# Supplementary material for: (2,5-Di­methyl­imidazole){N,N′,N′′,N′′′-[porphyrin-5,10,15,20-tetra­yltetra­(2,1-phenyl­ene)]tetra­kis(pyridine-3-carboxamide)}manganese(II) chloro­benzene disolvate
Source: IUCrdata. 2024 Jun 4;9(Pt 6):x240497. doi: 10.1107/S2414314624004978 (PMC11223682; doi:10.1107/S2414314624004978)
Supplement: Supplementary file 1 [file x-09-x240497-sup1.cif]

##############################################################################
#                                                                            #
# This CIF contains the data for a data article accepted for                 #
# publication in IUCrData. It conforms to the requirements of                #
# Notes for Authors for IUCrData, and has been                               #
# peer reviewed under the auspices of IUCrData.                              #
#                                                                            #
# Full details of the Crystallographic Information File format               #
# are given in the paper "The Crystallographic Information File (CIF):       #
# a New Standard Archive File for Crystallography" by S. R. Hall, F. H.      #
# Allen and I. D. Brown [Acta Cryst. (1991), A47, 655-685].                  #
#                                                                            #
# The current version of the core CIF dictionary is obtainable from          #
# ftp://ftp.iucr.org/pub/cif_core.dic.                                       #
#                                                                            #
# Software is freely available for graphical display of the structure(s)     #
# in this CIF. For information consult the CIF software page                 #
# http://www.iucr.org/resources/cif/software.                                #
#                                                                            #
# This file may be used for bona fide research purposes within the           #
# scientific community so long as proper attribution is given to the data    # 
# article from which it was obtained.                                        #
#                                                                            #
##############################################################################
data_I
_audit_creation_method
;
Olex2 1.5
(compiled 2023.08.24 svn.re1ec1418 for OlexSys, GUI svn.r6817)
;
_journal_date_recd_electronic     2024-04-25
_journal_date_accepted     2024-05-27
_journal_name_full     'IUCrData'
_journal_year     2024
_journal_volume     9
_journal_issue      1
_journal_page_first     0
_journal_page_last     0
_journal_paper_category     HM
_journal_paper_doi     10.1107/S2414314624004978
_journal_coeditor_code     HB4469
_publ_contact_author_name     'Jiaxiang Chu'
_publ_contact_author_address
;
School of Chemical Sciences, University of Chinese Academy of Sciences, 101408, Beijing (China)
;
_publ_contact_author_email     'chujx@ucas.ac.cn'
_publ_contact_author_fax     ?
_publ_contact_author_phone     ?
_publ_section_title
;\
(2,5-Dimethylimidazole){<i>N</i>,<i>N</i>',<i>N</i>'',<i>N</i>'''-[porphyrin-5,\
10,15,20-tetrayltetra(2,1-phenylene)]tetrakis(pyridine-3-carboxamide)}\
manganese(II) chlorobenzene disolvate
;
loop_
    _publ_author_name
    _publ_author_footnote
    _publ_author_address
    'Yang, Jun' .
;
School of Chemical Sciences, University of Chinese Academy of Sciences, 101408,
Beijing, People's Republic of China
;
    'Zhang, Cuijuan' .
;
School of Chemical Sciences, University of Chinese Academy of Sciences, 101408,
Beijing, People's Republic of China
;
    'Chu, Jiaxiang' .
;
School of Chemical Sciences, University of Chinese Academy of Sciences, 101408,
Beijing, People's Republic of China
;
_publ_section_synopsis
;
In the title compound, the central Mn^II^ ion is coordinated by four pyrrole N
atoms of the porphyrin core in the basal sites and one N atom of the
2,5-dimethylimidazole ligand in the apical site. Two chlorobenzene solvent
molecules are also present in the asymmetric unit.
;
_chemical_name_systematic
;\
(2,5-Dimethylimidazole){<i>N</i>,<i>N</i>',<i>N</i>'',<i>N</i>'''-\
[porphyrin-5,10,15,20-tetrayltetra(2,1-phenylene)]tetrakis(pyridine-3-\
carboxamide)}manganese(II) chlorobenzene disolvate
;
_chemical_name_common     ?
_chemical_formula_moiety     'C73 H52 Mn N14 O4, 2(C6 H5 Cl)'
_chemical_formula_sum     'C85 H62 Cl2 Mn N14 O4'
_chemical_formula_iupac     '[Mn (C68 H44 N12 O4) (C5 H8 N2)], 2C6 H5 Cl'
_chemical_formula_weight     1469.32
_chemical_melting_point     ?
_chemical_absolute_configuration     ?
_space_group_crystal_system     orthorhombic
_space_group_name_H-M_alt     'P n a 21'
_space_group_name_Hall     'P 2c -2n'
loop_
    _space_group_symop_operation_xyz
    'x, y, z'
    '-x, -y, z+1/2'
    '-x+1/2, y+1/2, z+1/2'
    'x+1/2, -y+1/2, z'
_cell_length_a     30.247(4)
_cell_length_b     13.713(2)
_cell_length_c     17.205(2)
_cell_angle_alpha     90
_cell_angle_beta     90
_cell_angle_gamma     90
_cell_volume     7136.2(16)
_cell_formula_units_Z     4
_cell_measurement_reflns_used     9672
_cell_measurement_theta_min     2.51
_cell_measurement_theta_max     26.26
_cell_measurement_temperature     101.15
loop_
    _twin_individual_id
    _twin_individual_mass_fraction_refined
    1 0.59(4)
    2 0.41(4)
_exptl_crystal_description     block
_exptl_crystal_colour     black
_exptl_crystal_size_max     0.613
_exptl_crystal_size_mid     0.55
_exptl_crystal_size_min     0.353
_exptl_crystal_density_diffrn     1.368
_exptl_crystal_density_meas     ?
_exptl_crystal_density_method     ?
_exptl_crystal_F_000     3044
_exptl_absorpt_coefficient_mu     0.325
_exptl_absorpt_correction_type     multi-scan
_exptl_absorpt_process_details
;
(SADABS; Krause <i>et al.</i>,  2015)
;
_exptl_absorpt_correction_T_min     0.5677
_exptl_absorpt_correction_T_max     0.7454
_diffrn_ambient_temperature     101.15
_diffrn_source     ?
_diffrn_source_power     0.05
_diffrn_source_voltage     50.0
_diffrn_source_current     1.0
_diffrn_radiation_type     MoK\a
_diffrn_radiation_wavelength     0.71073
_diffrn_measurement_device_type     'Bruker APEXII CCD'
_diffrn_measurement_method     '\f and \w scans'
_diffrn_detector_area_resol_mean     ?
_diffrn_reflns_number     142482
_diffrn_reflns_av_R_equivalents     0.0705
_diffrn_reflns_av_unetI/netI     0.0382
_diffrn_reflns_theta_min     2.005
_diffrn_reflns_theta_max     26.553
_diffrn_reflns_theta_full     25.242
_diffrn_measured_fraction_theta_max     0.989
_diffrn_measured_fraction_theta_full     0.997
_diffrn_reflns_limit_h_min     -37
_diffrn_reflns_limit_h_max     37
_diffrn_reflns_limit_k_min     -17
_diffrn_reflns_limit_k_max     17
_diffrn_reflns_limit_l_min     -21
_diffrn_reflns_limit_l_max     21
_diffrn_standards_number     0
_refine_special_details
;
 Refined as a 2-component inversion twin
;
_reflns_number_total     14653
_reflns_number_gt     12171
_reflns_threshold_expression     'I > 2\s(I)'
_refine_ls_structure_factor_coef     Fsqd
_refine_ls_matrix_type     full
_refine_ls_R_factor_all     0.1065
_refine_ls_R_factor_gt     0.0804
_refine_ls_wR_factor_gt     0.2106
_refine_ls_wR_factor_ref     0.2401
_refine_ls_goodness_of_fit_ref     1.063
_refine_ls_restrained_S_all     1.063
_refine_ls_number_reflns     14653
_refine_ls_number_parameters     946
_refine_ls_number_restraints     1
_refine_ls_hydrogen_treatment     constr
_refine_ls_weighting_scheme     calc
_refine_ls_weighting_details
             'w=1/[\s^2^(Fo^2^)+(0.1079P)^2^+24.1645P] where P=(Fo^2^+2Fc^2^)/3'
_atom_sites_solution_hydrogens     geom
_atom_sites_solution_primary     dual
_atom_sites_solution_secondary     ?
_refine_ls_shift/su_max     0.000
_refine_ls_shift/su_mean     0.000
_refine_diff_density_max     0.978
_refine_diff_density_min     -1.031
_refine_ls_extinction_method     none
_refine_ls_extinction_coef     .
_refine_ls_abs_structure_details
;
 Refined as an inversion twin.
;
_refine_ls_abs_structure_Flack     0.41(4)
loop_
    _atom_type_symbol
    _atom_type_description
    _atom_type_scat_dispersion_real
    _atom_type_scat_dispersion_imag
    _atom_type_scat_source
    'C' 'C' 0.0033 0.0016
                         'International Tables Vol C Tables 4.2.6.8 and 6.1.1.4'
    'H' 'H' 0.0000 0.0000
                         'International Tables Vol C Tables 4.2.6.8 and 6.1.1.4'
    'Cl' 'Cl' 0.1484 0.1585
                         'International Tables Vol C Tables 4.2.6.8 and 6.1.1.4'
    'Mn' 'Mn' 0.3368 0.7283
                         'International Tables Vol C Tables 4.2.6.8 and 6.1.1.4'
    'N' 'N' 0.0061 0.0033
                         'International Tables Vol C Tables 4.2.6.8 and 6.1.1.4'
    'O' 'O' 0.0106 0.0060
                         'International Tables Vol C Tables 4.2.6.8 and 6.1.1.4'
_computing_data_collection
;
APEX2 (Bruker, 2014)
;
_computing_cell_refinement
;
SAINT (Bruker, 2014)
;
_computing_data_reduction
;
SAINT (Bruker, 2014)
;
_computing_structure_solution
;
<i>SHELXT2018/2</i> (Sheldrick, 2015a)
;
_computing_structure_refinement
;
<i>SHELXL2018/3</i> (Sheldrick, 2015b)
;
_computing_molecular_graphics
;
Olex2 1.5 (Dolomanov <i>et al.</i>,  2009)
;
_computing_publication_material
;
Olex2 1.5 (Dolomanov <i>et al.</i>,  2009)
;
loop_
    _atom_site_type_symbol
    _atom_site_label
    _atom_site_fract_x
    _atom_site_fract_y
    _atom_site_fract_z
    _atom_site_U_iso_or_equiv
    _atom_site_adp_type
    _atom_site_calc_flag
    _atom_site_occupancy
    _atom_site_disorder_assembly
    _atom_site_disorder_group
    Mn Mn1 0.45525(4) 0.06614(8) 0.17877(7) 0.0281(3) Uani d 1 . .
    N N1 0.4348(2) -0.0793(4) 0.2054(4) 0.0262(13) Uani d 1 . .
    N N2 0.4298(2) 0.1066(5) 0.2903(4) 0.0279(13) Uani d 1 . .
    N N3 0.4393(2) 0.2123(5) 0.1452(4) 0.0289(13) Uani d 1 . .
    N N4 0.4429(2) 0.0271(5) 0.0595(4) 0.0271(13) Uani d 1 . .
    C C4 0.4360(3) -0.1573(5) 0.1553(4) 0.0251(15) Uani d 1 . .
    C C1 0.4293(3) -0.1147(5) 0.2795(4) 0.0270(15) Uani d 1 . .
    C C19 0.4243(2) 0.0426(5) 0.3515(4) 0.0255(14) Uani d 1 . .
    C C16 0.4268(3) 0.1998(6) 0.3193(5) 0.0300(16) Uani d 1 . .
    C C14 0.4347(3) 0.2913(5) 0.1942(4) 0.0299(16) Uani d 1 . .
    C C11 0.4395(3) 0.2489(6) 0.0699(5) 0.0287(15) Uani d 1 . .
    C C9 0.4409(3) 0.0900(6) -0.0030(4) 0.0279(15) Uani d 1 . .
    C C6 0.4424(3) -0.0655(6) 0.0300(4) 0.0292(16) Uani d 1 . .
    C C3 0.4323(3) -0.2477(5) 0.2004(4) 0.0295(16) Uani d 1 . .
    H H3 0.432566 -0.312405 0.180631 0.035 Uiso calc 1 . .
    C C2 0.4283(3) -0.2206(6) 0.2763(5) 0.0318(17) Uani d 1 . .
    H H2 0.425412 -0.263366 0.319432 0.038 Uiso calc 1 . .
    C C18 0.4181(3) 0.0991(6) 0.4221(4) 0.0339(18) Uani d 1 . .
    H H18 0.413455 0.073443 0.472722 0.041 Uiso calc 1 . .
    C C17 0.4200(3) 0.1945(6) 0.4031(4) 0.0321(17) Uani d 1 . .
    H H17 0.417493 0.248084 0.437833 0.038 Uiso calc 1 . .
    C C13 0.4340(3) 0.3799(6) 0.1479(5) 0.0344(17) Uani d 1 . .
    H H13 0.431639 0.444585 0.167184 0.041 Uiso calc 1 . .
    C C12 0.4372(3) 0.3535(6) 0.0724(5) 0.0335(17) Uani d 1 . .
    H H12 0.437852 0.396232 0.028974 0.040 Uiso calc 1 . .
    C C8 0.4404(3) 0.0337(6) -0.0748(5) 0.0343(18) Uani d 1 . .
    H H8 0.439129 0.059094 -0.126106 0.041 Uiso calc 1 . .
    C C7 0.4419(3) -0.0621(6) -0.0543(5) 0.0337(17) Uani d 1 . .
    H H7 0.442578 -0.116402 -0.088618 0.040 Uiso calc 1 . .
    C C5 0.4391(3) -0.1523(6) 0.0742(4) 0.0286(16) Uani d 1 . .
    C C20 0.4238(3) -0.0582(6) 0.3470(4) 0.0279(15) Uani d 1 . .
    C C15 0.4287(3) 0.2852(6) 0.2751(4) 0.0287(16) Uani d 1 . .
    C C10 0.4390(3) 0.1915(5) 0.0011(5) 0.0285(15) Uani d 1 . .
    C C38 0.4317(3) 0.2450(6) -0.0742(4) 0.0328(17) Uani d 1 . .
    C C43 0.3902(3) 0.2874(6) -0.0896(5) 0.0346(17) Uani d 1 . .
    C C42 0.3823(3) 0.3348(7) -0.1599(5) 0.041(2) Uani d 1 . .
    H H42 0.354400 0.363857 -0.170375 0.049 Uiso calc 1 . .
    C C41 0.4162(4) 0.3385(7) -0.2143(5) 0.043(2) Uani d 1 . .
    H H41 0.411037 0.370699 -0.262340 0.052 Uiso calc 1 . .
    C C40 0.4568(3) 0.2973(7) -0.2011(5) 0.041(2) Uani d 1 . .
    H H40 0.479286 0.299728 -0.239652 0.050 Uiso calc 1 . .
    C C39 0.4645(3) 0.2518(6) -0.1300(5) 0.0370(18) Uani d 1 . .
    H H39 0.492859 0.224862 -0.119639 0.044 Uiso calc 1 . .
    C C26 0.4362(3) -0.2455(6) 0.0290(4) 0.0299(16) Uani d 1 . .
    C C31 0.3979(3) -0.2690(6) -0.0133(5) 0.0333(17) Uani d 1 . .
    C C30 0.3956(3) -0.3541(6) -0.0573(5) 0.0387(19) Uani d 1 . .
    H H30 0.369625 -0.368807 -0.085973 0.046 Uiso calc 1 . .
    C C29 0.4311(3) -0.4166(6) -0.0592(5) 0.041(2) Uani d 1 . .
    H H29 0.429615 -0.474211 -0.089785 0.049 Uiso calc 1 . .
    C C28 0.4693(4) -0.3962(6) -0.0166(5) 0.043(2) Uani d 1 . .
    H H28 0.493690 -0.439754 -0.018096 0.052 Uiso calc 1 . .
    C C27 0.4714(3) -0.3119(6) 0.0279(5) 0.0342(17) Uani d 1 . .
    H H27 0.497053 -0.299127 0.058142 0.041 Uiso calc 1 . .
    C C62 0.4133(3) -0.1143(5) 0.4194(4) 0.0289(16) Uani d 1 . .
    C C67 0.3725(3) -0.1613(6) 0.4269(4) 0.0318(17) Uani d 1 . .
    C C66 0.3630(3) -0.2179(7) 0.4948(5) 0.041(2) Uani d 1 . .
    H H66 0.335455 -0.250347 0.500374 0.049 Uiso calc 1 . .
    C C65 0.3950(3) -0.2241(6) 0.5522(5) 0.040(2) Uani d 1 . .
    H H65 0.389080 -0.261811 0.597376 0.048 Uiso calc 1 . .
    C C64 0.4355(3) -0.1768(7) 0.5457(5) 0.039(2) Uani d 1 . .
    H H64 0.457141 -0.182661 0.585507 0.047 Uiso calc 1 . .
    C C63 0.4439(3) -0.1204(6) 0.4797(5) 0.0334(17) Uani d 1 . .
    H H63 0.470918 -0.085468 0.475856 0.040 Uiso calc 1 . .
    C C50 0.4216(3) 0.3793(5) 0.3174(5) 0.0304(16) Uani d 1 . .
    C C55 0.3806(3) 0.4020(6) 0.3517(5) 0.0332(17) Uani d 1 . .
    C C54 0.3749(3) 0.4881(6) 0.3924(5) 0.0395(19) Uani d 1 . .
    H H54 0.347039 0.502786 0.414984 0.047 Uiso calc 1 . .
    C C53 0.4101(4) 0.5537(6) 0.4006(5) 0.043(2) Uani d 1 . .
    H H53 0.406239 0.612243 0.429356 0.052 Uiso calc 1 . .
    C C52 0.4507(3) 0.5327(6) 0.3662(5) 0.041(2) Uani d 1 . .
    H H52 0.474763 0.576813 0.371583 0.049 Uiso calc 1 . .
    C C51 0.4560(3) 0.4474(6) 0.3244(5) 0.0343(18) Uani d 1 . .
    H H51 0.483525 0.434614 0.299801 0.041 Uiso calc 1 . .
    C C21 0.5500(3) -0.0324(7) 0.1896(7) 0.050(2) Uani d 1 . .
    H H21 0.539801 -0.088773 0.163089 0.059 Uiso calc 1 . .
    C C22 0.5911(4) -0.0208(8) 0.2188(6) 0.055(3) Uani d 1 . .
    C C23 0.6282(5) -0.0939(14) 0.2290(11) 0.099(5) Uani d 1 . .
    H H23A 0.654723 -0.070274 0.202121 0.148 Uiso calc 1 . .
    H H23B 0.619323 -0.156791 0.206977 0.148 Uiso calc 1 . .
    H H23C 0.634676 -0.101800 0.284452 0.148 Uiso calc 1 . .
    C C24 0.5516(3) 0.1122(6) 0.2425(5) 0.0347(17) Uani d 1 . .
    C C25 0.5403(3) 0.2105(7) 0.2705(6) 0.044(2) Uani d 1 . .
    H H25A 0.565198 0.236989 0.300271 0.066 Uiso calc 1 . .
    H H25B 0.514134 0.206798 0.303958 0.066 Uiso calc 1 . .
    H H25C 0.534110 0.253002 0.226096 0.066 Uiso calc 1 . .
    C C44 0.3205(3) 0.3335(7) -0.0220(5) 0.042(2) Uani d 1 . .
    C C45 0.2967(3) 0.3183(7) 0.0538(5) 0.0381(19) Uani d 1 . .
    C C49 0.3200(3) 0.2978(7) 0.1214(5) 0.042(2) Uani d 1 . .
    H H49 0.351180 0.291514 0.118252 0.051 Uiso calc 1 . .
    C C46 0.2518(4) 0.3300(9) 0.0590(6) 0.054(3) Uani d 1 . .
    H H46 0.235080 0.347755 0.014461 0.064 Uiso calc 1 . .
    C C47 0.2312(4) 0.3157(12) 0.1291(7) 0.069(4) Uani d 1 . .
    H H47 0.199932 0.321103 0.133299 0.082 Uiso calc 1 . .
    C C48 0.2562(4) 0.2938(10) 0.1924(6) 0.060(3) Uani d 1 . .
    H H48 0.241461 0.283059 0.240442 0.072 Uiso calc 1 . .
    C C32 0.3453(3) -0.1570(7) -0.0738(5) 0.040(2) Uani d 1 . .
    C C33 0.3165(4) -0.0722(7) -0.0565(6) 0.046(2) Uani d 1 . .
    C C34 0.3268(4) -0.0108(7) 0.0064(6) 0.055(3) Uani d 1 . .
    H H34 0.351483 -0.025289 0.038401 0.065 Uiso calc 1 . .
    C C37 0.2820(5) -0.0483(8) -0.1046(7) 0.068(4) Uani d 1 . .
    H H37 0.276962 -0.085239 -0.150433 0.081 Uiso calc 1 . .
    C C35 0.3018(5) 0.0688(8) 0.0218(7) 0.077(5) Uani d 1 . .
    H H35 0.308722 0.110647 0.064047 0.093 Uiso calc 1 . .
    C C36 0.2662(8) 0.0871(11) -0.0256(9) 0.117(8) Uani d 1 . .
    H H36 0.248724 0.143239 -0.015163 0.141 Uiso calc 1 . .
    C C68 0.3074(3) -0.2106(7) 0.3468(5) 0.042(2) Uani d 1 . .
    C C69 0.2886(3) -0.1948(7) 0.2677(5) 0.0401(19) Uani d 1 . .
    C C73 0.3156(3) -0.1769(6) 0.2041(5) 0.0387(19) Uani d 1 . .
    H H73 0.346403 -0.169205 0.212802 0.046 Uiso calc 1 . .
    C C70 0.2435(4) -0.2042(11) 0.2552(7) 0.066(3) Uani d 1 . .
    H H70 0.223972 -0.218568 0.296836 0.079 Uiso calc 1 . .
    C C71 0.2279(4) -0.1921(12) 0.1808(8) 0.078(4) Uani d 1 . .
    H H71 0.196986 -0.194992 0.171200 0.094 Uiso calc 1 . .
    C C72 0.2571(4) -0.1758(9) 0.1193(7) 0.059(3) Uani d 1 . .
    H H72 0.245625 -0.168762 0.068217 0.071 Uiso calc 1 . .
    C C56 0.3202(3) 0.2986(7) 0.4006(5) 0.0395(19) Uani d 1 . .
    C C57 0.2937(3) 0.2114(6) 0.3789(5) 0.0370(18) Uani d 1 . .
    C C58 0.3101(4) 0.1405(7) 0.3272(6) 0.050(2) Uani d 1 . .
    H H58 0.337908 0.149512 0.302639 0.060 Uiso calc 1 . .
    C C61 0.2534(4) 0.1957(8) 0.4125(7) 0.058(3) Uani d 1 . .
    H H61 0.243320 0.241724 0.449769 0.070 Uiso calc 1 . .
    C C59 0.2858(6) 0.0588(9) 0.3128(7) 0.080(5) Uani d 1 . .
    H H59 0.296744 0.009203 0.279320 0.096 Uiso calc 1 . .
    C C60 0.2464(6) 0.0501(10) 0.3467(8) 0.094(6) Uani d 1 . .
    H H60 0.230164 -0.007726 0.336369 0.113 Uiso calc 1 . .
    C C1S 0.3496(2) 0.5649(7) 0.1213(5) 0.065(3) Uani d 1 . .
    H H1S 0.377136 0.566780 0.094747 0.078 Uiso calc 1 . .
    C C5S 0.3103(3) 0.5676(7) 0.0795(5) 0.101(6) Uani d 1 . .
    H H5S 0.310965 0.571380 0.024379 0.121 Uiso calc 1 . .
    C C4S 0.2700(2) 0.5649(7) 0.1184(7) 0.122(9) Uani d 1 . .
    C C2S 0.2691(3) 0.5594(8) 0.1990(7) 0.088(5) Uani d 1 . .
    H H2S 0.241542 0.557478 0.225562 0.106 Uiso calc 1 . .
    C C6S 0.3084(3) 0.5566(8) 0.2408(5) 0.100(6) Uani d 1 . .
    H H6S 0.307712 0.552877 0.295932 0.120 Uiso calc 1 . .
    C C3S 0.3486(3) 0.5594(7) 0.2020(5) 0.084(5) Uani d 1 . .
    H H3S 0.375509 0.557528 0.230526 0.101 Uiso calc 1 . .
    C C7S 0.0972(4) 0.0367(8) 0.1522(6) 0.052(2) Uani d 1 . .
    C C8S 0.1144(4) 0.0883(8) 0.2146(6) 0.058(3) Uani d 1 . .
    H H8S 0.095431 0.111217 0.254540 0.069 Uiso calc 1 . .
    C C9S 0.1574(5) 0.1054(10) 0.2181(8) 0.073(4) Uani d 1 . .
    H H9S 0.168861 0.144867 0.258808 0.088 Uiso calc 1 . .
    C C10S 0.1236(4) -0.0035(9) 0.0967(6) 0.057(3) Uani d 1 . .
    H H10S 0.111343 -0.041601 0.055922 0.068 Uiso calc 1 . .
    C C11S 0.1681(5) 0.0125(12) 0.1011(8) 0.076(4) Uani d 1 . .
    H H11S 0.187073 -0.012897 0.062139 0.091 Uiso calc 1 . .
    C C12S 0.1858(5) 0.0665(14) 0.1633(9) 0.093(5) Uani d 1 . .
    H H12S 0.216837 0.076154 0.167499 0.111 Uiso calc 1 . .
    Cl Cl1S 0.22099(16) 0.5730(4) 0.0715(3) 0.1114(16) Uani d 1 . .
    Cl Cl2S 0.04023(12) 0.0223(4) 0.1439(2) 0.0998(15) Uani d 1 . .
    N N5 0.5252(2) 0.0496(5) 0.2041(4) 0.0356(15) Uani d 1 . .
    N N6 0.5922(3) 0.0716(6) 0.2505(5) 0.0437(18) Uani d 1 . .
    H H6 0.615329 0.099384 0.272268 0.052 Uiso calc 1 . .
    N N7 0.3617(2) -0.2033(5) -0.0110(4) 0.0355(15) Uani d 1 . .
    H H7A 0.349239 -0.192075 0.034294 0.043 Uiso calc 1 . .
    N N8 0.3568(3) 0.2791(5) -0.0313(4) 0.0365(15) Uani d 1 . .
    H H8A 0.360605 0.232130 0.002861 0.044 Uiso calc 1 . .
    N N9 0.3452(2) 0.3352(5) 0.3425(4) 0.0347(15) Uani d 1 . .
    H H9 0.339016 0.315991 0.294934 0.042 Uiso calc 1 . .
    N N10 0.3418(2) -0.1535(5) 0.3659(4) 0.0355(15) Uani d 1 . .
    H H10 0.345720 -0.102892 0.335286 0.043 Uiso calc 1 . .
    N N11 0.3005(3) -0.1697(6) 0.1306(5) 0.0476(19) Uani d 1 . .
    N N12 0.3006(3) 0.2865(7) 0.1911(4) 0.0485(19) Uani d 1 . .
    N N13 0.2545(6) 0.0296(9) -0.0866(7) 0.101(5) Uani d 1 . .
    N N14 0.2268(4) 0.1181(9) 0.3960(8) 0.085(4) Uani d 1 . .
    O O1 0.3205(3) 0.3298(6) 0.4678(4) 0.0564(19) Uani d 1 . .
    O O2 0.3549(2) -0.1787(5) -0.1415(4) 0.0496(17) Uani d 1 . .
    O O3 0.2929(4) -0.2738(8) 0.3903(5) 0.091(4) Uani d 1 . .
    O O4 0.3066(3) 0.3919(8) -0.0691(5) 0.082(3) Uani d 1 . .
loop_
    _atom_site_aniso_label
    _atom_site_aniso_U_11
    _atom_site_aniso_U_22
    _atom_site_aniso_U_33
    _atom_site_aniso_U_12
    _atom_site_aniso_U_13
    _atom_site_aniso_U_23
    Mn1 0.0395(6) 0.0223(5) 0.0227(5) -0.0016(4) 0.0000(5) 0.0008(5)
    N1 0.041(4) 0.017(3) 0.021(3) -0.003(2) -0.002(2) -0.002(2)
    N2 0.043(4) 0.021(3) 0.020(3) -0.003(3) 0.003(3) 0.001(2)
    N3 0.044(4) 0.022(3) 0.021(3) 0.001(3) -0.003(3) 0.001(3)
    N4 0.039(3) 0.022(3) 0.020(3) 0.000(3) -0.001(3) 0.001(2)
    C4 0.041(4) 0.011(3) 0.023(3) 0.000(3) -0.001(3) 0.000(3)
    C1 0.035(4) 0.021(4) 0.025(4) -0.004(3) 0.001(3) 0.002(3)
    C19 0.034(4) 0.022(3) 0.020(3) 0.001(3) -0.001(3) -0.002(3)
    C16 0.045(4) 0.022(4) 0.023(4) 0.004(3) 0.001(3) 0.006(3)
    C14 0.042(4) 0.023(3) 0.025(4) -0.001(3) -0.002(3) -0.002(3)
    C11 0.039(4) 0.022(4) 0.026(4) 0.000(3) -0.001(3) 0.005(3)
    C9 0.034(4) 0.028(4) 0.021(3) 0.000(3) 0.001(3) 0.002(3)
    C6 0.041(4) 0.028(4) 0.019(3) -0.003(3) -0.003(3) -0.003(3)
    C3 0.048(4) 0.016(3) 0.025(4) -0.005(3) 0.002(3) 0.004(3)
    C2 0.045(4) 0.024(4) 0.026(4) -0.002(3) 0.002(3) 0.004(3)
    C18 0.057(5) 0.026(4) 0.019(4) 0.000(3) 0.003(3) 0.001(3)
    C17 0.055(5) 0.021(4) 0.019(4) 0.003(3) -0.002(3) -0.005(3)
    C13 0.044(4) 0.028(4) 0.031(4) -0.005(3) -0.004(3) 0.000(3)
    C12 0.049(5) 0.018(4) 0.034(4) -0.003(3) -0.003(4) 0.002(3)
    C8 0.050(5) 0.031(4) 0.022(4) 0.003(4) 0.000(3) 0.004(3)
    C7 0.048(5) 0.030(4) 0.024(4) -0.001(3) 0.001(3) -0.004(3)
    C5 0.036(4) 0.027(4) 0.023(4) -0.004(3) -0.001(3) 0.000(3)
    C20 0.034(4) 0.031(4) 0.019(3) -0.002(3) -0.001(3) 0.002(3)
    C15 0.039(4) 0.023(4) 0.024(4) 0.004(3) -0.003(3) 0.001(3)
    C10 0.038(4) 0.024(4) 0.024(4) -0.001(3) -0.002(3) 0.008(3)
    C38 0.053(5) 0.024(4) 0.021(4) -0.003(3) 0.000(3) 0.006(3)
    C43 0.048(5) 0.027(4) 0.028(4) -0.001(3) 0.001(4) 0.003(3)
    C42 0.053(5) 0.037(5) 0.032(4) 0.002(4) -0.002(4) 0.012(4)
    C41 0.068(6) 0.037(5) 0.025(4) -0.003(4) 0.000(4) 0.004(3)
    C40 0.056(5) 0.036(4) 0.032(4) -0.001(4) 0.006(4) 0.006(4)
    C39 0.045(4) 0.029(4) 0.038(4) 0.000(3) 0.005(4) 0.004(3)
    C26 0.042(4) 0.028(4) 0.020(3) -0.002(3) 0.002(3) -0.003(3)
    C31 0.050(5) 0.025(4) 0.025(4) -0.003(3) -0.005(3) -0.002(3)
    C30 0.059(5) 0.030(4) 0.027(4) -0.003(4) -0.004(4) -0.009(3)
    C29 0.065(6) 0.027(4) 0.032(4) -0.001(4) 0.002(4) -0.005(3)
    C28 0.070(6) 0.026(4) 0.033(4) 0.005(4) 0.005(4) -0.003(3)
    C27 0.047(5) 0.026(4) 0.030(4) -0.001(3) -0.001(3) 0.000(3)
    C62 0.044(4) 0.024(4) 0.019(3) 0.002(3) 0.000(3) 0.001(3)
    C67 0.042(4) 0.031(4) 0.022(4) -0.001(3) 0.003(3) 0.008(3)
    C66 0.053(5) 0.037(4) 0.032(4) -0.003(4) 0.006(4) 0.011(4)
    C65 0.068(6) 0.032(4) 0.021(4) -0.001(4) 0.003(4) 0.004(3)
    C64 0.061(6) 0.036(4) 0.021(4) 0.008(4) 0.000(4) 0.003(3)
    C63 0.042(4) 0.034(4) 0.024(4) -0.004(3) -0.003(3) 0.001(3)
    C50 0.048(5) 0.015(3) 0.028(4) 0.000(3) -0.001(3) 0.000(3)
    C55 0.046(4) 0.021(3) 0.032(4) -0.003(3) 0.001(3) 0.000(3)
    C54 0.059(5) 0.022(4) 0.037(5) 0.004(4) 0.010(4) -0.003(3)
    C53 0.070(6) 0.021(4) 0.038(5) -0.005(4) 0.008(4) -0.008(3)
    C52 0.061(6) 0.025(4) 0.036(5) -0.002(4) -0.002(4) 0.000(3)
    C51 0.050(5) 0.019(4) 0.034(4) -0.001(3) 0.001(3) 0.000(3)
    C21 0.060(6) 0.039(4) 0.050(6) 0.017(4) -0.009(5) -0.005(4)
    C22 0.065(7) 0.055(6) 0.043(6) 0.018(5) -0.007(5) -0.015(5)
    C23 0.064(9) 0.117(14) 0.115(13) 0.024(9) -0.013(9) -0.025(11)
    C24 0.046(5) 0.033(4) 0.025(4) 0.000(3) 0.001(3) 0.006(3)
    C25 0.054(5) 0.033(4) 0.044(5) -0.004(4) -0.015(4) 0.007(4)
    C44 0.048(5) 0.046(5) 0.032(5) 0.006(4) -0.003(4) 0.008(4)
    C45 0.045(5) 0.039(5) 0.031(4) 0.000(4) -0.003(4) 0.003(4)
    C49 0.050(5) 0.042(5) 0.034(4) -0.004(4) 0.000(4) 0.005(4)
    C46 0.053(6) 0.074(7) 0.034(5) 0.004(5) -0.002(4) -0.005(5)
    C47 0.041(5) 0.117(11) 0.048(6) -0.003(6) 0.001(5) -0.012(7)
    C48 0.057(6) 0.087(8) 0.036(6) -0.017(6) -0.001(4) -0.006(5)
    C32 0.058(5) 0.033(4) 0.030(4) 0.003(4) -0.007(4) -0.001(3)
    C33 0.067(6) 0.030(4) 0.039(5) 0.005(4) -0.017(5) 0.004(4)
    C34 0.085(8) 0.031(5) 0.048(6) 0.015(5) -0.029(5) -0.008(4)
    C37 0.104(10) 0.043(6) 0.056(7) 0.020(6) -0.040(7) -0.007(5)
    C35 0.141(13) 0.031(5) 0.060(7) 0.032(6) -0.055(8) -0.017(5)
    C36 0.21(2) 0.067(9) 0.075(10) 0.075(12) -0.072(12) -0.023(8)
    C68 0.047(5) 0.042(5) 0.036(5) -0.015(4) 0.005(4) 0.005(4)
    C69 0.048(5) 0.038(5) 0.035(5) -0.002(4) -0.001(4) -0.010(4)
    C73 0.051(5) 0.033(4) 0.032(4) 0.001(4) -0.003(4) 0.005(3)
    C70 0.047(6) 0.106(10) 0.045(6) -0.013(6) 0.002(5) -0.022(6)
    C71 0.041(5) 0.132(12) 0.062(7) 0.006(6) -0.008(6) -0.038(9)
    C72 0.060(6) 0.068(7) 0.051(6) 0.017(6) -0.008(5) -0.024(5)
    C56 0.046(5) 0.043(5) 0.030(4) 0.002(4) 0.004(4) -0.003(4)
    C57 0.058(5) 0.024(4) 0.029(4) -0.001(3) 0.005(4) 0.005(3)
    C58 0.076(7) 0.032(5) 0.041(5) -0.010(5) 0.010(5) -0.005(4)
    C61 0.068(7) 0.047(6) 0.059(7) -0.016(5) 0.018(6) -0.013(5)
    C59 0.144(13) 0.040(6) 0.056(7) -0.037(7) 0.040(8) -0.020(5)
    C60 0.171(17) 0.051(7) 0.060(8) -0.060(9) 0.029(9) -0.008(6)
    C1S 0.057(7) 0.060(7) 0.077(8) 0.003(5) -0.007(6) 0.019(6)
    C5S 0.094(12) 0.062(9) 0.146(17) 0.009(8) -0.003(11) -0.005(10)
    C4S 0.076(10) 0.041(7) 0.25(3) -0.005(6) 0.030(13) 0.032(11)
    C2S 0.065(8) 0.127(14) 0.072(10) -0.005(8) 0.006(7) 0.031(10)
    C6S 0.097(12) 0.102(13) 0.101(13) 0.011(10) 0.028(10) 0.038(11)
    C3S 0.082(9) 0.055(7) 0.114(14) -0.009(6) -0.005(8) 0.021(8)
    C7S 0.067(6) 0.051(6) 0.039(5) 0.010(5) 0.004(5) 0.016(4)
    C8S 0.082(8) 0.050(6) 0.040(6) 0.019(6) 0.007(5) 0.010(5)
    C9S 0.102(11) 0.065(8) 0.052(7) -0.004(7) -0.005(7) -0.019(6)
    C10S 0.076(8) 0.058(6) 0.037(5) 0.004(6) 0.001(5) -0.001(5)
    C11S 0.077(9) 0.103(11) 0.048(7) 0.019(8) 0.004(6) -0.012(7)
    C12S 0.075(9) 0.128(14) 0.075(10) -0.009(9) 0.003(7) -0.026(9)
    Cl1S 0.085(3) 0.131(4) 0.118(4) -0.001(3) -0.002(3) 0.021(3)
    Cl2S 0.0616(18) 0.170(5) 0.068(2) 0.012(2) -0.0020(16) 0.030(3)
    N5 0.045(4) 0.034(4) 0.029(3) -0.002(3) 0.001(3) 0.001(3)
    N6 0.039(4) 0.055(5) 0.038(4) 0.003(3) -0.004(3) -0.003(4)
    N7 0.051(4) 0.031(3) 0.024(3) 0.002(3) -0.004(3) 0.001(3)
    N8 0.049(4) 0.035(4) 0.026(3) 0.001(3) -0.001(3) 0.007(3)
    N9 0.047(4) 0.030(3) 0.027(3) -0.004(3) 0.005(3) -0.003(3)
    N10 0.043(4) 0.030(4) 0.034(4) -0.010(3) -0.003(3) 0.004(3)
    N11 0.056(5) 0.051(5) 0.036(4) 0.008(4) -0.006(4) 0.001(4)
    N12 0.055(5) 0.063(5) 0.028(4) -0.011(4) 0.003(3) 0.002(4)
    N13 0.163(13) 0.070(8) 0.071(7) 0.059(8) -0.047(8) -0.023(6)
    N14 0.109(9) 0.066(7) 0.080(8) -0.043(7) 0.026(7) -0.012(6)
    O1 0.077(5) 0.059(4) 0.033(4) -0.019(4) 0.016(3) -0.015(3)
    O2 0.069(5) 0.056(4) 0.023(3) 0.002(3) -0.007(3) -0.002(3)
    O3 0.136(9) 0.099(7) 0.038(4) -0.084(7) -0.013(5) 0.015(4)
    O4 0.098(7) 0.102(7) 0.045(4) 0.056(6) 0.017(4) 0.031(5)
_geom_special_details
;
 All esds (except the esd in the dihedral angle between two l.s. planes)
 are estimated using the full covariance matrix.  The cell esds are taken
 into account individually in the estimation of esds in distances, angles
 and torsion angles; correlations between esds in cell parameters are only
 used when they are defined by crystal symmetry.  An approximate (isotropic)
 treatment of cell esds is used for estimating esds involving l.s. planes.
;
loop_
    _geom_bond_atom_site_label_1
    _geom_bond_atom_site_label_2
    _geom_bond_site_symmetry_2
    _geom_bond_distance
    _geom_bond_publ_flag
    Mn1 N1 . 2.138(6) y
    Mn1 N2 . 2.141(6) y
    Mn1 N3 . 2.141(6) y
    Mn1 N4 . 2.154(6) y
    Mn1 N5 . 2.171(8) y
    N1 C4 . 1.373(9) ?
    N1 C1 . 1.374(10) ?
    N2 C19 . 1.379(10) ?
    N2 C16 . 1.374(10) ?
    N3 C14 . 1.380(10) ?
    N3 C11 . 1.389(10) ?
    N4 C9 . 1.380(10) ?
    N4 C6 . 1.367(10) ?
    C4 C3 . 1.467(9) ?
    C4 C5 . 1.402(10) ?
    C1 C2 . 1.454(11) ?
    C1 C20 . 1.406(11) ?
    C19 C18 . 1.453(10) ?
    C19 C20 . 1.385(11) ?
    C16 C17 . 1.459(10) ?
    C16 C15 . 1.398(11) ?
    C14 C13 . 1.452(11) ?
    C14 C15 . 1.406(11) ?
    C11 C12 . 1.436(11) ?
    C11 C10 . 1.421(11) ?
    C9 C8 . 1.455(11) ?
    C9 C10 . 1.395(11) ?
    C6 C7 . 1.452(11) ?
    C6 C5 . 1.416(11) ?
    C3 H3 . 0.9500 ?
    C3 C2 . 1.362(11) ?
    C2 H2 . 0.9500 ?
    C18 H18 . 0.9500 ?
    C18 C17 . 1.349(11) ?
    C17 H17 . 0.9500 ?
    C13 H13 . 0.9500 ?
    C13 C12 . 1.352(12) ?
    C12 H12 . 0.9500 ?
    C8 H8 . 0.9500 ?
    C8 C7 . 1.362(12) ?
    C7 H7 . 0.9500 ?
    C5 C26 . 1.498(11) ?
    C20 C62 . 1.499(10) ?
    C15 C50 . 1.497(11) ?
    C10 C38 . 1.505(10) ?
    C38 C43 . 1.409(12) ?
    C38 C39 . 1.386(12) ?
    C43 C42 . 1.394(12) ?
    C43 N8 . 1.427(11) ?
    C42 H42 . 0.9500 ?
    C42 C41 . 1.389(14) ?
    C41 H41 . 0.9500 ?
    C41 C40 . 1.373(14) ?
    C40 H40 . 0.9500 ?
    C40 C39 . 1.392(12) ?
    C39 H39 . 0.9500 ?
    C26 C31 . 1.406(11) ?
    C26 C27 . 1.400(12) ?
    C31 C30 . 1.393(11) ?
    C31 N7 . 1.417(11) ?
    C30 H30 . 0.9500 ?
    C30 C29 . 1.373(13) ?
    C29 H29 . 0.9500 ?
    C29 C28 . 1.397(14) ?
    C28 H28 . 0.9500 ?
    C28 C27 . 1.388(12) ?
    C27 H27 . 0.9500 ?
    C62 C67 . 1.399(11) ?
    C62 C63 . 1.391(11) ?
    C67 C66 . 1.432(11) ?
    C67 N10 . 1.405(11) ?
    C66 H66 . 0.9500 ?
    C66 C65 . 1.385(13) ?
    C65 H65 . 0.9500 ?
    C65 C64 . 1.392(14) ?
    C64 H64 . 0.9500 ?
    C64 C63 . 1.398(12) ?
    C63 H63 . 0.9500 ?
    C50 C55 . 1.409(12) ?
    C50 C51 . 1.404(12) ?
    C55 C54 . 1.384(11) ?
    C55 N9 . 1.417(11) ?
    C54 H54 . 0.9500 ?
    C54 C53 . 1.399(14) ?
    C53 H53 . 0.9500 ?
    C53 C52 . 1.395(14) ?
    C52 H52 . 0.9500 ?
    C52 C51 . 1.382(12) ?
    C51 H51 . 0.9500 ?
    C21 H21 . 0.9500 ?
    C21 C22 . 1.349(15) ?
    C21 N5 . 1.374(11) ?
    C22 C23 . 1.515(17) ?
    C22 N6 . 1.380(13) ?
    C23 H23A . 0.9800 ?
    C23 H23B . 0.9800 ?
    C23 H23C . 0.9800 ?
    C24 C25 . 1.471(13) ?
    C24 N5 . 1.347(11) ?
    C24 N6 . 1.356(12) ?
    C25 H25A . 0.9800 ?
    C25 H25B . 0.9800 ?
    C25 H25C . 0.9800 ?
    C44 C45 . 1.504(13) ?
    C44 N8 . 1.336(12) ?
    C44 O4 . 1.214(12) ?
    C45 C49 . 1.388(13) ?
    C45 C46 . 1.371(14) ?
    C49 H49 . 0.9500 ?
    C49 N12 . 1.344(12) ?
    C46 H46 . 0.9500 ?
    C46 C47 . 1.371(16) ?
    C47 H47 . 0.9500 ?
    C47 C48 . 1.361(16) ?
    C48 H48 . 0.9500 ?
    C48 N12 . 1.347(14) ?
    C32 C33 . 1.482(13) ?
    C32 N7 . 1.349(11) ?
    C32 O2 . 1.237(11) ?
    C33 C34 . 1.406(13) ?
    C33 C37 . 1.371(14) ?
    C34 H34 . 0.9500 ?
    C34 C35 . 1.352(15) ?
    C37 H37 . 0.9500 ?
    C37 N13 . 1.391(16) ?
    C35 H35 . 0.9500 ?
    C35 C36 . 1.376(19) ?
    C36 H36 . 0.9500 ?
    C36 N13 . 1.360(18) ?
    C68 C69 . 1.491(13) ?
    C68 N10 . 1.341(11) ?
    C68 O3 . 1.226(12) ?
    C69 C73 . 1.388(13) ?
    C69 C70 . 1.386(14) ?
    C73 H73 . 0.9500 ?
    C73 N11 . 1.349(12) ?
    C70 H70 . 0.9500 ?
    C70 C71 . 1.373(18) ?
    C71 H71 . 0.9500 ?
    C71 C72 . 1.396(18) ?
    C72 H72 . 0.9500 ?
    C72 N11 . 1.329(14) ?
    C56 C57 . 1.488(12) ?
    C56 N9 . 1.350(11) ?
    C56 O1 . 1.232(11) ?
    C57 C58 . 1.408(13) ?
    C57 C61 . 1.365(14) ?
    C58 H58 . 0.9500 ?
    C58 C59 . 1.362(15) ?
    C61 H61 . 0.9500 ?
    C61 N14 . 1.364(15) ?
    C59 H59 . 0.9500 ?
    C59 C60 . 1.33(2) ?
    C60 H60 . 0.9500 ?
    C60 N14 . 1.39(2) ?
    C1S H1S . 0.9500 ?
    C1S C5S . 1.3900 ?
    C1S C3S . 1.3900 ?
    C5S H5S . 0.9500 ?
    C5S C4S . 1.3900 ?
    C4S C2S . 1.3900 ?
    C4S Cl1S . 1.692(8) ?
    C2S H2S . 0.9500 ?
    C2S C6S . 1.3900 ?
    C6S H6S . 0.9500 ?
    C6S C3S . 1.3900 ?
    C3S H3S . 0.9500 ?
    C7S C8S . 1.387(16) ?
    C7S C10S . 1.360(15) ?
    C7S Cl2S . 1.740(12) ?
    C8S H8S . 0.9500 ?
    C8S C9S . 1.322(19) ?
    C9S H9S . 0.9500 ?
    C9S C12S . 1.38(2) ?
    C10S H10S . 0.9500 ?
    C10S C11S . 1.366(19) ?
    C11S H11S . 0.9500 ?
    C11S C12S . 1.41(2) ?
    C12S H12S . 0.9500 ?
    N6 H6 . 0.8800 ?
    N7 N11 . 3.098(12) ?
    N8 H8A . 0.8800 ?
    N9 H9 . 0.8800 ?
    N10 H10 . 0.8800 ?
loop_
    _geom_angle_atom_site_label_1
    _geom_angle_atom_site_label_2
    _geom_angle_atom_site_label_3
    _geom_angle_site_symmetry_1
    _geom_angle_site_symmetry_3
    _geom_angle
    _geom_angle_publ_flag
    N1 Mn1 N2 . . 86.9(2) y
    N1 Mn1 N3 . . 150.0(3) y
    N1 Mn1 N4 . . 85.5(2) y
    N1 Mn1 N5 . . 98.1(3) y
    N2 Mn1 N4 . . 148.9(3) y
    N2 Mn1 N5 . . 101.4(3) y
    N3 Mn1 N2 . . 85.3(2) y
    N3 Mn1 N4 . . 86.4(2) y
    N3 Mn1 N5 . . 111.8(3) y
    N4 Mn1 N5 . . 109.5(3) y
    C4 N1 Mn1 . . 125.8(5) ?
    C4 N1 C1 . . 108.0(6) ?
    C1 N1 Mn1 . . 124.3(5) ?
    C19 N2 Mn1 . . 124.2(5) ?
    C16 N2 Mn1 . . 126.1(5) ?
    C16 N2 C19 . . 107.9(6) ?
    C14 N3 Mn1 . . 126.3(5) ?
    C14 N3 C11 . . 106.7(6) ?
    C11 N3 Mn1 . . 126.1(5) ?
    C9 N4 Mn1 . . 126.5(5) ?
    C6 N4 Mn1 . . 125.9(5) ?
    C6 N4 C9 . . 106.9(6) ?
    N1 C4 C3 . . 109.0(6) ?
    N1 C4 C5 . . 126.0(7) ?
    C5 C4 C3 . . 125.0(7) ?
    N1 C1 C2 . . 108.7(7) ?
    N1 C1 C20 . . 125.9(7) ?
    C20 C1 C2 . . 125.4(7) ?
    N2 C19 C18 . . 108.3(6) ?
    N2 C19 C20 . . 126.4(7) ?
    C20 C19 C18 . . 125.3(7) ?
    N2 C16 C17 . . 108.7(6) ?
    N2 C16 C15 . . 125.4(7) ?
    C15 C16 C17 . . 125.9(7) ?
    N3 C14 C13 . . 108.9(6) ?
    N3 C14 C15 . . 124.8(7) ?
    C15 C14 C13 . . 126.2(7) ?
    N3 C11 C12 . . 109.4(7) ?
    N3 C11 C10 . . 125.2(7) ?
    C10 C11 C12 . . 125.3(7) ?
    N4 C9 C8 . . 109.3(6) ?
    N4 C9 C10 . . 125.8(7) ?
    C10 C9 C8 . . 124.9(7) ?
    N4 C6 C7 . . 110.0(7) ?
    N4 C6 C5 . . 125.7(7) ?
    C5 C6 C7 . . 124.2(7) ?
    C4 C3 H3 . . 126.8 ?
    C2 C3 C4 . . 106.4(7) ?
    C2 C3 H3 . . 126.8 ?
    C1 C2 H2 . . 126.1 ?
    C3 C2 C1 . . 107.9(7) ?
    C3 C2 H2 . . 126.1 ?
    C19 C18 H18 . . 126.0 ?
    C17 C18 C19 . . 108.0(7) ?
    C17 C18 H18 . . 126.0 ?
    C16 C17 H17 . . 126.5 ?
    C18 C17 C16 . . 107.1(7) ?
    C18 C17 H17 . . 126.5 ?
    C14 C13 H13 . . 126.2 ?
    C12 C13 C14 . . 107.5(7) ?
    C12 C13 H13 . . 126.2 ?
    C11 C12 H12 . . 126.3 ?
    C13 C12 C11 . . 107.5(7) ?
    C13 C12 H12 . . 126.3 ?
    C9 C8 H8 . . 126.5 ?
    C7 C8 C9 . . 107.0(7) ?
    C7 C8 H8 . . 126.5 ?
    C6 C7 H7 . . 126.6 ?
    C8 C7 C6 . . 106.8(7) ?
    C8 C7 H7 . . 126.6 ?
    C4 C5 C6 . . 125.4(7) ?
    C4 C5 C26 . . 118.2(7) ?
    C6 C5 C26 . . 116.3(7) ?
    C1 C20 C62 . . 115.4(7) ?
    C19 C20 C1 . . 126.5(7) ?
    C19 C20 C62 . . 118.0(7) ?
    C16 C15 C14 . . 126.4(7) ?
    C16 C15 C50 . . 116.8(7) ?
    C14 C15 C50 . . 116.7(7) ?
    C11 C10 C38 . . 116.6(7) ?
    C9 C10 C11 . . 126.5(7) ?
    C9 C10 C38 . . 116.7(7) ?
    C43 C38 C10 . . 119.6(7) ?
    C39 C38 C10 . . 121.6(8) ?
    C39 C38 C43 . . 118.7(7) ?
    C38 C43 N8 . . 117.7(7) ?
    C42 C43 C38 . . 120.5(8) ?
    C42 C43 N8 . . 121.8(8) ?
    C43 C42 H42 . . 120.8 ?
    C41 C42 C43 . . 118.4(9) ?
    C41 C42 H42 . . 120.8 ?
    C42 C41 H41 . . 118.8 ?
    C40 C41 C42 . . 122.3(8) ?
    C40 C41 H41 . . 118.8 ?
    C41 C40 H40 . . 120.7 ?
    C41 C40 C39 . . 118.7(9) ?
    C39 C40 H40 . . 120.7 ?
    C38 C39 C40 . . 121.3(8) ?
    C38 C39 H39 . . 119.4 ?
    C40 C39 H39 . . 119.4 ?
    C31 C26 C5 . . 120.8(7) ?
    C27 C26 C5 . . 121.1(7) ?
    C27 C26 C31 . . 118.1(7) ?
    C26 C31 N7 . . 118.5(7) ?
    C30 C31 C26 . . 120.9(8) ?
    C30 C31 N7 . . 120.6(7) ?
    C31 C30 H30 . . 120.1 ?
    C29 C30 C31 . . 119.8(8) ?
    C29 C30 H30 . . 120.1 ?
    C30 C29 H29 . . 119.7 ?
    C30 C29 C28 . . 120.5(8) ?
    C28 C29 H29 . . 119.7 ?
    C29 C28 H28 . . 120.2 ?
    C27 C28 C29 . . 119.7(9) ?
    C27 C28 H28 . . 120.2 ?
    C26 C27 H27 . . 119.6 ?
    C28 C27 C26 . . 120.9(8) ?
    C28 C27 H27 . . 119.6 ?
    C67 C62 C20 . . 120.0(7) ?
    C63 C62 C20 . . 120.6(7) ?
    C63 C62 C67 . . 119.4(7) ?
    C62 C67 C66 . . 120.1(8) ?
    C62 C67 N10 . . 118.7(7) ?
    N10 C67 C66 . . 121.2(8) ?
    C67 C66 H66 . . 120.8 ?
    C65 C66 C67 . . 118.4(8) ?
    C65 C66 H66 . . 120.8 ?
    C66 C65 H65 . . 119.0 ?
    C66 C65 C64 . . 121.9(8) ?
    C64 C65 H65 . . 119.0 ?
    C65 C64 H64 . . 120.6 ?
    C65 C64 C63 . . 118.9(8) ?
    C63 C64 H64 . . 120.6 ?
    C62 C63 C64 . . 121.2(8) ?
    C62 C63 H63 . . 119.4 ?
    C64 C63 H63 . . 119.4 ?
    C55 C50 C15 . . 121.4(7) ?
    C51 C50 C15 . . 120.6(8) ?
    C51 C50 C55 . . 118.0(7) ?
    C50 C55 N9 . . 118.3(7) ?
    C54 C55 C50 . . 120.7(8) ?
    C54 C55 N9 . . 121.0(8) ?
    C55 C54 H54 . . 119.8 ?
    C55 C54 C53 . . 120.4(9) ?
    C53 C54 H54 . . 119.8 ?
    C54 C53 H53 . . 120.2 ?
    C52 C53 C54 . . 119.6(8) ?
    C52 C53 H53 . . 120.2 ?
    C53 C52 H52 . . 120.1 ?
    C51 C52 C53 . . 119.8(9) ?
    C51 C52 H52 . . 120.1 ?
    C50 C51 H51 . . 119.3 ?
    C52 C51 C50 . . 121.5(8) ?
    C52 C51 H51 . . 119.3 ?
    C22 C21 H21 . . 125.0 ?
    C22 C21 N5 . . 109.9(9) ?
    N5 C21 H21 . . 125.0 ?
    C21 C22 C23 . . 130.4(11) ?
    C21 C22 N6 . . 106.1(9) ?
    N6 C22 C23 . . 122.9(11) ?
    C22 C23 H23A . . 109.5 ?
    C22 C23 H23B . . 109.5 ?
    C22 C23 H23C . . 109.5 ?
    H23A C23 H23B . . 109.5 ?
    H23A C23 H23C . . 109.5 ?
    H23B C23 H23C . . 109.5 ?
    N5 C24 C25 . . 127.4(8) ?
    N5 C24 N6 . . 109.0(8) ?
    N6 C24 C25 . . 123.6(8) ?
    C24 C25 H25A . . 109.5 ?
    C24 C25 H25B . . 109.5 ?
    C24 C25 H25C . . 109.5 ?
    H25A C25 H25B . . 109.5 ?
    H25A C25 H25C . . 109.5 ?
    H25B C25 H25C . . 109.5 ?
    N8 C44 C45 . . 114.9(8) ?
    O4 C44 C45 . . 120.3(9) ?
    O4 C44 N8 . . 124.9(9) ?
    C49 C45 C44 . . 120.8(8) ?
    C46 C45 C44 . . 121.0(8) ?
    C46 C45 C49 . . 118.1(9) ?
    C45 C49 H49 . . 118.3 ?
    N12 C49 C45 . . 123.4(9) ?
    N12 C49 H49 . . 118.3 ?
    C45 C46 H46 . . 120.3 ?
    C47 C46 C45 . . 119.5(10) ?
    C47 C46 H46 . . 120.3 ?
    C46 C47 H47 . . 120.6 ?
    C48 C47 C46 . . 118.8(10) ?
    C48 C47 H47 . . 120.6 ?
    C47 C48 H48 . . 118.0 ?
    N12 C48 C47 . . 123.9(10) ?
    N12 C48 H48 . . 118.0 ?
    N7 C32 C33 . . 115.2(8) ?
    O2 C32 C33 . . 121.0(8) ?
    O2 C32 N7 . . 123.7(9) ?
    C34 C33 C32 . . 119.7(8) ?
    C37 C33 C32 . . 120.8(9) ?
    C37 C33 C34 . . 119.3(9) ?
    C33 C34 H34 . . 119.6 ?
    C35 C34 C33 . . 120.8(10) ?
    C35 C34 H34 . . 119.6 ?
    C33 C37 H37 . . 119.8 ?
    C33 C37 N13 . . 120.4(11) ?
    N13 C37 H37 . . 119.8 ?
    C34 C35 H35 . . 121.0 ?
    C34 C35 C36 . . 118.0(11) ?
    C36 C35 H35 . . 121.0 ?
    C35 C36 H36 . . 118.1 ?
    N13 C36 C35 . . 123.7(13) ?
    N13 C36 H36 . . 118.1 ?
    N10 C68 C69 . . 115.8(8) ?
    O3 C68 C69 . . 121.5(9) ?
    O3 C68 N10 . . 122.6(9) ?
    C73 C69 C68 . . 121.4(8) ?
    C70 C69 C68 . . 120.3(9) ?
    C70 C69 C73 . . 118.2(9) ?
    C69 C73 H73 . . 118.2 ?
    N11 C73 C69 . . 123.6(9) ?
    N11 C73 H73 . . 118.2 ?
    C69 C70 H70 . . 120.9 ?
    C71 C70 C69 . . 118.2(11) ?
    C71 C70 H70 . . 120.9 ?
    C70 C71 H71 . . 119.8 ?
    C70 C71 C72 . . 120.5(11) ?
    C72 C71 H71 . . 119.8 ?
    C71 C72 H72 . . 119.2 ?
    N11 C72 C71 . . 121.6(11) ?
    N11 C72 H72 . . 119.2 ?
    N9 C56 C57 . . 114.5(8) ?
    O1 C56 C57 . . 121.2(8) ?
    O1 C56 N9 . . 124.2(9) ?
    C58 C57 C56 . . 121.6(8) ?
    C61 C57 C56 . . 120.1(8) ?
    C61 C57 C58 . . 118.2(9) ?
    C57 C58 H58 . . 120.2 ?
    C59 C58 C57 . . 119.6(11) ?
    C59 C58 H58 . . 120.2 ?
    C57 C61 H61 . . 117.9 ?
    N14 C61 C57 . . 124.1(11) ?
    N14 C61 H61 . . 117.9 ?
    C58 C59 H59 . . 120.8 ?
    C60 C59 C58 . . 118.4(12) ?
    C60 C59 H59 . . 120.8 ?
    C59 C60 H60 . . 117.0 ?
    C59 C60 N14 . . 126.0(11) ?
    N14 C60 H60 . . 117.0 ?
    C5S C1S H1S . . 120.0 ?
    C5S C1S C3S . . 120.0 ?
    C3S C1S H1S . . 120.0 ?
    C1S C5S H5S . . 120.0 ?
    C1S C5S C4S . . 120.0 ?
    C4S C5S H5S . . 120.0 ?
    C5S C4S Cl1S . . 122.5(7) ?
    C2S C4S C5S . . 120.0 ?
    C2S C4S Cl1S . . 117.4(7) ?
    C4S C2S H2S . . 120.0 ?
    C4S C2S C6S . . 120.0 ?
    C6S C2S H2S . . 120.0 ?
    C2S C6S H6S . . 120.0 ?
    C3S C6S C2S . . 120.0 ?
    C3S C6S H6S . . 120.0 ?
    C1S C3S H3S . . 120.0 ?
    C6S C3S C1S . . 120.0 ?
    C6S C3S H3S . . 120.0 ?
    C8S C7S Cl2S . . 119.6(9) ?
    C10S C7S C8S . . 121.9(11) ?
    C10S C7S Cl2S . . 118.5(10) ?
    C7S C8S H8S . . 120.1 ?
    C9S C8S C7S . . 119.8(11) ?
    C9S C8S H8S . . 120.1 ?
    C8S C9S H9S . . 119.7 ?
    C8S C9S C12S . . 120.7(13) ?
    C12S C9S H9S . . 119.7 ?
    C7S C10S H10S . . 120.9 ?
    C7S C10S C11S . . 118.3(11) ?
    C11S C10S H10S . . 120.9 ?
    C10S C11S H11S . . 119.9 ?
    C10S C11S C12S . . 120.2(12) ?
    C12S C11S H11S . . 119.9 ?
    C9S C12S C11S . . 118.9(14) ?
    C9S C12S H12S . . 120.5 ?
    C11S C12S H12S . . 120.5 ?
    C21 N5 Mn1 . . 125.6(6) ?
    C24 N5 Mn1 . . 127.6(6) ?
    C24 N5 C21 . . 106.6(8) ?
    C22 N6 H6 . . 125.8 ?
    C24 N6 C22 . . 108.3(8) ?
    C24 N6 H6 . . 125.8 ?
    C31 N7 H7A . . 117.9 ?
    C32 N7 C31 . . 124.2(7) ?
    C32 N7 H7A . . 117.9 ?
    C43 N8 H8A . . 115.8 ?
    C44 N8 C43 . . 128.4(7) ?
    C44 N8 H8A . . 115.8 ?
    C55 N9 H9 . . 117.3 ?
    C56 N9 C55 . . 125.4(8) ?
    C56 N9 H9 . . 117.3 ?
    C67 N10 H10 . . 114.7 ?
    C68 N10 C67 . . 130.6(7) ?
    C68 N10 H10 . . 114.7 ?
    C72 N11 C73 . . 117.8(9) ?
    C49 N12 C48 . . 116.2(9) ?
    C36 N13 C37 . . 117.4(12) ?
    C61 N14 C60 . . 113.5(12) ?
loop_
    _geom_torsion_atom_site_label_1
    _geom_torsion_atom_site_label_2
    _geom_torsion_atom_site_label_3
    _geom_torsion_atom_site_label_4
    _geom_torsion_site_symmetry_1
    _geom_torsion_site_symmetry_2
    _geom_torsion_site_symmetry_3
    _geom_torsion_site_symmetry_4
    _geom_torsion
    _geom_torsion_publ_flag
    Mn1 N1 C4 C3 . . . . 163.1(5) ?
    Mn1 N1 C4 C5 . . . . -18.4(11) ?
    Mn1 N1 C1 C2 . . . . -163.2(5) ?
    Mn1 N1 C1 C20 . . . . 18.9(11) ?
    Mn1 N2 C19 C18 . . . . 164.8(5) ?
    Mn1 N2 C19 C20 . . . . -16.6(11) ?
    Mn1 N2 C16 C17 . . . . -163.8(5) ?
    Mn1 N2 C16 C15 . . . . 17.8(12) ?
    Mn1 N3 C14 C13 . . . . 167.0(5) ?
    Mn1 N3 C14 C15 . . . . -17.1(12) ?
    Mn1 N3 C11 C12 . . . . -166.6(6) ?
    Mn1 N3 C11 C10 . . . . 17.3(12) ?
    Mn1 N4 C9 C8 . . . . 169.2(5) ?
    Mn1 N4 C9 C10 . . . . -11.9(11) ?
    Mn1 N4 C6 C7 . . . . -168.4(5) ?
    Mn1 N4 C6 C5 . . . . 16.3(12) ?
    N1 C4 C3 C2 . . . . 0.8(9) ?
    N1 C4 C5 C6 . . . . 1.2(14) ?
    N1 C4 C5 C26 . . . . -175.0(7) ?
    N1 C1 C2 C3 . . . . -1.3(9) ?
    N1 C1 C20 C19 . . . . -2.0(13) ?
    N1 C1 C20 C62 . . . . 173.4(7) ?
    N2 C19 C18 C17 . . . . -0.3(10) ?
    N2 C19 C20 C1 . . . . 0.8(13) ?
    N2 C19 C20 C62 . . . . -174.5(7) ?
    N2 C16 C17 C18 . . . . -1.5(10) ?
    N2 C16 C15 C14 . . . . -1.2(14) ?
    N2 C16 C15 C50 . . . . 175.9(8) ?
    N3 C14 C13 C12 . . . . 1.1(10) ?
    N3 C14 C15 C16 . . . . 0.7(14) ?
    N3 C14 C15 C50 . . . . -176.3(7) ?
    N3 C11 C12 C13 . . . . -2.2(10) ?
    N3 C11 C10 C9 . . . . -4.3(14) ?
    N3 C11 C10 C38 . . . . 170.1(8) ?
    N4 C9 C8 C7 . . . . 0.1(9) ?
    N4 C9 C10 C11 . . . . 1.3(14) ?
    N4 C9 C10 C38 . . . . -173.1(7) ?
    N4 C6 C7 C8 . . . . -2.4(10) ?
    N4 C6 C5 C4 . . . . -0.1(14) ?
    N4 C6 C5 C26 . . . . 176.2(8) ?
    C4 N1 C1 C2 . . . . 1.8(9) ?
    C4 N1 C1 C20 . . . . -176.1(8) ?
    C4 C3 C2 C1 . . . . 0.3(9) ?
    C4 C5 C26 C31 . . . . 105.8(9) ?
    C4 C5 C26 C27 . . . . -73.7(10) ?
    C1 N1 C4 C3 . . . . -1.6(9) ?
    C1 N1 C4 C5 . . . . 176.8(8) ?
    C1 C20 C62 C67 . . . . -68.3(10) ?
    C1 C20 C62 C63 . . . . 111.7(9) ?
    C19 N2 C16 C17 . . . . 1.3(9) ?
    C19 N2 C16 C15 . . . . -177.2(8) ?
    C19 C18 C17 C16 . . . . 1.0(10) ?
    C19 C20 C62 C67 . . . . 107.5(9) ?
    C19 C20 C62 C63 . . . . -72.5(10) ?
    C16 N2 C19 C18 . . . . -0.6(9) ?
    C16 N2 C19 C20 . . . . 178.1(8) ?
    C16 C15 C50 C55 . . . . -65.6(10) ?
    C16 C15 C50 C51 . . . . 114.0(9) ?
    C14 N3 C11 C12 . . . . 2.9(9) ?
    C14 N3 C11 C10 . . . . -173.1(8) ?
    C14 C13 C12 C11 . . . . 0.7(10) ?
    C14 C15 C50 C55 . . . . 111.7(9) ?
    C14 C15 C50 C51 . . . . -68.7(10) ?
    C11 N3 C14 C13 . . . . -2.5(9) ?
    C11 N3 C14 C15 . . . . 173.4(8) ?
    C11 C10 C38 C43 . . . . -68.7(10) ?
    C11 C10 C38 C39 . . . . 113.0(9) ?
    C9 N4 C6 C7 . . . . 2.4(9) ?
    C9 N4 C6 C5 . . . . -172.8(8) ?
    C9 C8 C7 C6 . . . . 1.3(10) ?
    C9 C10 C38 C43 . . . . 106.3(9) ?
    C9 C10 C38 C39 . . . . -72.0(10) ?
    C6 N4 C9 C8 . . . . -1.6(9) ?
    C6 N4 C9 C10 . . . . 177.4(8) ?
    C6 C5 C26 C31 . . . . -70.7(10) ?
    C6 C5 C26 C27 . . . . 109.7(9) ?
    C3 C4 C5 C6 . . . . 179.4(8) ?
    C3 C4 C5 C26 . . . . 3.2(12) ?
    C2 C1 C20 C19 . . . . -179.6(8) ?
    C2 C1 C20 C62 . . . . -4.2(12) ?
    C18 C19 C20 C1 . . . . 179.2(8) ?
    C18 C19 C20 C62 . . . . 3.9(12) ?
    C17 C16 C15 C14 . . . . -179.3(8) ?
    C17 C16 C15 C50 . . . . -2.3(13) ?
    C13 C14 C15 C16 . . . . 175.9(8) ?
    C13 C14 C15 C50 . . . . -1.1(12) ?
    C12 C11 C10 C9 . . . . -179.7(8) ?
    C12 C11 C10 C38 . . . . -5.3(12) ?
    C8 C9 C10 C11 . . . . -179.9(8) ?
    C8 C9 C10 C38 . . . . 5.7(12) ?
    C7 C6 C5 C4 . . . . -174.7(8) ?
    C7 C6 C5 C26 . . . . 1.6(12) ?
    C5 C4 C3 C2 . . . . -177.7(8) ?
    C5 C6 C7 C8 . . . . 172.9(8) ?
    C5 C26 C31 C30 . . . . 178.0(8) ?
    C5 C26 C31 N7 . . . . -1.1(11) ?
    C5 C26 C27 C28 . . . . -177.3(8) ?
    C20 C1 C2 C3 . . . . 176.6(8) ?
    C20 C19 C18 C17 . . . . -179.0(8) ?
    C20 C62 C67 C66 . . . . 177.8(8) ?
    C20 C62 C67 N10 . . . . -0.9(11) ?
    C20 C62 C63 C64 . . . . -176.5(8) ?
    C15 C16 C17 C18 . . . . 177.0(8) ?
    C15 C14 C13 C12 . . . . -174.7(8) ?
    C15 C50 C55 C54 . . . . 178.3(8) ?
    C15 C50 C55 N9 . . . . -2.7(12) ?
    C15 C50 C51 C52 . . . . -177.0(8) ?
    C10 C11 C12 C13 . . . . 173.8(8) ?
    C10 C9 C8 C7 . . . . -178.8(8) ?
    C10 C38 C43 C42 . . . . -178.1(8) ?
    C10 C38 C43 N8 . . . . 1.3(11) ?
    C10 C38 C39 C40 . . . . 176.8(8) ?
    C38 C43 C42 C41 . . . . 0.4(13) ?
    C38 C43 N8 C44 . . . . 159.6(9) ?
    C43 C38 C39 C40 . . . . -1.6(13) ?
    C43 C42 C41 C40 . . . . 0.0(14) ?
    C42 C43 N8 C44 . . . . -21.0(14) ?
    C42 C41 C40 C39 . . . . -1.2(14) ?
    C41 C40 C39 C38 . . . . 2.0(13) ?
    C39 C38 C43 C42 . . . . 0.3(12) ?
    C39 C38 C43 N8 . . . . 179.7(7) ?
    C26 C31 C30 C29 . . . . 0.5(13) ?
    C26 C31 N7 C32 . . . . 118.2(9) ?
    C31 C26 C27 C28 . . . . 3.1(12) ?
    C31 C30 C29 C28 . . . . 0.8(14) ?
    C30 C31 N7 C32 . . . . -61.0(12) ?
    C30 C29 C28 C27 . . . . -0.1(14) ?
    C29 C28 C27 C26 . . . . -1.9(13) ?
    C27 C26 C31 C30 . . . . -2.5(12) ?
    C27 C26 C31 N7 . . . . 178.4(7) ?
    C62 C67 C66 C65 . . . . 0.3(13) ?
    C62 C67 N10 C68 . . . . 158.0(9) ?
    C67 C62 C63 C64 . . . . 3.5(12) ?
    C67 C66 C65 C64 . . . . 0.4(14) ?
    C66 C67 N10 C68 . . . . -20.7(14) ?
    C66 C65 C64 C63 . . . . 0.8(13) ?
    C65 C64 C63 C62 . . . . -2.8(13) ?
    C63 C62 C67 C66 . . . . -2.2(12) ?
    C63 C62 C67 N10 . . . . 179.2(7) ?
    C50 C55 C54 C53 . . . . -0.5(13) ?
    C50 C55 N9 C56 . . . . 128.5(9) ?
    C55 C50 C51 C52 . . . . 2.6(13) ?
    C55 C54 C53 C52 . . . . 1.1(14) ?
    C54 C55 N9 C56 . . . . -52.5(13) ?
    C54 C53 C52 C51 . . . . 0.1(14) ?
    C53 C52 C51 C50 . . . . -2.0(13) ?
    C51 C50 C55 C54 . . . . -1.3(12) ?
    C51 C50 C55 N9 . . . . 177.7(7) ?
    C21 C22 N6 C24 . . . . 2.2(12) ?
    C22 C21 N5 Mn1 . . . . -174.5(7) ?
    C22 C21 N5 C24 . . . . 0.2(12) ?
    C23 C22 N6 C24 . . . . -169.7(13) ?
    C25 C24 N5 Mn1 . . . . -5.7(12) ?
    C25 C24 N5 C21 . . . . 179.7(9) ?
    C25 C24 N6 C22 . . . . 179.3(9) ?
    C44 C45 C49 N12 . . . . 177.9(9) ?
    C44 C45 C46 C47 . . . . -179.8(11) ?
    C45 C44 N8 C43 . . . . -168.8(8) ?
    C45 C49 N12 C48 . . . . 1.5(15) ?
    C45 C46 C47 C48 . . . . 2(2) ?
    C49 C45 C46 C47 . . . . -3.7(17) ?
    C46 C45 C49 N12 . . . . 1.7(15) ?
    C46 C47 C48 N12 . . . . 1(2) ?
    C47 C48 N12 C49 . . . . -2.9(18) ?
    C32 C33 C34 C35 . . . . 177.9(12) ?
    C32 C33 C37 N13 . . . . 178.1(13) ?
    C33 C32 N7 C31 . . . . -163.5(8) ?
    C33 C34 C35 C36 . . . . 0(2) ?
    C33 C37 N13 C36 . . . . 8(3) ?
    C34 C33 C37 N13 . . . . -7(2) ?
    C34 C35 C36 N13 . . . . 0(3) ?
    C37 C33 C34 C35 . . . . 3(2) ?
    C35 C36 N13 C37 . . . . -4(3) ?
    C68 C69 C73 N11 . . . . 174.6(9) ?
    C68 C69 C70 C71 . . . . -177.9(12) ?
    C69 C68 N10 C67 . . . . -165.4(9) ?
    C69 C73 N11 C72 . . . . 3.2(15) ?
    C69 C70 C71 C72 . . . . 3(2) ?
    C73 C69 C70 C71 . . . . -2.0(18) ?
    C70 C69 C73 N11 . . . . -1.2(15) ?
    C70 C71 C72 N11 . . . . -1(2) ?
    C71 C72 N11 C73 . . . . -2.0(17) ?
    C56 C57 C58 C59 . . . . 175.9(11) ?
    C56 C57 C61 N14 . . . . 179.8(12) ?
    C57 C56 N9 C55 . . . . -164.5(8) ?
    C57 C58 C59 C60 . . . . 2(2) ?
    C57 C61 N14 C60 . . . . 6(2) ?
    C58 C57 C61 N14 . . . . -3.9(18) ?
    C58 C59 C60 N14 . . . . 1(3) ?
    C61 C57 C58 C59 . . . . -0.4(17) ?
    C59 C60 N14 C61 . . . . -5(3) ?
    C1S C5S C4S C2S . . . . 0.0 ?
    C1S C5S C4S Cl1S . . . . 177.2(8) ?
    C5S C1S C3S C6S . . . . 0.0 ?
    C5S C4S C2S C6S . . . . 0.0 ?
    C4S C2S C6S C3S . . . . 0.0 ?
    C2S C6S C3S C1S . . . . 0.0 ?
    C3S C1S C5S C4S . . . . 0.0 ?
    C7S C8S C9S C12S . . . . -5(2) ?
    C7S C10S C11S C12S . . . . 2(2) ?
    C8S C7S C10S C11S . . . . -3.5(18) ?
    C8S C9S C12S C11S . . . . 3(3) ?
    C10S C7S C8S C9S . . . . 4.8(17) ?
    C10S C11S C12S C9S . . . . -2(3) ?
    Cl1S C4S C2S C6S . . . . -177.3(7) ?
    Cl2S C7S C8S C9S . . . . -175.1(10) ?
    Cl2S C7S C10S C11S . . . . 176.5(10) ?
    N5 C21 C22 C23 . . . . 169.6(14) ?
    N5 C21 C22 N6 . . . . -1.5(13) ?
    N5 C24 N6 C22 . . . . -2.1(10) ?
    N6 C24 N5 Mn1 . . . . 175.8(5) ?
    N6 C24 N5 C21 . . . . 1.2(10) ?
    N7 C31 C30 C29 . . . . 179.6(8) ?
    N7 C32 C33 C34 . . . . 37.1(14) ?
    N7 C32 C33 C37 . . . . -148.0(11) ?
    N8 C43 C42 C41 . . . . -179.0(8) ?
    N8 C44 C45 C49 . . . . 34.5(13) ?
    N8 C44 C45 C46 . . . . -149.5(10) ?
    N9 C55 C54 C53 . . . . -179.5(8) ?
    N9 C56 C57 C58 . . . . 36.3(13) ?
    N9 C56 C57 C61 . . . . -147.5(10) ?
    N10 C67 C66 C65 . . . . 178.9(8) ?
    N10 C68 C69 C73 . . . . 39.6(13) ?
    N10 C68 C69 C70 . . . . -144.7(11) ?
    O1 C56 C57 C58 . . . . -140.0(10) ?
    O1 C56 C57 C61 . . . . 36.2(14) ?
    O1 C56 N9 C55 . . . . 11.7(15) ?
    O2 C32 C33 C34 . . . . -139.0(11) ?
    O2 C32 C33 C37 . . . . 35.9(16) ?
    O2 C32 N7 C31 . . . . 12.6(15) ?
    O3 C68 C69 C73 . . . . -138.5(12) ?
    O3 C68 C69 C70 . . . . 37.2(17) ?
    O3 C68 N10 C67 . . . . 12.7(18) ?
    O4 C44 C45 C49 . . . . -145.3(11) ?
    O4 C44 C45 C46 . . . . 30.7(16) ?
    O4 C44 N8 C43 . . . . 11.0(17) ?
loop_
    _geom_hbond_atom_site_label_D
    _geom_hbond_atom_site_label_H
    _geom_hbond_atom_site_label_A
    _geom_hbond_site_symmetry_A
    _geom_hbond_distance_DH
    _geom_hbond_distance_HA
    _geom_hbond_distance_DA
    _geom_hbond_angle_DHA
    N6 H6 O2 2_655 0.88 2.05 2.858(11) 153
    N7 H7A N11 . 0.88 2.24 3.094(11) 164
    N9 H9 N12 . 0.88 2.17 3.009(10) 159
    C5S H5S N14 3_554 0.95 2.57 3.421(16) 150
    C36 H36 O3 3_554 0.95 2.35 2.99(2) 124
    C60 H60 O4 3_545 0.95 2.40 3.062(18) 126
_shelx_space_group_comment
;
The symmetry employed for this shelxl refinement is uniquely defined
by the following loop, which should always be used as a source of
symmetry information in preference to the above space-group names.
They are only intended as comments.
;
_shelx_estimated_absorpt_T_min     0.826
_shelx_estimated_absorpt_T_max     0.894
_shelx_hkl_file
;
  -2   0   0  205.88   13.50
  -2   0   0  244.98   13.50
  -2   0   0  228.18   13.80
   2   0   0  256.07   13.60
   2   0   0  214.28   13.80
   2   0   0  229.78   13.80
  -2   0   0  212.88   13.80
  -2   0   0  218.38   13.60
   3   0   0   -0.90    1.00
   3   0   0    0.80    1.30
   3   0   0    0.40    0.60
  -3   0   0   -0.80    0.60
  -3   0   0   -0.10    1.90
  -3   0   0   -1.00    1.10
  -3   0   0   -1.10    0.90
   3   0   0    0.30    0.90
  -3   0   0    2.60    1.00
  -4   0   0  363.66   22.40
  -4   0   0  345.37   22.00
  -4   0   0  393.66   23.90
   4   0   0  337.17   22.10
   4   0   0  399.16   23.90
   5   0   0   19.20    2.90
  -5   0   0   24.60    3.70
  -5   0   0   12.20    4.00
   6   0   0 1273.67   80.89
   6   0   0 1305.47   80.09
   6   0   0 1575.64   80.49
  -6   0   0 1391.16   80.99
   6   0   0 1273.77   80.99
   8   0   0 5386.46  349.17
  -8   0   0 6480.65  349.77
  -8   0   0 5375.36  347.87
  -8   0   0 6510.45  348.07
  -8   0   0 6463.65  348.77
  -8   0   0 5832.12  350.66
  -9   0   0   58.69    8.10
  10   0   0    5.10    2.30
  10   0   0    9.50    4.40
  10   0   0    8.70    5.30
 -10   0   0    3.20    7.50
  10   0   0   13.00    4.10
 -10   0   0    9.90    3.30
 -10   0   0   18.00    3.20
 -10   0   0   14.70    4.80
  11   0   0    7.10    4.30
  11   0   0    3.00    5.60
 -11   0   0    3.10    8.20
 -11   0   0    5.00    4.70
  11   0   0    0.40    2.10
 -11   0   0    0.30    2.60
  11   0   0    7.60    4.60
 -12   0   0   21.60    6.80
 -12   0   0   15.40    4.30
  12   0   0   30.30    6.20
  12   0   0   26.60    8.30
 -12   0   0   42.80   11.10
  13   0   0    0.70    6.70
 -13   0   0   10.10    3.90
  13   0   0    2.90    5.20
 -13   0   0    4.20    6.50
  13   0   0    4.00    4.90
  14   0   0  117.79   13.50
 -14   0   0  132.29   11.60
  14   0   0  106.19   16.50
  14   0   0  103.09   14.90
 -14   0   0  148.09   18.40
 -14   0   0   84.59   17.40
  15   0   0    1.20    5.90
 -15   0   0   24.00   14.40
  15   0   0    2.40    7.30
  15   0   0   -0.40    5.70
 -15   0   0    5.90    8.40
 -15   0   0   -3.00    3.70
 -16   0   0   44.90   15.90
 -16   0   0   25.20    5.70
  16   0   0   25.80   10.40
 -16   0   0   19.80   11.00
  16   0   0   17.70    9.40
 -17   0   0   -2.80    4.20
  17   0   0   -2.70    8.70
 -17   0   0   -3.10   11.50
  17   0   0    4.60   10.20
  -1  -1   0    2.20    0.60
  -2   1   0    0.80    0.90
  -2   1   0    1.20    0.40
   2  -1   0    0.30    0.50
   2  -1   0    0.00    0.50
   2  -1   0    0.60    0.80
   2  -1   0    1.70    0.50
   2   1   0    0.10    0.70
   2   1   0    0.00    0.80
   2   1   0    0.80    1.00
  -2  -1   0    0.30    0.60
  -2  -1   0    1.10    0.90
  -2   1   0    0.50    0.50
  -2  -1   0    0.80    0.90
  -2  -1   0   -0.60    0.80
  -2  -1   0    0.70    0.40
   2   1   0    0.00    1.20
  -2   1   0    1.40    0.60
  -2   1   0    0.90    0.40
   2  -1   0    0.40    0.70
   2   1   0    0.60    0.70
  -2  -1   0    0.30    1.10
  -2   1   0    0.00    0.80
  -3  -1   0 3557.94  186.98
  -3  -1   0 3281.37  187.08
   3   1   0 3124.69  186.78
   3  -1   0 3243.58  186.68
  -3   1   0 2883.61  186.18
  -3   1   0 3141.49  186.68
   3   1   0 3335.37  187.08
  -4   1   0  108.99    7.70
   4  -1   0  125.59    8.70
  -4  -1   0  115.29    8.70
   4   1   0  119.39    8.70
   4   1   0  132.49    8.90
   4  -1   0  114.29    7.50
  -4   1   0  102.69    7.80
   4  -1   0  117.19    7.90
   4   1   0  102.99    7.80
  -4  -1   0  116.09    7.80
   5  -1   0  793.52   43.00
  -5   1   0  720.63   43.30
   5  -1   0  717.03   42.70
   5   1   0  644.04   44.70
  -5  -1   0  692.83   43.60
   5   1   0  751.32   43.20
   5  -1   0  765.32   44.30
  -5  -1   0  636.94   43.40
   5  -1   0  693.43   43.40
   5   1   0  782.72   42.80
  -5  -1   0  665.03   44.40
  -5   1   0  695.53   42.80
  -5  -1   0  743.03   43.20
   5   1   0  677.03   43.60
  -5  -1   0  797.12   42.70
  -5   1   0  735.43   42.70
  -6   1   0    8.90    2.20
   6  -1   0    7.40    1.90
  -6  -1   0    6.80    1.70
  -6   1   0    8.30    1.70
  -6  -1   0    9.60    2.70
  -7  -1   0  132.69   13.00
  -7  -1   0  128.49   11.00
  -7  -1   0  132.49    9.50
   7  -1   0  142.09    9.50
   7  -1   0  117.59    9.80
   7  -1   0  122.59    9.00
  -7   1   0  136.69    9.50
   7   1   0  141.39    9.60
  -7   1   0  126.39   10.00
  -7  -1   0  148.89   11.10
  -7   1   0  114.19    9.40
  -7   1   0  150.78   11.00
   7   1   0  124.89   10.50
  -8   1   0   98.89    8.30
  -8  -1   0   97.29    8.10
  -8  -1   0  107.39   10.00
  -9   1   0  618.54   36.30
   9  -1   0  563.24   35.90
   9  -1   0  546.05   37.80
   9   1   0  565.74   38.40
  -9  -1   0  645.64   38.70
  -9  -1   0  631.94   36.20
   9  -1   0  599.24   35.60
   9   1   0  663.33   35.80
  -9   1   0  571.64   39.60
   9  -1   0  575.04   38.20
   9   1   0  547.05   37.80
  -9   1   0  530.25   35.80
  -9  -1   0  601.74   40.30
  -9   1   0  624.34   37.20
   9   1   0  559.04   36.60
 -10  -1   0   61.49    9.40
  10   1   0   45.30    5.60
 -11   1   0  166.48   13.50
 -11   1   0  195.08   20.10
  11  -1   0  156.08   20.60
 -11   1   0  185.98   16.00
 -11  -1   0  205.58   17.60
 -11  -1   0  181.38   19.80
  11  -1   0  197.98   14.10
  11   1   0  183.38   15.90
  11   1   0  177.28   18.60
 -11  -1   0  190.98   13.90
  11   1   0  194.98   12.90
  11  -1   0  180.68   16.10
  11   1   0  213.58   16.70
  11  -1   0  176.58   13.00
 -11   1   0  179.78   13.70
 -12  -1   0   53.79   13.60
 -12  -1   0   98.09   13.90
 -12   1   0   94.39   12.60
 -12   1   0  106.79   17.40
  12  -1   0   70.89    9.10
  12   1   0   98.79   12.20
  12  -1   0   79.29   11.50
 -13  -1   0  375.16   29.20
  13   1   0  371.56   30.70
 -13   1   0  387.36   25.10
  13   1   0  374.96   28.90
 -13  -1   0  409.16   25.30
 -13  -1   0  326.17   31.50
  13  -1   0  374.46   25.30
  13   1   0  393.36   24.00
  13  -1   0  344.77   27.70
  13   1   0  388.26   27.80
  13  -1   0  335.07   25.50
  13  -1   0  351.96   30.10
 -13   1   0  390.96   28.60
  14  -1   0   20.00    7.30
  14  -1   0   29.90    8.20
 -14  -1   0   46.40   16.70
 -14   1   0   12.30    4.20
  14  -1   0   22.30    4.80
  14   1   0   32.90    7.80
 -14   1   0   35.70   14.40
  14   1   0   17.80    9.80
  14   1   0   14.50    7.00
 -14  -1   0   39.80    9.90
 -14  -1   0   10.70    4.50
 -15   1   0    3.60    7.90
 -15   1   0   -9.30   13.20
 -15  -1   0  -14.40    8.80
  15   1   0   -9.60    6.60
 -15   1   0   -5.10    3.80
  15   1   0   -7.30    6.60
  15   1   0   -1.00    6.00
  15  -1   0   -7.00    6.40
 -15  -1   0    0.90    3.80
 -15  -1   0  -20.50   12.30
  15  -1   0    0.70    6.90
  16   1   0    3.60    6.90
 -16   1   0    6.00    4.60
 -16   1   0    5.10   18.80
  16  -1   0    3.10    8.00
 -16  -1   0    0.20    4.20
 -16  -1   0   24.90   11.20
 -16   1   0    8.30    8.30
  16  -1   0    2.40    6.60
 -17   1   0   -3.40    4.20
 -17  -1   0    0.00    4.80
  17   1   0   14.10   11.40
  17   1   0   -3.10    9.40
   0  -2   0  476.85   29.00
   0  -2   0  522.95   29.40
   0  -2   0  475.95   29.00
   0   2   0  498.65   28.90
   0   2   0  499.15   29.40
   1   2   0    0.10    0.60
  -1   2   0    0.90    0.50
  -1  -2   0    0.50    1.00
  -1  -2   0    2.10    0.70
   1  -2   0    1.30    0.40
  -1  -2   0   -0.20    0.80
   1  -2   0    1.00    0.50
   1   2   0    2.30    0.80
   1  -2   0    0.40    0.50
  -1   2   0    1.80    0.50
  -1   2   0    0.50    0.50
  -1   2   0    0.60    0.40
   1  -2   0    0.70    0.60
  -1  -2   0    1.30    0.60
  -1   2   0    1.70    0.80
   1  -2   0    1.80    0.50
  -1  -2   0    1.90    0.70
   1   2   0    1.40    1.40
   1   2   0    0.40    0.60
   1   2   0    0.80    0.70
   1   2   0    1.10    0.50
  -1  -2   0    0.60    0.70
   1  -2   0    1.40    0.40
  -2  -2   0 4243.08  224.88
  -2  -2   0 3510.65  224.28
  -2  -2   0 4231.08  224.18
   2   2   0 3543.95  224.28
  -2   2   0 3689.73  223.68
   2   2   0 3888.91  224.08
   2   2   0 4011.50  224.78
   2  -2   0 4217.98  223.98
  -2  -2   0 3762.52  224.28
   2   2   0 3631.74  224.28
  -3  -2   0   28.40    2.80
   3   2   0   27.00    4.00
   3  -2   0   28.50    2.70
  -3  -2   0   31.90    3.60
   3   2   0   39.50    5.20
  -3  -2   0   35.60    5.10
  -3   2   0   24.70    2.70
  -3   2   0   34.20    3.30
   3   2   0   27.30    3.40
   3  -2   0   28.60    3.00
   3  -2   0   36.20    3.60
   3  -2   0   29.80    3.00
   3  -2   0   33.00    3.70
  -3  -2   0   34.20    4.10
  -3   2   0   33.10    3.00
  -4  -2   0  948.51   57.79
   4  -2   0 1052.89   57.99
  -4  -2   0 1035.20   58.79
   4   2   0  952.10   57.69
   4  -2   0 1024.90   58.29
   4   2   0  878.41   57.69
  -4   2   0  882.01   57.69
   4  -2   0  983.60   57.69
   4   2   0 1065.19   59.69
  -4   2   0 1055.99   57.69
   4  -2   0  972.90   57.79
  -4  -2   0  883.61   58.49
   4   2   0 1025.00   58.19
  -4   2   0 1003.40   58.39
  -4   2   0 1072.79   58.19
   4  -2   0  996.40   58.59
   4   2   0  894.71   58.59
  -4  -2   0 1035.40   59.69
  -4   2   0 1007.10   58.79
   4   2   0  936.41   58.59
  -5   2   0    0.30    1.20
   5  -2   0    5.10    2.90
  -5   2   0    0.70    1.20
  -5   2   0    3.10    1.60
   5  -2   0    3.00    1.30
   5   2   0    1.90    1.60
  -5  -2   0    2.90    1.30
  -5   2   0    1.30    1.10
   5   2   0    2.30    1.40
   5   2   0    5.60    2.40
  -5  -2   0    3.90    2.30
   5  -2   0    4.00    1.50
   5   2   0   11.00    4.70
   6  -2   0  458.35   26.50
   6  -2   0  432.86   26.30
   6   2   0  412.86   27.70
   6   2   0  400.36   27.10
   6  -2   0  439.46   25.90
  -6  -2   0  459.65   26.20
   6   2   0  460.75   27.10
   6   2   0  383.06   27.20
   6   2   0  423.96   26.00
  -6   2   0  409.56   26.30
  -6   2   0  434.66   26.90
   6  -2   0  390.16   25.30
  -6   2   0  458.35   26.40
   6   2   0  418.86   26.60
  -6   2   0  425.56   28.10
  -6  -2   0  453.05   27.30
  -6  -2   0  438.16   27.60
  -7  -2   0   90.09    9.30
  -7  -2   0   83.59   10.70
   8  -2   0  801.52   49.40
   8  -2   0  829.62   47.80
  -8   2   0  828.22   51.19
  -8   2   0  846.22   48.40
   8  -2   0  745.03   47.20
  -8  -2   0  745.13   48.90
   8  -2   0  741.83   49.20
   8   2   0  875.31   48.20
  -8   2   0  899.21   47.90
  -8   2   0  836.22   49.50
   8   2   0  815.72   48.10
  -8  -2   0  845.22   48.30
  -8   2   0  810.82   48.70
  -8  -2   0  863.61   49.99
   8   2   0  755.82   49.10
   8   2   0  744.63   50.29
   8   2   0  742.23   49.80
   8  -2   0  719.83   49.30
  -9  -2   0   68.89    9.70
   9  -2   0   55.39    5.00
  -9   2   0   40.90    6.60
  10   2   0   61.69    7.60
 -10  -2   0   74.29   11.40
  10   2   0   84.29   12.80
 -10   2   0   68.49    9.20
 -10  -2   0   77.29   12.10
  10   2   0   84.39    9.80
  10   2   0   72.99    7.50
 -10  -2   0   72.29    7.50
 -10   2   0   62.19   10.80
  10  -2   0   94.39   10.10
  10  -2   0   65.39    7.10
  10  -2   0   87.49   11.90
  10  -2   0   80.79    6.30
 -10   2   0   84.39    9.60
 -10   2   0   61.79    7.40
  11  -2   0    5.70    5.70
 -11  -2   0    8.70    3.20
  11   2   0   15.50    6.80
 -11  -2   0    8.40    6.60
  11   2   0   10.80    6.90
 -11  -2   0    3.20    7.20
  11   2   0    8.90    4.60
 -11   2   0   13.80    8.60
  11  -2   0    8.60    2.60
 -11   2   0    7.80    4.30
 -11   2   0    8.90    2.90
  12  -2   0  416.46   27.70
  12  -2   0  452.45   26.20
 -12  -2   0  405.46   35.70
  12   2   0  394.76   33.20
  12  -2   0  391.36   31.20
  12   2   0  399.76   29.60
 -12   2   0  378.76   35.20
 -12  -2   0  454.65   27.80
 -12   2   0  452.95   29.70
  12   2   0  394.36   30.90
  12  -2   0  373.06   29.80
 -12   2   0  423.76   27.60
 -12  -2   0  467.55   31.60
  12   2   0  454.05   27.80
  12   2   0  418.36   27.80
  13   2   0   21.30    4.70
  13   2   0   13.30    5.40
 -13   2   0   31.20    6.70
  13   2   0   36.50    9.20
 -13  -2   0   20.50    4.40
  13  -2   0   16.50    5.60
  14   2   0  111.69   17.80
  14  -2   0  138.29   16.70
 -14  -2   0  133.09   11.90
  14  -2   0  129.99   16.50
  14   2   0  121.39   15.10
 -14  -2   0   90.89   20.80
 -14   2   0  115.49   11.50
 -14   2   0  109.29   19.60
 -14  -2   0  101.09   15.70
  15  -2   0   -3.90    6.60
  15   2   0    3.40    7.60
  15   2   0   -5.30    7.70
 -15   2   0    7.40   13.00
  15  -2   0   -6.70    6.10
 -15  -2   0   -9.90   13.30
 -15   2   0    0.40    6.50
 -15  -2   0    0.30   10.00
 -15   2   0   -4.60    3.60
 -15  -2   0    1.30    4.00
 -16  -2   0   93.39   10.30
  16   2   0   57.59   13.60
 -16  -2   0   72.89   19.70
 -16  -2   0   51.29   15.00
  16  -2   0   72.89   13.60
 -16   2   0   39.60   20.10
 -16   2   0   76.99   13.80
  16  -2   0   58.99   11.70
  16   2   0   65.99   18.60
 -16   2   0   74.99   10.20
 -17   2   0  -11.60    8.80
  17  -2   0   -9.90    8.50
 -17  -2   0   -3.20   16.80
  17   2   0   -7.70    8.10
 -17   2   0   -9.60    3.90
  17   2   0  -13.80    8.50
   0  -3   0    7.80    1.90
   0   3   0    3.20    1.20
   0   3   0    7.60    1.80
   0   3   0    5.90    1.20
   0  -3   0    4.90    1.40
   0   3   0    4.20    0.90
   0   3   0    3.50    1.30
   0  -3   0    4.90    1.30
   0  -3   0    5.60    1.30
   0  -3   0    4.10    0.90
   1  -3   0  510.65   30.70
  -1  -3   0  550.04   31.20
  -1   3   0  456.95   30.80
  -1   3   0  507.05   30.70
   1   3   0  475.95   30.70
   1  -3   0  481.65   30.50
   1  -3   0  515.45   31.20
  -1   3   0  497.65   30.70
   1  -3   0  497.95   30.90
   1   3   0  576.54   31.40
  -1   3   0  538.35   30.50
  -1  -3   0  561.54   31.10
   1  -3   0  519.45   30.70
   1   3   0  526.35   31.40
  -1  -3   0  555.94   31.50
   1   3   0  545.05   31.20
   1   3   0  499.35   31.50
  -1  -3   0  579.94   31.70
   1  -3   0  539.15   30.40
  -1  -3   0  506.25   30.80
  -1   3   0  482.05   30.50
  -1   3   0  544.15   31.30
   2  -3   0   19.60    2.20
  -2  -3   0   11.70    2.60
  -2   3   0   15.90    2.20
   2   3   0   10.90    2.50
   3   3   0 1071.39   69.49
  -3   3   0 1251.17   69.29
   3   3   0 1149.29   69.49
   3   3   0 1105.49   69.99
   3  -3   0 1178.68   69.29
   3   3   0 1181.88   70.89
  -3  -3   0 1179.28   69.89
  -3  -3   0 1249.47   70.49
   3   3   0 1270.57   69.99
  -3   3   0 1266.47   69.39
  -3  -3   0 1166.28   69.29
   3  -3   0 1095.19   69.29
   3  -3   0 1105.19   68.79
   3  -3   0 1146.49   69.39
  -3  -3   0 1170.98   70.09
  -3  -3   0 1212.88   69.99
   3   3   0 1102.19   68.99
   3   3   0 1171.28   70.59
  -3   3   0 1263.57   69.49
   3  -3   0 1127.29   69.19
  -3  -3   0 1282.27   70.99
  -3   3   0 1214.58   69.09
  -3  -3   0 1251.47   69.09
  -4   3   0   49.90    5.30
  -4  -3   0   41.70    6.00
  -4  -3   0   49.70    5.70
   5  -3   0 2640.24  151.48
  -5   3   0 2749.02  151.68
   5   3   0 2604.24  151.28
   5   3   0 2453.05  153.48
  -5  -3   0 2765.52  152.38
   5   3   0 2656.83  152.68
   5   3   0 2598.94  152.08
  -5  -3   0 2452.25  152.58
  -5   3   0 2887.61  151.98
   5   3   0 2577.84  152.68
   5   3   0 2527.95  151.58
  -5  -3   0 2675.93  151.38
  -5  -3   0 2359.36  152.48
   5  -3   0 2784.32  151.98
   5  -3   0 2624.04  152.58
  -5  -3   0 2364.16  152.38
   5   3   0 2449.35  152.38
  -5  -3   0 2507.15  153.58
   5  -3   0 2813.82  151.38
   7  -3   0  652.33   42.60
  -7  -3   0  698.63   43.00
   7   3   0  641.54   42.70
  -7  -3   0  665.63   41.40
  -7   3   0  733.23   41.70
  -7  -3   0  661.33   44.50
  -7   3   0  691.93   42.20
   7   3   0  624.04   42.80
   7  -3   0  676.83   42.10
  -7   3   0  770.32   41.40
  -7   3   0  671.83   41.60
  -7   3   0  693.43   43.50
   7  -3   0  688.73   41.40
   7   3   0  721.33   43.70
   7  -3   0  736.23   41.70
  -8  -3   0  121.39   12.30
   8  -3   0  110.19   10.40
   8   3   0  119.09   10.70
  -8  -3   0   89.39   14.80
  -9  -3   0   72.59    7.40
   9  -3   0   66.89    7.30
  -9   3   0   95.49    9.20
   9   3   0   72.49    7.70
   9   3   0   92.39    9.70
   9  -3   0   71.19    7.60
  -9   3   0   73.19    7.30
  -9   3   0   78.29    7.70
  10   3   0  124.19   12.70
  10  -3   0  126.19   12.20
 -10   3   0  146.49   15.30
 -10  -3   0  107.99   16.30
  11  -3   0  124.49   12.60
 -11  -3   0  121.09   17.40
 -11   3   0  130.59   10.70
  11  -3   0  110.29   11.10
  11   3   0  128.29   13.90
  11  -3   0  137.69   14.20
 -11   3   0  121.49   16.50
  11   3   0  131.99   13.10
  11   3   0  127.59   12.90
 -11   3   0  108.29   12.20
 -11  -3   0  132.29   10.70
 -11   3   0  128.99   12.00
  11   3   0  117.99   16.80
  11   3   0  121.59   11.00
 -11  -3   0  127.79   16.30
  12   3   0  157.68   13.40
 -12   3   0  148.89   12.80
  12  -3   0  162.28   14.60
 -12   3   0  156.28   14.80
  13   3   0  290.97   22.90
 -13   3   0  306.77   21.40
  13   3   0  308.67   25.70
  13   3   0  282.17   27.00
  13   3   0  297.67   25.70
  13  -3   0  277.77   23.50
 -13   3   0  320.37   24.00
  13  -3   0  306.17   25.30
  13   3   0  348.17   24.30
 -13  -3   0  333.47   21.60
 -13  -3   0  255.87   26.70
  13  -3   0  321.87   25.20
 -14   3   0   11.40    4.30
 -14  -3   0   12.20    4.50
  14   3   0    6.80    8.30
  14  -3   0    6.00    5.90
 -14  -3   0   20.50   16.30
 -14   3   0   22.00   15.00
 -14   3   0   13.50    6.70
  14  -3   0    4.80    7.70
  14   3   0    7.10    6.50
  14   3   0   24.40    9.00
  15  -3   0    6.30    7.60
  15   3   0   36.50   10.60
 -15   3   0   19.40    5.20
  15   3   0   16.80    9.10
 -15   3   0   22.70    7.40
 -15  -3   0   27.50   11.70
 -15   3   0   50.19   18.00
 -15  -3   0   15.40   13.30
  15  -3   0   23.20    9.10
  15   3   0    3.60    6.80
 -15  -3   0   15.00    4.90
 -16  -3   0   -0.30   11.70
  16   3   0   -3.00    7.60
 -16  -3   0    4.10    4.20
  16  -3   0    6.40    9.60
  16  -3   0   -3.50    6.80
  16   3   0    5.70    7.10
 -16   3   0   -0.50    4.30
 -16   3   0    6.50    7.90
 -17  -3   0   67.19   22.80
   0  -4   0 9765.32  558.54
   0   4   0 9572.34  558.74
  -1  -4   0   91.89    7.20
   1  -4   0   85.09    6.60
   2  -4   0 2969.60  181.68
  -2   4   0 2821.82  182.58
   2  -4   0 2948.30  181.78
  -2  -4   0 2967.10  182.38
   2   4   0 3349.76  182.58
  -2  -4   0 3274.57  182.78
   2  -4   0 3277.37  181.48
  -2   4   0 2933.71  181.58
  -2   4   0 3071.69  182.28
   2   4   0 3442.46  182.78
   2  -4   0 3059.99  182.38
   2   4   0 3138.99  181.68
  -2  -4   0 3364.86  182.48
  -2  -4   0 3240.28  182.38
  -2  -4   0 3225.18  183.08
   2   4   0 3429.46  183.28
  -2   4   0 3088.49  182.08
  -2   4   0 2856.61  181.58
  -2   4   0 3268.57  181.48
   2  -4   0 3336.37  182.08
  -2   4   0 2827.32  181.58
  -3   4   0   56.19    4.60
  -3  -4   0   51.59    6.20
  -4   4   0  454.75   27.90
   4  -4   0  431.76   28.20
   4  -4   0  440.96   28.10
  -4  -4   0  511.05   29.30
  -4   4   0  476.95   28.20
  -4  -4   0  433.16   28.70
  -4   4   0  488.05   30.90
  -4   4   0  474.05   28.50
  -4   4   0  441.76   27.90
   4   4   0  458.15   29.20
  -4  -4   0  481.05   29.40
   4  -4   0  417.36   27.80
   4  -4   0  465.15   28.10
   4   4   0  445.86   30.80
  -4   4   0  498.15   28.20
  -4  -4   0  449.16   27.90
  -4  -4   0  477.25   30.20
   4  -4   0  469.05   27.60
   4   4   0  425.16   29.10
   4   4   0  475.75   30.30
   4   4   0  503.55   29.20
   4  -4   0  460.75   28.20
   5   4   0    8.90    2.40
  -5  -4   0   12.50    3.20
   5  -4   0    9.40    2.50
  -5   4   0   15.50    3.20
   5  -4   0   10.20    2.10
  -5  -4   0    5.80    2.50
   5   4   0   11.00    3.10
  -5   4   0    6.20    1.80
   5   4   0   14.30    3.50
   6  -4   0 2937.21  177.38
   6   4   0 2989.10  178.28
   6  -4   0 3037.80  177.08
   6   4   0 3017.00  178.48
   6   4   0 3136.29  178.48
  -6  -4   0 3228.38  179.58
  -6  -4   0 3068.49  176.78
   6  -4   0 2971.60  177.18
   6   4   0 3042.20  177.18
  -6   4   0 3206.08  178.18
  -6  -4   0 2883.31  179.38
  -6  -4   0 2978.80  177.98
  -6  -4   0 3025.30  179.78
   6  -4   0 3231.98  176.68
   6   4   0 2904.01  176.78
  -6   4   0 3003.00  176.88
   7  -4   0   10.00    2.70
   7   4   0   10.50    3.40
  -7   4   0    9.20    2.00
   7   4   0   18.10    4.60
   7   4   0   12.80    4.20
  -7   4   0    9.20    2.10
   7  -4   0    9.20    2.30
   7   4   0    7.40    2.80
  -7   4   0    7.90    2.40
   8   4   0  260.17   19.50
  -8   4   0  261.07   17.80
   8   4   0  284.27   21.70
   8  -4   0  268.77   18.00
  -8  -4   0  296.47   23.50
   8   4   0  257.87   18.40
  -8   4   0  293.17   19.00
   8  -4   0  273.67   19.10
   8  -4   0  259.97   19.00
  -8   4   0  259.37   20.10
  -8   4   0  299.87   18.20
   8   4   0  233.28   19.40
  -8  -4   0  250.27   17.80
  -8   4   0  298.57   17.80
  -9   4   0  155.28   11.90
  -9   4   0  168.78   12.80
 -10   4   0  451.95   28.80
 -10   4   0  477.95   33.00
  10   4   0  428.36   30.40
 -10  -4   0  480.25   28.70
  10  -4   0  438.76   30.50
  10   4   0  455.35   29.40
 -10   4   0  502.05   28.30
 -10  -4   0  412.06   33.10
  10   4   0  419.56   32.30
  10  -4   0  460.95   30.40
 -10  -4   0  437.66   31.80
  10   4   0  405.06   30.70
  11   4   0   -6.00    4.70
 -11   4   0    3.80    3.20
 -11   4   0    5.00    3.50
 -11  -4   0   -3.20    8.20
 -11   4   0   -2.90    7.70
  11  -4   0   13.40    5.50
  11   4   0    4.30    4.30
  11   4   0    4.60    6.40
 -11  -4   0   10.50    8.10
 -11   4   0    7.60    2.90
  11  -4   0    2.40    4.60
  11   4   0    4.20    3.90
 -11  -4   0   -1.50    2.80
 -12   4   0   35.40    6.40
  12   4   0   35.60    7.60
  12   4   0   45.00   11.50
 -12   4   0   29.40    7.00
  12  -4   0   43.10    7.80
  12   4   0   33.90    9.10
 -12   4   0   29.20    5.20
 -12  -4   0   39.30    5.70
 -12  -4   0   36.20   10.80
 -12   4   0   28.70   11.30
  12   4   0   30.30    7.10
  12  -4   0   23.00    6.50
 -12  -4   0   41.90   10.20
 -13  -4   0   14.20    9.00
 -13   4   0    2.70    3.50
  13   4   0   -4.50    5.50
  13   4   0    5.30    5.40
 -13  -4   0    7.20    4.00
 -13  -4   0   25.80   10.90
  13   4   0   14.40    8.80
  13   4   0   11.10    7.80
  13  -4   0    4.00    6.00
 -13   4   0    7.00    4.90
 -14  -4   0   51.79   16.10
  14   4   0   55.49   10.70
  14  -4   0   57.59   11.00
 -14   4   0   63.99   10.40
  14   4   0   48.30   12.60
  14   4   0   61.89   13.40
 -14  -4   0   66.09    9.20
  14  -4   0   44.50   10.00
 -14   4   0   59.49   16.30
 -14   4   0   50.39    8.90
 -14  -4   0   59.69   13.30
  15   4   0   19.90    9.60
 -15   4   0    9.60    4.20
 -15   4   0   39.80   15.20
  15  -4   0    5.40    6.30
 -15   4   0   12.20    7.20
 -15  -4   0   17.40   11.60
  15   4   0   10.90    8.30
 -15  -4   0    6.20    4.70
 -15  -4   0   31.70   18.40
 -16  -4   0   10.00   13.00
  16   4   0    1.60    7.20
 -16  -4   0   -1.30    4.50
  16   4   0   11.70    8.80
  16   4   0   -2.50   10.30
 -16   4   0    1.20    7.10
 -16  -4   0    1.20   17.80
 -16   4   0    2.50    4.20
  16  -4   0   11.00    8.10
   0  -5   0   27.90    4.00
   0  -5   0   23.90    2.90
   0  -5   0   18.60    3.60
   0   5   0   21.70    3.20
   0   5   0   18.70    3.60
   0   5   0   30.10    4.30
   0   5   0   18.60    3.00
   0   5   0   25.30    4.00
   0  -5   0   24.90    3.90
  -1  -5   0  187.58   12.20
  -1   5   0  185.08   12.40
   1  -5   0  185.38   11.50
   1  -5   0  161.58   11.10
  -1   5   0  170.48   11.60
   1   5   0  180.88   12.50
  -1  -5   0  163.78   11.70
   1  -5   0  161.98   11.40
  -1   5   0  156.98   11.90
  -1   5   0  192.58   11.60
   1   5   0  200.18   12.80
  -1  -5   0  159.48   11.40
   1  -5   0  177.98   11.00
   1   5   0  188.48   11.60
   1  -5   0  173.58   12.00
  -1   5   0  164.98   11.10
   1   5   0  174.38   12.20
   1   5   0  163.08   11.60
  -1  -5   0  185.08   12.40
  -1  -5   0  185.48   12.60
   1   5   0  191.68   12.90
   1  -5   0  183.68   12.50
  -1  -5   0  194.58   13.10
   2  -5   0   40.60    3.60
  -2   5   0   37.30    3.50
   2  -5   0   35.90    4.30
  -3   5   0 1723.13   91.79
   3  -5   0 1442.06   90.39
   3   5   0 1468.05   91.49
  -3  -5   0 1576.44   92.29
  -3   5   0 1510.45   90.79
  -3  -5   0 1567.74   91.39
   3  -5   0 1480.75   90.79
   3   5   0 1505.45   91.19
   3  -5   0 1558.64   91.59
   3   5   0 1664.53   91.99
   3   5   0 1626.74   91.79
  -3   5   0 1540.25   91.39
   3   5   0 1556.64   92.09
   3   5   0 1587.54   91.49
   3  -5   0 1686.63   91.19
  -3  -5   0 1612.14   91.79
  -3   5   0 1486.15   90.59
  -3   5   0 1492.25   90.79
  -3  -5   0 1524.65   91.19
  -3  -5   0 1634.84   91.79
  -3   5   0 1476.95   90.39
   3   5   0 1647.54   92.79
  -3   5   0 1506.25   90.39
   3  -5   0 1402.86   90.19
   4   5   0   14.10    3.60
   4  -5   0   11.50    2.10
   4  -5   0   14.20    3.00
  -5   5   0 1298.67   74.59
   5   5   0 1337.67   75.59
  -5   5   0 1169.18   73.69
  -5   5   0 1223.38   74.49
   5   5   0 1169.88   73.49
   5  -5   0 1184.08   73.29
   5  -5   0 1287.47   74.49
  -5  -5   0 1281.57   73.89
   5   5   0 1177.08   74.49
  -5   5   0 1246.78   73.99
  -5   5   0 1217.08   73.99
  -5  -5   0 1312.77   74.89
   5   5   0 1214.48   74.99
   5  -5   0 1181.98   74.49
   5  -5   0 1364.86   74.29
   5  -5   0 1283.07   73.59
  -5   5   0 1351.46   74.39
   6   5   0    7.30    3.00
  -6   5   0    3.00    1.80
   6   5   0    1.00    2.20
  -6  -5   0    9.80    2.80
   6   5   0    7.70    3.70
  -6   5   0    9.50    3.60
  -6  -5   0   15.60    5.50
   6   5   0    7.00    3.60
  -6  -5   0   11.30    4.10
   6  -5   0    5.70    2.50
   6  -5   0    2.80    1.60
  -6   5   0   13.70    3.60
  -6   5   0    5.30    2.00
   7   5   0   82.49    8.90
  -7   5   0   74.09    7.00
   7   5   0  110.69   11.40
  -7  -5   0  108.39   12.30
   7  -5   0   73.89    8.50
   7   5   0   83.29    9.90
  -7   5   0   79.89    7.50
  -7   5   0   82.89    7.10
  -7  -5   0   96.49    7.90
   7  -5   0   79.89    6.80
   7  -5   0  102.59    8.80
   7   5   0   76.49    8.50
  -8   5   0    9.70    3.80
   8   5   0    4.60    3.10
   8  -5   0    9.80    3.40
   8  -5   0    6.80    2.10
   8   5   0    2.60    2.80
   8   5   0   10.30    5.00
   8  -5   0   11.80    3.90
  -8   5   0    6.60    2.30
  -8   5   0    5.50    2.30
  -8   5   0   17.10    5.50
  -8  -5   0   10.30    3.00
   8   5   0    7.90    4.50
  -8  -5   0   20.10    7.00
   8  -5   0    5.30    3.00
  -8   5   0    8.20    2.80
   9  -5   0 1247.58   75.19
   9   5   0 1273.77   74.99
   9  -5   0 1184.68   74.79
  -9  -5   0 1236.18   78.19
   9   5   0 1150.98   77.09
  -9  -5   0 1252.17   77.29
  -9   5   0 1343.07   74.99
  -9   5   0 1206.38   73.99
   9   5   0 1243.18   77.09
   9   5   0 1257.67   75.99
  -9   5   0 1265.47   76.59
   9  -5   0 1168.68   74.69
  -9   5   0 1374.46   74.39
  -9  -5   0 1158.88   76.09
 -10   5   0    5.20    2.90
 -10   5   0   11.50    4.20
 -10  -5   0   13.70    3.30
  10   5   0    4.80    3.90
 -10  -5   0   27.00   10.40
  10  -5   0    7.60    4.50
  10  -5   0    5.40    3.10
  10   5   0    6.00    3.70
  10   5   0   -0.70    5.60
 -10   5   0    7.70    3.00
 -11  -5   0  118.19   17.50
 -11  -5   0  138.29   11.50
 -11  -5   0  128.99   18.30
  11   5   0  142.89   14.80
  11  -5   0  144.69   13.80
  11   5   0  123.09   17.30
  11  -5   0  126.89   13.10
  11   5   0  127.99   14.30
 -11   5   0  120.49   10.70
  11   5   0  127.09   14.10
 -11   5   0  133.99   11.70
 -11   5   0  169.48   18.40
 -11   5   0  109.09   11.40
 -12  -5   0   72.59    9.10
 -12  -5   0   67.89   11.90
  12  -5   0   87.79   11.40
 -12  -5   0   82.79   15.30
  12   5   0   66.99   13.00
  13   5   0  292.77   26.80
  13  -5   0  263.87   23.20
 -13  -5   0  292.67   20.70
  13   5   0  284.57   29.50
  13   5   0  287.47   22.80
 -13  -5   0  238.48   25.70
  13   5   0  314.27   24.80
 -13   5   0  294.27   20.70
 -13   5   0  303.37   22.00
  13  -5   0  285.87   23.90
  14  -5   0   12.60    7.00
  14   5   0   32.30   10.20
 -14   5   0    8.60    4.00
 -14  -5   0   21.80    5.60
  14   5   0   24.70    9.00
  14   5   0   11.40    7.50
  14   5   0    7.60    6.20
 -14   5   0   15.90    5.90
 -15   5   0  109.39   22.00
 -15  -5   0  117.99   12.90
 -15   5   0  109.29   12.50
  15   5   0  123.49   19.70
 -15  -5   0  139.29   22.80
  15  -5   0  154.08   17.40
 -15  -5   0  105.19   22.40
 -15   5   0  144.49   16.50
 -16   5   0    2.90    6.00
 -16   5   0   15.90   15.70
  16   5   0   -0.90    7.00
  16  -5   0    3.90    8.40
  16   5   0   14.10    9.10
 -16   5   0    0.50    4.30
 -16  -5   0    1.00    5.10
   0   6   0 2049.70  117.89
   0   6   0 2001.30  116.79
   0  -6   0 2216.88  117.99
   0   6   0 2016.20  117.49
   0  -6   0 1948.61  116.89
   0   6   0 2049.59  117.69
   0  -6   0 1764.02  116.59
   0  -6   0 2023.50  117.79
   0   6   0 1844.02  116.39
   0   6   0 2145.19  118.19
   0  -6   0 2022.40  116.49
   0   6   0 1908.71  116.59
   0  -6   0 2043.30  117.59
  -1   6   0   79.29    8.30
  -1  -6   0   90.19    8.00
  -1  -6   0   99.09    8.20
   1  -6   0  100.49    6.90
   2  -6   0  334.67   23.50
   2   6   0  382.26   23.90
   2  -6   0  406.56   22.90
  -2  -6   0  369.86   24.30
  -2   6   0  386.66   23.60
  -2  -6   0  422.86   27.90
   2  -6   0  337.37   23.00
   2  -6   0  423.26   24.20
   2   6   0  407.96   24.50
   2  -6   0  363.96   24.40
  -2  -6   0  375.66   25.00
   2   6   0  377.26   24.60
  -2   6   0  361.66   23.00
  -2   6   0  375.26   23.40
  -2   6   0  397.66   24.50
   2   6   0  377.16   23.90
   2  -6   0  333.67   22.90
   2   6   0  397.56   24.90
   2   6   0  412.36   25.40
  -2  -6   0  398.96   23.60
  -2   6   0  376.06   22.90
  -2   6   0  358.66   23.40
  -3   6   0   57.19    6.30
   3  -6   0   57.59    5.20
  -3   6   0   48.40    4.60
  -3   6   0   47.30    4.90
   3  -6   0   42.90    6.30
  -4   6   0 1233.98   69.79
   4   6   0 1184.58   72.19
   4  -6   0 1161.08   71.29
   4  -6   0 1087.59   69.79
  -4   6   0 1157.18   70.59
   4   6   0 1061.69   70.09
  -4   6   0 1185.18   70.29
   4   6   0 1250.97   71.69
  -4   6   0 1182.08   70.69
  -4   6   0 1240.18   71.09
  -4  -6   0 1290.47   73.09
  -4   6   0 1138.69   71.79
   4  -6   0 1087.39   70.09
   4   6   0 1333.27   71.89
  -4  -6   0 1168.68   71.09
   4  -6   0 1242.78   70.89
   4   6   0 1280.37   72.09
  -4  -6   0 1303.57   72.19
   4  -6   0 1127.49   69.89
  -5   6   0   12.80    2.60
   5   6   0    5.60    2.70
  -5   6   0   12.80    2.80
   5  -6   0   19.40    3.00
   5   6   0   13.50    4.20
   5   6   0    8.40    3.00
   5  -6   0   11.60    4.40
   5   6   0   23.00    4.90
  -5   6   0   13.30    2.60
  -6   6   0  233.18   17.60
   6   6   0  284.57   20.00
   6   6   0  272.47   18.60
  -6   6   0  231.48   18.00
  -6   6   0  290.97   18.80
  -6   6   0  299.97   18.00
  -6  -6   0  270.87   19.30
   6   6   0  242.98   18.70
  -6   6   0  303.97   17.90
   6  -6   0  259.97   18.00
   6  -6   0  249.28   21.00
   6  -6   0  271.47   16.80
   6  -6   0  228.48   18.00
  -6  -6   0  278.37   17.70
  -6   6   0  270.87   17.50
   6   6   0  263.37   19.60
  -7  -6   0  176.58   17.00
  -7   6   0  148.09   13.40
  -7  -6   0  143.19   18.70
   8  -6   0 1037.40   68.49
  -8   6   0 1142.69   71.79
  -8   6   0 1281.87   68.49
  -8   6   0 1192.98   67.99
  -8  -6   0 1155.78   67.89
   8   6   0 1115.29   70.59
  -8   6   0 1033.20   68.39
   8   6   0 1260.37   69.49
   8  -6   0 1049.49   67.89
   8  -6   0 1222.38   67.19
  -8  -6   0 1120.89   71.69
  -8  -6   0 1082.29   69.49
   8   6   0 1079.59   70.09
  -9  -6   0  169.98   16.80
  -9  -6   0  193.98   19.00
   9   6   0  173.48   16.10
  -9   6   0  187.88   17.00
 -10   6   0  282.37   24.60
  10  -6   0  360.96   22.90
 -10  -6   0  271.57   25.90
 -10   6   0  346.57   21.90
 -10   6   0  353.26   21.50
 -10   6   0  287.57   22.40
  10   6   0  310.27   25.20
 -10  -6   0  342.17   21.70
 -10  -6   0  267.47   24.30
  10   6   0  361.66   24.00
  10  -6   0  291.97   22.90
  10   6   0  284.07   25.40
  10   6   0  349.57   24.40
  11  -6   0    6.40    4.60
  11   6   0   -6.00    4.00
 -11  -6   0    0.30    3.80
  11   6   0   16.10    7.50
  11  -6   0    7.00    4.50
 -11  -6   0    6.40    8.20
 -11   6   0    1.10    3.20
 -11  -6   0   -0.40   10.70
 -11   6   0    0.70    2.90
 -11   6   0    4.00    2.80
 -11   6   0   -0.20    4.90
 -11   6   0    5.50    8.00
  11   6   0    3.40    6.40
  11   6   0    0.30    4.90
  12   6   0   17.60    8.90
  12   6   0   29.30    7.00
 -12   6   0   30.80    7.70
  12   6   0   60.39   11.20
 -12   6   0   32.90    5.20
 -12   6   0   40.20   11.40
  12   6   0   38.60    7.80
 -12   6   0   25.70    5.20
  12  -6   0   33.10    6.50
  12  -6   0   33.30    7.10
 -12  -6   0   38.50    6.00
 -12  -6   0   48.40   15.40
 -12   6   0   38.90    6.20
 -13  -6   0   83.09   15.60
  13   6   0   49.90   12.00
  14  -6   0   45.20    7.90
 -14  -6   0   47.70    8.90
 -14   6   0   50.99   17.50
 -14   6   0   52.59    8.50
  14   6   0   55.69   12.20
 -14  -6   0   40.80   14.10
  14   6   0   44.30   10.20
  14   6   0   49.60   12.40
 -14   6   0   49.10    7.40
  14  -6   0   39.90    9.70
 -14  -6   0   35.10   11.90
 -15  -6   0  175.48   26.30
 -15  -6   0  162.08   24.10
  15   6   0  203.58   23.90
 -15   6   0  234.28   30.60
 -16   6   0   76.59   20.70
  16   6   0   86.69   17.90
 -16   6   0  117.79   12.40
 -16  -6   0  133.69   13.20
 -16  -6   0   83.59   22.80
 -16   6   0  116.49   15.80
  16   6   0  129.29   18.30
 -16  -6   0   71.39   18.30
   0  -7   0   11.00    2.80
   0   7   0    6.70    2.00
   0   7   0    6.40    2.70
   0  -7   0    2.10    2.00
   0   7   0   11.50    2.40
   0   7   0    3.60    2.90
   0   7   0    4.20    1.50
   0  -7   0    3.70    1.70
   0   7   0    7.30    2.40
   0   7   0   11.40    3.60
   0  -7   0    8.00    3.80
   0  -7   0    9.00    2.00
   1  -7   0  998.10   60.29
  -1   7   0 1057.79   59.99
  -1   7   0 1080.19   59.69
   1  -7   0  952.60   58.49
  -1  -7   0  940.81   59.59
   1   7   0 1024.10   59.49
  -1   7   0 1042.50   58.69
  -1  -7   0  977.40   58.39
  -1   7   0  902.61   58.09
   1   7   0  987.70   59.79
  -1   7   0  994.40   58.89
   1   7   0  965.60   58.69
  -1  -7   0  920.31   59.59
  -1  -7   0 1035.10   59.09
   1  -7   0  916.31   59.59
   1  -7   0  874.31   58.59
  -1   7   0 1013.00   59.29
   1  -7   0 1063.19   59.79
   1   7   0 1022.10   59.99
  -2   7   0   32.50    4.30
  -2   7   0   20.10    4.00
   2   7   0   38.20    4.70
   2  -7   0   28.70    3.40
  -2  -7   0   33.80    4.80
   2   7   0   21.00    4.60
  -2   7   0   29.30    3.40
   2  -7   0   43.80    6.20
  -3  -7   0 2547.34  141.69
  -3  -7   0 2569.14  142.49
   3   7   0 2526.25  143.19
  -3   7   0 2501.75  142.49
   3  -7   0 2240.48  140.79
  -3   7   0 2235.98  141.09
  -3  -7   0 2413.06  143.69
   3   7   0 2544.35  142.79
  -3  -7   0 2593.24  143.79
  -3   7   0 2327.97  141.39
   3  -7   0 2243.08  142.39
  -3   7   0 2371.56  142.09
   3   7   0 2600.84  142.99
   3  -7   0 2328.57  140.69
  -3   7   0 2495.25  141.29
  -3   7   0 2328.57  141.49
   3  -7   0 2398.26  141.79
   3  -7   0 2371.36  141.39
   4  -7   0    7.10    1.80
  -4   7   0   10.20    2.20
  -4   7   0    8.10    2.00
   4  -7   0   -0.60    2.80
   4   7   0    4.00    3.00
  -4   7   0    4.30    2.50
  -4   7   0    4.20    1.80
   4   7   0   14.20    4.30
   4   7   0    6.20    3.10
   4  -7   0    7.50    2.40
  -4   7   0    6.40    2.10
  -4   7   0    3.50    2.00
   4   7   0    5.40    2.50
  -5   7   0  965.30   57.39
   5   7   0  996.50   59.09
   5  -7   0  966.80   56.29
   5   7   0  957.00   59.29
  -5   7   0  854.91   57.49
   5   7   0  956.30   58.39
  -5   7   0  950.70   56.89
   5   7   0 1085.89   58.89
  -5   7   0 1020.00   57.89
   5  -7   0  956.60   57.39
  -5   7   0  967.00   57.39
   5  -7   0  879.21   56.29
  -5   7   0  942.01   56.99
  -5  -7   0  993.40   58.19
  -5   7   0 1034.30   56.09
   5  -7   0  853.51   55.99
   5  -7   0  873.11   58.29
  -6  -7   0   66.29   10.70
  -6   7   0   43.50    5.90
  -6   7   0   42.40    5.50
   7   7   0  246.88   18.50
  -7   7   0  264.97   21.60
   7   7   0  232.38   25.50
   7   7   0  278.77   20.20
  -7  -7   0  287.67   19.40
   7  -7   0  224.38   15.90
  -7   7   0  231.18   17.00
  -7   7   0  258.77   18.30
   8   7   0  210.88   16.80
  -8  -7   0  161.58   16.30
  -8  -7   0  224.98   19.60
  -8   7   0  206.38   16.70
  -8  -7   0  156.38   15.80
  -9   7   0  122.79   10.60
   9  -7   0  121.79    9.20
  -9  -7   0  113.99   14.10
   9  -7   0  130.29   11.80
  -9  -7   0  110.49   17.00
  -9   7   0  116.19   14.20
   9  -7   0  115.39   10.80
  -9  -7   0  135.59   11.20
  -9   7   0  127.49   12.40
  -9   7   0  130.79   10.40
   9   7   0  103.09   13.30
  -9   7   0  121.39   10.10
   9   7   0  111.19   12.50
   9   7   0   99.59   14.90
   9   7   0  114.59   12.40
 -10   7   0  154.98   17.20
 -10  -7   0  135.29   20.40
  10   7   0  141.09   15.40
 -10  -7   0  140.59   12.40
 -10  -7   0  158.48   16.50
  11  -7   0  471.65   30.20
 -11   7   0  387.26   32.50
  11  -7   0  415.76   26.50
 -11  -7   0  424.16   28.30
 -11   7   0  409.96   29.70
  11   7   0  446.26   31.10
  11   7   0  423.46   33.90
  11  -7   0  431.26   28.50
  11   7   0  430.56   30.30
 -11   7   0  418.66   28.10
 -11  -7   0  381.46   32.60
 -11   7   0  453.05   27.90
  11   7   0  388.46   34.20
 -11   7   0  419.26   28.00
 -11  -7   0  447.36   35.00
  12   7   0   -1.20    7.80
  12  -7   0    3.10    3.00
 -12   7   0    0.00    3.00
  12  -7   0    2.30    4.20
  12   7   0    2.90    5.50
 -12  -7   0    2.80    4.70
  12  -7   0   -1.20    5.00
 -12   7   0   13.80    8.90
 -12  -7   0    7.40    9.00
 -12   7   0   -5.80    6.30
 -12   7   0   -1.80    3.10
 -13  -7   0  170.78   24.20
 -13   7   0  241.08   16.50
 -13   7   0  196.08   25.40
  13   7   0  207.48   24.00
 -13  -7   0  222.28   17.70
  13  -7   0  232.68   20.30
  13   7   0  207.18   23.70
  13   7   0  224.48   20.90
 -13   7   0  217.58   17.30
  13   7   0  213.88   27.00
 -13  -7   0  170.08   22.20
 -13   7   0  255.87   18.40
  14   7   0    0.30    7.40
 -14   7   0   -1.70   12.80
  14   7   0   -0.90   10.40
  14   7   0   -9.10    6.10
 -14   7   0   -7.10    3.50
 -14  -7   0   -4.00   12.60
 -14  -7   0   -3.80    4.20
  14   7   0   -0.10    6.20
 -14   7   0   -8.00    3.10
 -14   7   0   -1.90    4.40
 -14  -7   0   -8.00    9.90
  14  -7   0  -13.00    5.70
 -15  -7   0   39.80   12.20
  15   7   0   39.70   14.00
 -15   7   0   58.59    9.20
 -15   7   0   43.00    7.20
  15  -7   0   28.60   10.00
 -15  -7   0   37.70   17.50
  15   7   0   38.70   11.00
  15   7   0   42.70   14.80
 -15  -7   0   47.40    8.10
  16   7   0    5.10    8.80
 -16  -7   0   28.80   13.20
 -16  -7   0    5.80    5.80
 -16   7   0   -1.10    5.30
 -16  -7   0   26.70   18.40
  16   7   0   20.10   13.20
 -16   7   0    7.00    4.70
  16   7   0    1.60    7.10
   0   8   0 1764.62  102.39
   0  -8   0 1764.62  100.59
   0   8   0 1886.81  102.39
   0  -8   0 1784.62  102.59
   0  -8   0 1554.64  101.89
   0   8   0 1727.33  101.09
   0   8   0 1579.24  100.59
   0   8   0 1780.32  101.69
   0   8   0 1702.83  100.89
   0   8   0 1623.54  102.39
   0  -8   0 1757.42  101.19
   1   8   0   66.19    7.10
  -1  -8   0   62.69    6.60
   1   8   0   77.29    8.30
  -2  -8   0  883.51   53.09
  -2   8   0  825.52   50.89
   2  -8   0  791.62   51.99
   2   8   0  926.01   52.69
   2   8   0  918.31   54.89
  -2   8   0  849.41   51.19
   2   8   0  895.51   52.59
  -2  -8   0  868.81   51.59
   2   8   0  907.71   52.19
  -2   8   0  789.42   51.59
  -2  -8   0  877.51   50.79
   2   8   0  855.41   51.29
  -2   8   0  828.92   50.19
  -2   8   0  862.91   52.19
   2  -8   0  745.83   50.29
   2  -8   0  739.13   51.39
  -2   8   0  853.41   50.89
  -3  -8   0  356.86   25.10
   4  -8   0  658.43   39.80
   4   8   0  688.03   41.20
  -4   8   0  690.33   38.90
   4  -8   0  583.34   38.20
  -4   8   0  626.94   39.00
  -4  -8   0  715.73   42.40
  -4   8   0  627.04   38.90
  -4   8   0  634.64   40.10
   4  -8   0  608.94   38.80
  -4   8   0  635.74   39.20
  -4   8   0  570.04   39.80
  -4  -8   0  643.14   39.80
   4   8   0  651.63   40.80
   4   8   0  663.63   41.40
   5   8   0   15.70    4.30
  -5   8   0   11.50    3.60
  -5   8   0   10.10    2.40
   5   8   0   14.40    5.60
  -5   8   0    8.70    2.80
  -5   8   0   12.80    2.90
   5   8   0   13.60    4.60
   6   8   0  385.86   25.90
   6   8   0  382.86   27.80
   6   8   0  374.66   25.10
  -6   8   0  388.56   21.50
   6   8   0  359.86   26.40
  -6   8   0  380.36   24.00
   6  -8   0  350.66   23.60
  -6  -8   0  347.47   24.50
   6  -8   0  309.57   22.20
   6  -8   0  339.07   22.00
  -6   8   0  309.27   23.90
  -6  -8   0  349.37   26.80
  -6   8   0  366.76   23.10
  -6   8   0  382.06   24.00
   7  -8   0    9.00    3.10
   7   8   0    4.30    4.40
  -7   8   0    2.80    2.50
  -7   8   0   14.60    4.10
  -7   8   0    3.20    2.90
   7  -8   0    7.30    3.40
  -7   8   0    2.90    2.50
  -7  -8   0   16.40    5.90
  -7  -8   0    8.20    7.40
   7   8   0    1.90    3.60
   7   8   0    5.30    3.50
   7   8   0    9.50    5.50
   8   8   0  218.98   18.30
  -8   8   0  228.38   18.20
  -8  -8   0  245.38   19.40
   8   8   0  242.48   19.00
  -8   8   0  250.17   17.00
  -8  -8   0  257.27   22.60
  -8   8   0  257.27   17.00
  -8   8   0  216.38   16.30
   8   8   0  229.48   20.30
  -8   8   0  206.88   17.80
   8   8   0  213.88   19.20
   8  -8   0  237.78   15.20
   9   8   0   73.09   11.20
  -9  -8   0   54.49    9.40
 -10  -8   0  550.34   42.50
 -10   8   0  577.04   43.60
  10   8   0  720.23   44.00
  10   8   0  618.34   43.10
 -10  -8   0  628.44   40.60
  10   8   0  645.94   45.90
  10  -8   0  663.03   41.90
 -10   8   0  683.93   40.30
  10   8   0  660.23   43.40
 -10  -8   0  561.64   45.00
 -10   8   0  702.53   40.80
 -11   8   0    0.50    7.90
 -11   8   0    0.10    3.00
 -11   8   0   -1.20    3.30
 -11   8   0    0.80    6.40
  11  -8   0   -4.80    4.10
  11   8   0    3.80    6.80
  11   8   0    7.80    8.10
 -11  -8   0    2.70    9.80
 -11  -8   0   -1.00    4.40
  11   8   0   -4.60    5.60
  11   8   0   10.70    5.80
 -11   8   0   -1.90    2.40
  12   8   0  218.88   19.80
 -12   8   0  209.68   15.80
 -12   8   0  173.28   23.30
 -12  -8   0  148.39   20.80
 -12  -8   0  183.58   16.40
 -12   8   0  211.78   15.60
  12  -8   0  188.78   17.90
 -12   8   0  189.58   16.00
  12   8   0  172.48   24.80
  12   8   0  192.88   22.40
 -13  -8   0   45.30   13.70
  13   8   0    9.20    9.10
 -13   8   0   32.10   13.40
  13   8   0   22.70   12.50
 -13  -8   0   21.90   10.60
 -13  -8   0   24.90    7.40
  14   8   0   19.00    7.90
  14   8   0   25.10   10.70
 -14  -8   0   13.10   11.60
 -14  -8   0   28.80    6.90
  14  -8   0   25.40    8.20
 -14  -8   0    7.10   14.70
  14   8   0   23.10   13.20
 -14   8   0   32.60    6.30
 -15   8   0   15.20   13.90
  15   8   0   -7.60    5.40
  15   8   0    5.40   10.00
 -15   8   0    3.20    5.00
 -15  -8   0   -1.00    5.10
 -15   8   0   -1.00    4.30
   0  -9   0    8.30    2.50
   0   9   0    4.30    1.70
   0   9   0    6.60    2.10
   0   9   0    1.90    3.70
   0  -9   0    9.60    4.30
   0   9   0    3.10    2.60
   0  -9   0    6.20    5.00
  -1   9   0   87.39    9.00
   1   9   0   86.59   10.40
  -1   9   0   87.39    6.90
  -1  -9   0   88.09   12.10
   1   9   0  100.99    7.90
  -1   9   0   73.09    9.00
  -1   9   0   98.39    7.80
   1  -9   0   72.79    8.50
  -1   9   0   72.69    9.30
  -1   9   0   85.79    8.20
  -1  -9   0   83.59    7.70
   1  -9   0   84.29    8.00
  -1   9   0   99.29    9.80
   1   9   0   91.79    9.90
   1   9   0   77.69    9.30
   1   9   0   86.49    8.90
   1  -9   0   90.89    7.00
  -1  -9   0   77.19   10.20
   1  -9   0   96.29   10.20
   1   9   0   86.49    7.60
   2   9   0    9.30    4.00
  -2   9   0    7.50    2.60
  -2   9   0   10.00    3.80
   2   9   0   11.90    3.70
   2   9   0    6.60    3.90
  -2   9   0    8.50    3.30
  -2  -9   0    3.70    4.70
  -2   9   0    7.50    2.30
   2   9   0    6.50    2.40
  -2   9   0   13.00    2.90
  -2  -9   0   12.10    3.40
   2  -9   0    6.80    3.20
  -2   9   0    7.50    1.80
  -3   9   0   34.70    5.00
   3   9   0   21.70    5.60
  -3   9   0   30.00    5.10
   3   9   0   28.60    5.80
  -3   9   0   27.40    4.10
  -3   9   0   17.80    3.50
   3   9   0   19.20    3.90
  -3   9   0   23.30    4.70
  -3  -9   0   25.90    4.30
   4  -9   0  120.19    9.50
  -4  -9   0  131.19   13.70
   5  -9   0  421.16   26.10
   5   9   0  412.36   28.80
  -5   9   0  442.66   26.50
  -5   9   0  466.75   28.60
   5   9   0  429.86   29.60
  -5   9   0  426.56   27.50
   5   9   0  436.56   30.40
   5  -9   0  418.86   26.50
  -5   9   0  395.66   27.10
  -5   9   0  403.66   26.80
  -5   9   0  420.16   28.10
  -6  -9   0   19.50    5.40
  -6   9   0   11.80    3.40
  -6   9   0    9.80    3.10
  -6   9   0   12.50    3.30
   6   9   0   10.80    4.90
   6   9   0   20.60    6.80
   6   9   0    6.40    3.50
   6   9   0    7.30    3.80
  -7  -9   0   68.29   11.00
   7  -9   0   97.39    9.70
   7   9   0   81.59   11.50
  -7   9   0   88.59    9.10
  -7   9   0   77.29    8.10
  -7   9   0   80.99   10.10
  -7  -9   0  104.99   13.70
   7   9   0  105.69   10.90
   7   9   0   75.49   12.20
  -7   9   0   79.29   10.40
   7   9   0   92.69   11.20
  -7   9   0   85.89    8.90
   8   9   0   -1.50    4.90
  -8   9   0    8.60    5.10
  -8  -9   0   -6.00    5.70
   8   9   0   -2.40    5.20
   8   9   0    1.60    3.40
  -8  -9   0   -4.90    7.60
  -8   9   0   -2.80    2.50
  -8   9   0    0.70    2.50
  -8   9   0    2.00    2.80
   8  -9   0    1.00    4.20
   8   9   0   -2.00    4.40
  -8   9   0    4.00    4.10
  -9  -9   0   21.60   11.00
   9   9   0   26.60    9.30
  -9   9   0   22.60    7.30
  -9   9   0   16.20    7.20
  -9  -9   0   20.60    8.00
   9   9   0   18.40    8.80
  -9   9   0   23.90    4.70
   9  -9   0   17.90    5.50
  -9   9   0   32.50    5.30
   9   9   0   24.40    6.30
   9   9   0   13.80    7.10
  -9   9   0   34.00    5.40
  10   9   0   12.80    7.20
  10   9   0   33.20   10.20
 -10   9   0   31.10    8.10
  10   9   0    6.40    7.20
  10  -9   0   19.30    5.30
 -10  -9   0   21.80    8.30
 -11  -9   0  167.58   30.30
  11   9   0  185.18   23.30
  11   9   0  139.79   20.20
  11  -9   0  163.68   15.00
 -11   9   0  121.99   12.40
 -11   9   0  122.79   12.00
 -11  -9   0  178.48   18.40
 -11   9   0  120.59   12.60
  11   9   0  130.19   20.30
 -12  -9   0   14.80   13.60
  12   9   0   -1.30    7.00
  12   9   0   11.70   10.80
 -12   9   0    1.30    3.70
 -12   9   0    9.80   10.00
 -12   9   0   -3.90    2.70
  12  -9   0   -4.40    4.90
 -12  -9   0    1.40    8.10
  12   9   0   -0.80    5.40
  12   9   0   15.10    9.40
 -12   9   0   -1.70    3.70
  13   9   0   53.09   10.40
  13   9   0   51.09   12.80
 -13   9   0   44.90    8.20
 -13  -9   0   38.10   13.40
  13  -9   0   44.90    9.90
 -13   9   0   56.99    7.80
 -13  -9   0   36.80   11.00
 -13   9   0   51.69    8.60
  14   9   0   -0.90    8.60
  14   9   0    0.80    6.30
 -14   9   0   -2.50    5.00
  14  -9   0    7.10    7.80
  14   9   0  -12.10    8.30
  14   9   0    0.70    7.70
 -14   9   0   -0.30    3.80
 -14   9   0    0.10    4.40
 -14  -9   0    6.40   10.70
 -15  -9   0    1.00   15.80
  15   9   0   -5.70    9.10
 -15   9   0   -3.80    4.00
 -15   9   0   -8.10    4.30
  15   9   0   -4.60    6.70
   0  10   0  297.27   20.80
   0  10   0  282.67   21.10
   0  10   0  304.17   19.60
   0  10   0  270.57   21.30
   0  10   0  288.27   18.90
   0  10   0  288.47   20.20
   0 -10   0  303.87   20.20
   0 -10   0  274.77   21.60
   0 -10   0  288.17   18.70
  -1  10   0   22.10    3.60
  -1  10   0   10.70    3.70
  -1 -10   0   18.40    3.70
  -1 -10   0   15.30    3.80
  -1  10   0   11.40    4.10
  -1  10   0   10.80    3.30
   1  10   0   19.20    4.30
   1  10   0   13.20    3.20
   1  10   0   22.20    5.00
   2  10   0  274.77   20.50
   2  10   0  316.77   22.10
   2 -10   0  307.17   19.50
  -2 -10   0  291.37   20.40
   2  10   0  365.96   23.20
  -2  10   0  308.37   22.10
  -2  10   0  309.07   20.60
  -2  10   0  305.37   20.80
   2 -10   0  353.26   20.50
   2  10   0  298.67   22.50
  -2  10   0  280.87   19.60
  -3 -10   0    9.10    3.80
   3  10   0    0.90    3.80
  -3  10   0    4.50    2.00
   3  10   0    3.30    3.30
  -3  10   0    7.50    3.70
   3 -10   0   -0.70    3.10
  -3  10   0   18.80    5.60
  -3 -10   0   13.10    6.00
   3 -10   0    9.40    2.80
   3 -10   0   11.00    4.80
   3 -10   0    3.20    2.40
   3  10   0    4.80    3.50
  -3  10   0    3.40    3.20
  -3  10   0    4.60    2.40
   4  10   0  468.35   32.80
  -4  10   0  466.75   30.40
  -4 -10   0  497.65   31.30
   4  10   0  447.86   31.00
  -4  10   0  429.36   29.90
   4 -10   0  534.45   31.70
   4  10   0  480.55   35.20
   4  10   0  471.25   34.10
  -4  10   0  499.15   30.50
   4 -10   0  459.65   30.30
  -4  10   0  502.95   31.90
  -4  10   0  461.95   30.20
   4 -10   0  477.75   29.50
  -4 -10   0  542.95   34.20
  -4  10   0  467.45   31.60
   5  10   0   68.69   10.30
  -5  10   0   35.60    6.00
  -5  10   0   52.49    6.20
   6  10   0  327.07   22.90
   6 -10   0  271.07   20.20
  -6  10   0  331.97   21.20
  -6 -10   0  294.37   21.30
  -6  10   0  294.87   19.50
   6  10   0  281.07   22.50
   6 -10   0  252.27   18.30
  -6  10   0  295.07   20.00
  -6  10   0  274.37   21.20
  -6 -10   0  268.77   23.90
   6  10   0  248.08   22.20
  -7  10   0   17.70    3.70
  -7  10   0   16.20    4.00
  -7 -10   0   21.60    6.40
   7  10   0    8.60    5.50
  -7 -10   0   29.40    9.00
   7  10   0    9.60    4.90
   7  10   0   26.00    7.30
  -7  10   0   23.30    4.90
  -8  10   0   72.29   10.40
   8  10   0   83.29   10.70
  -8 -10   0   80.69   10.60
   8  10   0   60.29   11.50
  -8 -10   0   82.89   14.30
  -8  10   0   83.29   10.90
   8 -10   0   75.09    9.50
   8  10   0   62.79   10.10
  -8  10   0   87.79   10.30
  -8  10   0   79.49    8.50
  -8  10   0   79.79    8.90
   8  10   0   58.89   12.20
  -9  10   0    7.00    3.50
   9  10   0   -6.10    6.80
   9  10   0    1.50    5.60
   9  10   0    0.30    4.00
  -9  10   0    4.80    5.90
   9  10   0    6.90    5.80
  -9  10   0   -1.00    3.10
  -9 -10   0   11.40    9.50
  -9  10   0    7.80    6.10
  -9 -10   0   12.00    7.60
   9 -10   0    2.30    4.40
 -10  10   0  338.87   23.50
  10  10   0  296.57   34.10
 -10  10   0  356.36   26.20
  10  10   0  371.26   29.70
 -10  10   0  363.56   24.30
 -10  10   0  346.97   24.00
 -10 -10   0  309.07   33.20
  10  10   0  333.77   26.70
 -10  10   0  323.07   27.20
  11  10   0   17.20    8.60
 -11 -10   0   44.90   15.20
 -11  10   0   25.10    6.20
  11  10   0    9.60    5.50
 -11 -10   0   33.90    9.40
 -11  10   0   26.50    9.40
 -11  10   0   22.50    4.70
  11 -10   0   18.90    6.00
 -12  10   0   35.10    6.20
 -12  10   0   34.40   12.00
  12 -10   0   39.20    8.30
 -12  10   0   48.40    7.30
  12  10   0   39.40   10.70
 -12 -10   0   14.90    9.80
  12  10   0   26.90    9.10
 -12  10   0   32.50    6.20
  12  10   0   37.50    8.90
 -12 -10   0   24.30   17.00
 -13  10   0    5.20    4.60
  13  10   0    7.30    8.20
 -13  10   0   -3.80    3.40
 -13 -10   0   -6.50   13.40
  13 -10   0   -8.40    6.60
 -13 -10   0   -3.00    9.00
 -13  10   0   -3.20    4.00
  13  10   0    4.00    7.20
 -13  10   0   -5.70   10.70
  13  10   0   -6.20    6.20
 -14  10   0  172.28   15.50
  14  10   0  166.08   19.50
  14  10   0  157.58   22.20
 -14  10   0  176.58   15.40
 -14 -10   0  137.29   21.00
 -14  10   0  131.09   14.70
 -15 -10   0   50.79   18.60
 -15 -10   0   30.90   11.50
  15  10   0   -1.20    7.60
   0 -11   0    5.50    3.50
   0  11   0    4.30    3.90
   0 -11   0    5.00    2.90
   0  11   0    2.70    3.10
   0  11   0   17.30    5.70
   0  11   0    5.40    3.50
   0  11   0    5.70    2.90
   0 -11   0   16.50    6.50
   0  11   0    0.90    4.10
  -1  11   0  317.67   20.20
  -1 -11   0  300.07   24.10
  -1  11   0  293.77   22.60
   1  11   0  331.27   21.30
   1  11   0  315.47   21.00
   1  11   0  334.97   22.90
  -1  11   0  307.47   21.00
  -1  11   0  297.97   21.70
   1 -11   0  271.47   23.10
  -1  11   0  338.37   22.40
   1  11   0  328.17   23.80
  -1  11   0  303.27   22.60
   1 -11   0  314.07   20.00
  -1 -11   0  321.77   20.80
   1  11   0  301.47   23.10
   1  11   0  307.67   22.40
   1 -11   0  317.37   21.70
  -2  11   0    5.70    2.90
   2  11   0   14.30    4.70
  -2 -11   0    6.10    3.60
   2 -11   0   14.30    3.50
  -2  11   0    6.60    2.70
  -2  11   0   13.20    4.00
   2  11   0    7.10    2.90
  -2 -11   0   23.10    7.70
  -2  11   0    7.60    3.90
   2 -11   0   10.10    2.80
   2  11   0   23.40    5.60
   3  11   0  441.16   29.80
   3 -11   0  410.56   34.10
   3  11   0  428.46   31.70
  -3  11   0  472.05   29.70
   3 -11   0  443.46   28.20
  -3  11   0  476.15   31.30
   3 -11   0  446.86   28.80
  -3  11   0  398.16   30.70
  -3 -11   0  500.05   29.80
   3  11   0  456.05   31.60
  -3 -11   0  472.95   32.80
  -3  11   0  491.15   30.00
  -3  11   0  454.35   29.40
   3  11   0  512.75   32.60
  -3  11   0  448.26   28.70
   4 -11   0  669.73   43.00
   5  11   0  361.66   26.00
  -5  11   0  387.36   24.90
  -5  11   0  365.96   24.70
  -5  11   0  386.86   26.50
  -5 -11   0  386.16   25.90
  -5  11   0  387.96   24.90
   5 -11   0  405.46   26.10
  -5 -11   0  415.16   30.60
   5  11   0  318.07   27.00
   5  11   0  378.46   27.70
   5  11   0  377.36   27.60
  -5  11   0  343.97   26.70
  -5  11   0  380.16   25.20
   6 -11   0   -1.00    3.00
   6  11   0   -4.60    3.00
  -6  11   0   -1.10    2.50
   6  11   0    5.80    5.10
  -6 -11   0    8.00    5.60
   6  11   0   -3.10    4.30
  -6  11   0    2.20    2.60
  -6  11   0   -0.50    2.80
  -6 -11   0    8.10    7.80
   6  11   0   -1.20    5.40
  -6  11   0   -0.60    3.50
  -6  11   0    2.60    2.70
  -7  11   0    6.40    3.60
   7 -11   0    9.40    2.70
  -7  11   0   14.60    4.50
   7 -11   0   11.00    5.50
   7  11   0    5.30    5.30
   7  11   0    9.20    5.70
  -7 -11   0    7.40    9.10
   7  11   0    1.30    6.30
  -7  11   0   14.00    3.60
  -7  11   0    4.00    3.50
  -7 -11   0   12.20    6.40
  -7  11   0    2.90    5.90
   8  11   0   15.00    6.80
  -8  11   0   16.90    4.40
  -8  11   0   38.00    6.90
   8  11   0   51.49    9.50
   8  11   0   27.20    8.50
  -8 -11   0   30.20    7.60
  -8 -11   0   55.29   12.80
   9  11   0  169.98   27.30
   9  11   0  171.68   17.20
  -9  11   0  197.68   18.00
  -9  11   0  213.98   16.50
   9 -11   0  188.98   16.10
  -9  11   0  205.48   15.10
  -9  11   0  179.38   18.30
  -9 -11   0  172.08   21.90
  -9  11   0  193.18   15.90
   9  11   0  182.68   19.70
  -9 -11   0  183.48   18.50
   9  11   0  151.68   21.10
 -10 -11   0   17.40   11.80
  10 -11   0   13.80    5.30
  10  11   0   14.00    6.40
 -10 -11   0   11.60    8.20
  10  11   0   -1.30    6.30
  10  11   0    4.40    6.70
 -10  11   0   19.80    7.60
  11 -11   0  504.75   32.60
  11  11   0  479.75   38.50
 -11 -11   0  391.36   43.10
 -11  11   0  472.15   31.10
  11  11   0  420.56   36.10
 -11  11   0  410.46   34.90
 -11 -11   0  394.46   33.10
  11  11   0  438.86   39.50
  11  11   0  450.15   34.50
 -11  11   0  469.55   30.40
 -11  11   0  495.15   31.40
  12  11   0   -1.40    5.30
  12  11   0   17.70    8.70
  12 -11   0   -5.30    6.40
 -12 -11   0    2.30   14.00
 -12  11   0   -3.00    3.70
  12  11   0   -2.40    6.60
  12  11   0    1.30    9.10
 -12  11   0   -4.10    3.40
 -12  11   0   -6.20    3.50
 -12 -11   0   12.00    8.90
  13  11   0   57.89   13.20
 -13  11   0   60.69    8.60
 -13  11   0   71.99    9.70
 -13 -11   0   46.80   15.00
  13  11   0   56.19   11.90
 -13  11   0   60.89   15.10
  13  11   0   49.10   12.40
 -13 -11   0   50.79   12.50
 -13  11   0   61.39    8.70
 -14 -11   0    5.40    9.90
 -14  11   0   -4.10   11.40
  14  11   0   -8.00    6.60
  14  11   0    3.10   11.60
 -14 -11   0   10.10   18.00
   0  12   0  109.99   18.40
   0 -12   0  106.89   15.20
   0  12   0  155.28   14.10
   0 -12   0  141.69   11.30
   0 -12   0  135.19   12.80
   0  12   0  150.48   11.10
   0  12   0  162.78   13.30
   0  12   0  127.09   11.80
   1  12   0  125.39   13.40
   2  12   0  328.57   24.40
  -2  12   0  327.17   21.70
  -2 -12   0  367.46   27.30
   2  12   0  325.47   24.90
   2  12   0  304.77   22.60
   2  12   0  342.27   25.10
   2  12   0  330.57   22.90
   2 -12   0  314.77   22.80
   2 -12   0  343.77   21.60
  -2  12   0  315.07   24.80
  -2  12   0  339.37   22.90
  -2  12   0  381.66   25.90
   2 -12   0  363.26   25.20
  -2  12   0  331.37   23.30
  -2 -12   0  334.57   22.70
  -2  12   0  341.67   23.60
  -3  12   0   19.80    4.10
   3  12   0   21.60    5.80
   3  12   0   15.30    4.50
  -3 -12   0   28.10    5.60
  -3  12   0   32.40    4.90
  -3  12   0   21.30    5.20
   4 -12   0   91.69    8.40
   4  12   0   83.09    9.70
   4  12   0   83.29   12.10
  -4  12   0  105.69    9.40
   4  12   0   75.39   11.60
  -4 -12   0  107.09   14.40
  -4  12   0  102.99   11.40
  -4  12   0   90.59    8.40
   4 -12   0   94.99   11.80
   4  12   0   70.09   11.60
  -4  12   0   87.79    9.10
  -4  12   0   86.29    9.70
  -4  12   0   73.39   10.80
  -4 -12   0   91.59   10.50
   5 -12   0    5.60    4.60
  -5  12   0    9.10    3.00
   5  12   0   12.00    3.90
   5  12   0    9.20    6.80
  -5  12   0   12.10    4.50
  -5  12   0   11.10    4.10
   5  12   0   10.20    5.20
  -5  12   0   15.90    4.10
   5  12   0    1.20    4.20
  -5 -12   0   15.90    5.40
  -6  12   0  194.08   14.60
  -6  12   0  202.18   15.10
  -6  12   0  180.78   14.90
  -6  12   0  200.18   16.80
   6  12   0  205.38   19.10
   6  12   0  170.08   18.50
   6  12   0  173.88   16.20
  -6 -12   0  191.58   16.90
  -6  12   0  199.48   15.40
  -6 -12   0  218.38   21.70
   6  12   0  181.18   20.00
  -6  12   0  211.88   18.00
  -7  12   0   13.20    4.70
  -7 -12   0   22.60    6.60
   7  12   0    8.00    6.00
  -7  12   0    6.70    4.30
   7  12   0    7.50    4.40
   7  12   0    5.90    6.50
  -7  12   0   12.80    4.60
  -7  12   0   14.50    3.90
  -8 -12   0  236.28   20.10
   8  12   0  226.68   22.10
  -8 -12   0  230.98   26.70
  -8  12   0  255.87   19.60
  -8  12   0  207.48   18.50
   8  12   0  206.18   21.20
  -8  12   0  234.28   17.40
  -8  12   0  218.48   20.10
   8  12   0  199.28   18.80
  -8  12   0  245.18   18.30
   8 -12   0  259.07   18.70
  -9  12   0   14.10    7.00
   9  12   0   11.40    7.60
   9  12   0   34.60   13.00
  -9 -12   0   25.80    8.80
  -9 -12   0   47.20   16.40
  -9  12   0   12.70    4.20
   9  12   0    8.80    9.30
   9 -12   0   20.10    6.00
  -9  12   0   16.20    4.50
 -10  12   0   89.49   10.00
 -10  12   0  106.59   16.90
  10  12   0   78.09   12.50
 -10  12   0   82.19   10.80
  10  12   0   55.49   13.00
 -10 -12   0  116.19   19.20
  10  12   0   79.29   14.20
 -10 -12   0   70.49   11.70
 -10  12   0   86.39   10.80
  10 -12   0   79.29   12.20
 -11 -12   0   25.60    9.10
 -11  12   0    6.30    4.00
  11 -12   0    6.70    6.10
 -11  12   0    9.40    4.70
  11  12   0   17.40    9.40
 -11  12   0    6.30    3.90
  11  12   0    8.70    6.80
 -11 -12   0   26.60   14.70
 -11  12   0   14.00    8.60
 -12  12   0   63.19    8.50
  12  12   0   54.49   13.30
 -12 -12   0   58.19   12.00
 -12 -12   0   26.80   16.30
  12  12   0   58.29   15.10
  12  12   0   61.29   13.80
 -12  12   0   72.59    9.50
 -12  12   0   63.69    9.00
 -13  12   0   -8.20    4.10
 -13  12   0   -1.90    4.50
 -13 -12   0   12.10   15.00
  13  12   0    5.50    8.80
  13  12   0   -1.10    5.70
  13  12   0  -15.20    9.90
 -14 -12   0   26.40   11.40
  14  12   0   31.20   13.90
 -14  12   0   51.99    9.20
 -14  12   0   52.89    7.90
  14  12   0   36.30   15.40
 -14 -12   0   38.80   18.60
   0  13   0    6.40    2.70
   0 -13   0    9.00    7.30
   0 -13   0    5.40    3.70
   0  13   0    4.90    5.20
   0  13   0    4.30    5.10
   0  13   0    3.90    7.70
   0  13   0   11.80    3.70
   0  13   0    5.00    4.70
  -1  13   0   55.49    9.20
   1  13   0   83.39   10.90
  -1  13   0   55.79    9.20
  -1  13   0   66.99    6.90
   1  13   0   68.99   10.80
  -1 -13   0   79.99   13.30
   1  13   0   73.59    8.50
  -1  13   0   72.49   11.40
   1  13   0   78.79    7.90
   1  13   0   71.59   10.20
   1 -13   0   68.49   10.80
  -1  13   0   83.69    9.00
   1  13   0   68.59   11.60
  -1  13   0   67.79    9.60
   1 -13   0   71.99    7.70
  -1 -13   0   59.79    8.60
   2  13   0   12.90    6.20
  -2  13   0   14.40    4.70
   2  13   0    6.10    3.00
   2  13   0    6.70    3.90
   2  13   0    4.90    4.20
  -2  13   0   11.70    3.50
  -2  13   0   11.30    3.80
  -2  13   0   16.20    5.40
   2  13   0   20.10    6.90
  -2 -13   0   10.10    7.40
   3 -13   0  188.78   18.30
  -3 -13   0  201.68   21.60
   3  13   0  225.98   20.90
   3  13   0  228.58   17.10
  -3 -13   0  231.38   17.30
  -3  13   0  216.78   19.20
   3 -13   0  217.48   15.30
   3 -13   0  224.48   16.10
   3  13   0  221.78   19.20
  -3  13   0  237.28   17.10
  -3  13   0  184.18   20.30
  -3  13   0  231.68   15.70
  -3  13   0  216.08   17.20
   3  13   0  236.48   19.80
  -3  13   0  233.38   16.80
  -4  13   0   13.10    4.80
   4  13   0   16.90    7.20
   4  13   0    7.50    5.40
   4 -13   0   13.70    3.30
  -4  13   0    8.60    3.40
  -4  13   0    5.80    2.70
  -4  13   0   12.10    3.60
  -4  13   0    8.90    5.00
  -4 -13   0   22.10    5.60
   4  13   0    1.30    5.20
  -5  13   0   95.69    9.50
  -5 -13   0   89.69   11.60
   5  13   0   75.59   10.00
   5  13   0   66.19   11.00
  -5  13   0   88.99   10.10
  -5  13   0   76.99    8.90
  -5  13   0   80.19   11.00
  -5  13   0   77.69   10.20
   5  13   0   90.69   13.20
  -5 -13   0  111.99   15.90
  -6 -13   0   25.80    6.80
  -6 -13   0   35.60   10.50
   6  13   0   18.90    7.50
  -6  13   0   17.80    4.30
  -6  13   0   21.00    5.00
  -6  13   0   12.60    4.70
   6  13   0   23.20    7.30
   7  13   0    2.10    6.10
  -7 -13   0    6.90    6.50
  -7  13   0    7.20    3.10
  -7  13   0    8.60    4.70
  -7  13   0   14.40    4.30
   7  13   0   10.10    8.80
  -7  13   0   12.80    5.10
   7 -13   0    1.90    5.00
   7  13   0   14.70    7.20
  -7  13   0   22.60    8.60
  -7  13   0    6.60    4.60
   7  13   0    9.80    4.70
  -7 -13   0    8.50   11.00
  -8  13   0   92.69   13.00
  -8 -13   0  118.59   17.50
  -8  13   0   85.09   12.30
   8  13   0   98.79   16.10
  -8  13   0  127.19   17.40
   8  13   0  136.19   18.40
   9  13   0   85.89   14.10
  -9  13   0  131.49   13.30
   9 -13   0   88.09   13.10
   9  13   0  100.29   16.20
  -9  13   0   98.99   14.90
   9  13   0  118.89   13.50
  -9 -13   0   96.79   14.80
  -9 -13   0  104.29   17.90
   9  13   0  122.69   17.60
  -9  13   0  104.89   11.20
  -9  13   0  134.29   12.70
 -10  13   0   14.60    5.10
 -10  13   0   10.10    4.30
  10 -13   0   23.40    6.90
 -10  13   0   17.20    4.90
  10  13   0   17.00    8.90
  10  13   0   27.50   10.00
 -11  13   0  126.89   13.70
 -11 -13   0  121.99   20.70
  11  13   0  101.39   19.20
 -11 -13   0   95.19   14.30
 -11  13   0  127.19   12.40
  11  13   0  132.59   21.50
  11 -13   0  107.09   17.90
 -11  13   0  109.19   12.90
 -12  13   0    5.40    4.10
 -12  13   0   -3.80    4.40
 -12 -13   0   12.40    9.30
 -12  13   0    9.40   10.10
 -12  13   0   -2.20    4.10
  12  13   0    3.00    7.40
  12  13   0   14.60    9.60
 -12 -13   0    8.00   13.20
 -13  13   0   54.09    7.90
 -13  13   0   54.99    9.00
 -13  13   0   45.70    8.40
  13  13   0   47.70   12.30
 -13 -13   0   34.50   11.70
 -13 -13   0   66.29   17.70
   0 -14   0 1686.13  113.49
   0  14   0 1928.61  111.29
   0  14   0 2028.40  112.79
   0  14   0 1781.82  114.79
   0  14   0 1942.21  110.19
   0 -14   0 1873.61  109.59
   0  14   0 1917.41  112.59
   0  14   0 1682.33  113.79
   1 -14   0   19.60    4.30
   1  14   0   10.90    5.70
  -1 -14   0   11.80    5.80
  -1  14   0    4.30    4.60
  -1 -14   0   27.00    9.10
   1 -14   0    7.60    5.30
  -1  14   0    0.90    3.80
   1  14   0   11.00    3.40
  -1  14   0    8.20    2.90
  -1  14   0   11.00    4.70
  -1  14   0   15.60    6.30
   1  14   0    4.40    4.60
   1  14   0    3.80    4.40
   2  14   0  574.34   39.30
   2  14   0  547.75   39.60
  -2  14   0  543.85   37.10
  -2  14   0  566.74   39.60
  -2  14   0  533.85   35.70
   2  14   0  544.45   36.80
  -2 -14   0  586.54   36.80
   2  14   0  551.54   39.00
  -2  14   0  585.24   38.30
   2  14   0  530.15   37.30
   2 -14   0  659.53   40.70
   2 -14   0  618.14   35.80
  -2  14   0  565.34   37.90
  -2 -14   0  638.94   43.30
   3  14   0   19.90    7.00
  -3 -14   0   15.20    5.60
   3  14   0   26.00    7.40
   3  14   0    3.20    4.40
  -3 -14   0   20.20    8.70
  -3  14   0    9.30    3.80
   3  14   0    6.00    5.60
  -3  14   0   13.90    4.30
  -3  14   0   13.60    4.90
   3 -14   0   14.80    4.50
   3  14   0    9.70    3.90
  -3  14   0   25.50   10.90
  -3  14   0    7.60    3.00
   4  14   0  171.88   23.40
  -4  14   0  192.68   16.10
  -4  14   0  225.68   17.90
  -4  14   0  166.88   14.80
   4  14   0  185.98   19.40
  -4  14   0  208.68   16.20
  -4  14   0  226.98   18.60
  -4 -14   0  214.38   17.10
   5  14   0   12.50    7.90
  -5 -14   0   16.30    6.40
   5  14   0    4.90    6.00
  -5  14   0   13.20    5.50
  -5  14   0   11.70    4.00
  -5  14   0   12.80    4.30
  -5  14   0   11.30    5.10
  -5  14   0    6.70    3.70
   5  14   0    6.50    4.30
   5  14   0    4.10    5.80
  -5 -14   0   20.00   10.80
   6  14   0  100.79   16.00
   6  14   0  109.29   16.40
   6  14   0  149.99   22.30
  -6  14   0  130.79   13.40
  -6  14   0  128.99   14.50
   6  14   0  100.69   15.70
  -6  14   0  120.69   12.10
  -6 -14   0  145.19   20.70
  -6 -14   0  138.09   14.70
  -6  14   0  113.79   11.70
  -6  14   0  136.49   12.80
  -7  14   0   30.80   10.10
  -7  14   0    5.90    4.60
  -7  14   0    3.60    3.70
   7 -14   0   -1.90    5.20
   7  14   0    6.80    7.00
  -7  14   0   14.10    4.40
   7  14   0   14.90    8.70
   7  14   0    5.70    4.80
  -7  14   0   16.10    5.00
  -7  14   0    9.70    4.70
  -7 -14   0   34.30   13.90
   7  14   0    6.70    7.80
  -7 -14   0    7.00    7.10
  -8  14   0  368.66   26.60
   8  14   0  314.37   32.60
  -8  14   0  387.86   28.20
   8  14   0  376.26   32.00
  -8  14   0  401.06   27.40
   8  14   0  368.06   28.60
  -8 -14   0  420.96   28.80
  -8 -14   0  352.46   33.70
   8  14   0  383.96   32.40
  -8  14   0  406.96   28.90
   8 -14   0  379.96   28.00
   9  14   0    5.00    7.10
  -9  14   0    2.80    4.60
   9  14   0   22.70   10.40
  -9  14   0    5.10    3.70
   9  14   0    4.80    7.50
  -9  14   0    5.70    6.70
   9  14   0    4.00    4.60
  -9  14   0    9.90    5.10
  -9 -14   0   30.10   13.10
   9 -14   0   -0.60    5.50
  -9 -14   0    7.50    7.70
  10  14   0   48.90   11.70
 -10 -14   0   59.59   17.50
  10  14   0   55.09    9.70
  10  14   0   56.39   15.40
 -10  14   0   71.89    9.90
 -10 -14   0   54.89   10.60
 -10  14   0   59.89   11.90
  10 -14   0   63.39   10.50
 -10  14   0   51.29    9.00
 -10  14   0   54.29    8.20
 -11  14   0  -10.10    8.50
 -11  14   0    0.90    4.70
  11  14   0   -2.20    6.50
 -11 -14   0  -10.80   13.10
  11  14   0   -1.40    4.90
 -11  14   0   -2.70    4.10
 -12 -14   0   58.49   18.60
  12  14   0   41.50   10.00
 -12  14   0   54.69    8.50
  12  14   0   64.19   18.50
 -12 -14   0   82.09   16.00
 -13 -14   0   12.70   18.70
   0  15   0   31.90   11.00
   0  15   0   29.50    7.90
   0 -15   0   14.50    9.30
   0  15   0   24.70    6.20
   0  15   0   39.90    6.50
  -1  15   0  377.76   30.20
   1  15   0  357.86   29.70
  -1  15   0  392.16   36.60
   1  15   0  417.26   30.10
   1 -15   0  433.26   26.30
   1  15   0  380.56   27.70
   1  15   0  388.26   29.60
  -1 -15   0  393.26   27.10
  -1  15   0  411.46   26.30
  -1  15   0  424.76   28.10
   1 -15   0  386.66   31.80
  -1  15   0  436.06   31.10
  -1  15   0  402.96   28.90
   1  15   0  387.86   26.80
  -1 -15   0  383.96   32.80
  -2  15   0   89.89   12.10
   2  15   0  105.49   14.20
  -2 -15   0   72.19   11.30
  -3  15   0  416.46   26.60
  -3  15   0  420.96   28.60
   3 -15   0  411.56   26.00
   3  15   0  405.66   31.30
  -3 -15   0  410.46   33.60
  -3  15   0  418.36   27.90
   3  15   0  397.76   31.30
  -3  15   0  363.16   29.80
  -3  15   0  455.95   31.70
   3  15   0  440.86   28.30
   3  15   0  374.46   30.50
  -3  15   0  361.36   31.80
   3  15   0  405.16   27.90
   3 -15   0  339.07   30.40
   3 -15   0  391.46   26.30
  -3 -15   0  397.16   27.60
  -4 -15   0   71.39   11.50
  -4  15   0   52.89    9.00
  -5  15   0   60.69    9.20
  -5 -15   0   39.00   14.00
  -5  15   0   40.00    6.00
  -5  15   0   37.80    8.50
  -5  15   0   49.50   12.20
   5 -15   0   53.39    9.80
  -5 -15   0   34.30    7.80
   5  15   0   43.80    7.80
  -5  15   0   43.20    7.70
   5  15   0   28.30    8.40
   5  15   0   36.40    9.80
   6  15   0    2.30    6.60
   6  15   0    5.40    7.50
   6 -15   0    7.00    7.90
   6  15   0    0.30    5.60
  -6 -15   0   -3.50    6.30
  -6  15   0   -3.90    3.40
   6  15   0    3.60    4.00
  -6  15   0   -4.60    4.40
  -6  15   0    7.30    9.60
  -6  15   0    1.60    4.30
  -6  15   0    0.00    3.50
  -6 -15   0    9.80   12.60
  -6  15   0   -0.40    4.30
   7  15   0   56.89   14.40
   7  15   0   64.99   13.10
  -7 -15   0   81.19   17.30
  -7  15   0   80.39    9.50
  -7  15   0   91.39   10.90
  -7  15   0  112.29   14.30
  -7 -15   0   87.49   14.10
  -7  15   0   98.29   11.90
  -7  15   0   76.19   11.10
   7  15   0   76.49   11.30
  -8  15   0    0.20    4.50
   8  15   0   -7.70    6.10
  -8  15   0   -4.60    4.30
   8 -15   0   -6.30    6.10
   8  15   0   -0.20    4.90
   8  15   0   -2.20    9.50
  -8  15   0   -0.50    3.70
  -8 -15   0  -15.70   15.10
  -8 -15   0   -5.30    6.60
  -8  15   0    2.40    5.40
   9  15   0   42.50   13.80
   9  15   0   63.59   14.10
  -9  15   0   69.69    9.40
  -9 -15   0   53.99   15.80
  -9 -15   0   64.09   10.90
  -9  15   0   51.69    9.60
   9 -15   0   46.70    9.20
  -9  15   0   45.20    7.70
   9  15   0   50.09    9.50
   9  15   0   48.60   11.90
 -10 -15   0    6.50   15.10
  10  15   0   -1.30    8.00
 -10 -15   0   -2.50    8.30
 -10  15   0   -7.30    3.40
  10  15   0   -2.10    4.80
 -10  15   0   -6.10    3.90
 -10  15   0   -7.10    4.40
  10  15   0   -6.90    8.70
 -11  15   0  248.28   27.30
  11  15   0  236.08   21.20
 -11 -15   0  180.88   21.50
  11  15   0  193.58   28.40
 -11  15   0  237.88   20.40
 -11  15   0  219.58   18.90
 -11 -15   0  212.18   28.80
 -11  15   0  218.98   19.50
  12  15   0    1.30    5.50
 -12  15   0    0.20    5.50
 -12  15   0    1.60    4.70
 -12 -15   0   34.90   19.40
 -12 -15   0   20.50   10.10
 -12  15   0   -4.40    5.70
  12  15   0   10.40   12.30
   0  16   0  112.19   15.70
   0  16   0  116.39   14.10
   0 -16   0   88.19   14.90
   0  16   0  127.19   10.80
   0  16   0   84.19   14.00
   1 -16   0  102.29   10.30
  -1 -16   0   81.19   10.90
   2  16   0    6.80    6.30
  -2 -16   0   16.30   11.90
  -2  16   0    5.50    4.60
   2 -16   0   11.50    4.80
  -2 -16   0    3.00    5.40
   2  16   0    3.00    7.30
  -2  16   0   28.70   14.00
   2  16   0    6.30    6.30
   2  16   0    2.40    3.80
   2  16   0   17.20    9.80
  -2  16   0    2.70    5.10
  -2  16   0    8.50    3.50
  -2  16   0    1.90    6.80
  -3  16   0    1.70    3.80
  -3 -16   0   -6.10    5.50
   3 -16   0    2.80    5.30
   3  16   0    6.00    6.00
  -3 -16   0   -6.90   10.50
   3  16   0    0.50    7.10
  -3  16   0   -2.40    5.70
  -3  16   0   -0.50    4.50
   3 -16   0    8.60    8.30
   3  16   0    1.20    3.90
  -3  16   0    7.40    3.00
  -4 -16   0   96.19   13.20
   4  16   0  100.99   11.60
  -4  16   0  110.69   17.20
   4  16   0   75.99   13.80
   4  16   0   95.49   12.10
  -4  16   0   80.59   12.90
   4  16   0   69.29   14.70
  -4  16   0   73.89   15.10
  -4  16   0   87.99    9.80
  -4  16   0  116.99   12.00
  -4 -16   0  117.99   18.50
  -4  16   0  114.79   12.40
  -5  16   0    4.40    6.30
   5  16   0    2.80    6.30
   5  16   0    8.70    4.90
  -5  16   0   14.20    4.30
  -5  16   0    8.40    4.10
   5  16   0   11.90    7.60
   5  16   0    2.30    7.50
  -5 -16   0    5.70    6.20
  -5  16   0    8.60    4.90
  -5  16   0   11.90    5.80
  -5 -16   0    6.80   11.60
  -6  16   0   36.40    8.20
  -6 -16   0   28.80   14.10
   6  16   0   34.00    7.20
  -6  16   0   39.10    6.30
  -6  16   0   49.80    7.80
  -6 -16   0   51.49   14.20
   6  16   0   41.40   12.30
   6 -16   0   38.10    9.80
  -6  16   0   58.19    8.80
   6  16   0   39.40    9.60
   7  16   0   -4.80    6.80
   7 -16   0   -7.70    7.10
   7  16   0   -1.60    4.30
  -7  16   0   -3.40    4.40
  -7  16   0    1.00    5.00
  -7 -16   0   -7.40    6.60
  -7  16   0    2.80    4.20
   7  16   0  -15.00    7.10
  -7 -16   0  -10.60   11.00
   7  16   0    1.20    6.20
  -7  16   0    1.70    4.40
   8  16   0   27.80   11.70
   8  16   0   29.90   10.50
  -8  16   0   45.50    8.90
  -8 -16   0   45.40   17.40
   8 -16   0   19.40    9.50
  -8  16   0   43.70    6.70
   8  16   0   19.50    9.70
   8  16   0   27.20    7.00
  -8 -16   0   24.70    8.60
  -8  16   0   41.00    7.40
  -8  16   0   36.30    7.40
  -8  16   0   46.70    8.70
  -9 -16   0   31.90   15.90
   9  16   0    6.20   10.10
  -9  16   0   -1.20    7.00
   9  16   0    2.90    5.10
  -9  16   0   -0.60    4.80
   9  16   0    2.40    8.20
  -9  16   0   -5.90    4.50
  -9 -16   0    7.00    8.20
  10  16   0    2.50    7.60
 -10  16   0   -2.30    8.50
 -10  16   0    8.20    5.30
 -10 -16   0   19.90   14.60
  10  16   0   -1.60   10.30
 -10 -16   0   -6.10    7.50
 -10  16   0    9.00    5.00
  10  16   0    6.60    9.60
  10  16   0    6.90    6.40
 -10  16   0   -1.10    4.80
 -11 -16   0   18.90   16.10
  11  16   0    7.10    5.80
 -11  16   0   -6.20    5.20
 -11  16   0   -1.90    4.10
  11  16   0   -6.20   11.70
  11  16   0    7.70    9.60
  11  16   0    5.50    9.30
   0  17   0   -2.70    4.50
   0  17   0    4.10    5.10
   0  17   0   -2.60    5.90
   0  17   0   -4.40    7.60
   0  17   0    1.80    3.50
   0 -17   0   -4.20    4.80
   0 -17   0    3.00   11.20
  -1  17   0   56.39   11.00
  -1 -17   0   64.39   15.80
   1  17   0   70.99   15.50
   1  17   0   63.89    9.40
   1  17   0   76.29    9.10
  -1  17   0   80.19   11.90
  -1  17   0   76.69   14.10
   1 -17   0   55.59    9.30
  -1 -17   0   54.29    8.10
   1 -17   0   35.60   11.60
   1  17   0   44.50    9.40
  -1  17   0   74.79   10.00
   1  17   0   58.29   11.80
  -2 -17   0   85.29   11.70
   2  17   0   61.39   11.50
  -3  17   0   25.50    4.90
  -3  17   0   34.70    8.70
   3 -17   0   51.59   11.50
   3  17   0   47.00   11.20
   3  17   0   31.30    6.40
   3  17   0   27.60    7.00
  -3  17   0   27.90    6.50
   3  17   0   16.60    8.90
  -3 -17   0   58.19   14.70
  -3 -17   0   28.20    7.30
  -3  17   0   36.80    7.20
  -3  17   0   17.10    8.80
  -4  17   0   20.20    6.70
  -4  17   0   19.70    6.80
   4  17   0    7.50    4.60
   4  17   0   40.20   11.10
  -4  17   0   11.50    4.20
   4  17   0   12.30    5.30
   4  17   0   14.30    8.20
  -4  17   0   25.10    6.00
  -4  17   0   18.90    5.20
   4  17   0    5.40    6.50
  -4 -17   0   31.60    7.20
  -5 -17   0   11.90   10.90
   5  17   0   12.80    5.80
   5  17   0   17.40    5.60
  -5  17   0   14.90    7.60
  -5  17   0   12.20    5.00
   5  17   0   12.20    6.90
  -5  17   0   22.60    5.00
   5 -17   0   14.80   10.20
  -5  17   0   19.50    6.00
  -5  17   0    9.50    6.40
  -5 -17   0   13.30    6.80
   5  17   0    4.90    7.50
   5  17   0   17.60    9.90
   6  17   0    7.20    6.00
  -6 -17   0   18.70   13.70
   6  17   0   -1.00    7.00
  -6  17   0   -0.90    4.80
  -6  17   0    6.70    4.70
   6 -17   0  -12.20    9.00
  -6 -17   0    0.40    6.80
  -6  17   0   -1.20    5.50
   6  17   0    0.50    4.00
  -6  17   0    5.00    5.00
   7  17   0   20.60    8.40
  -7  17   0   14.20    5.60
  -7  17   0   16.60    7.10
   7  17   0    1.50    7.90
  -7  17   0    9.30    5.40
   7  17   0    8.00    5.30
  -7 -17   0   -2.90    7.20
  -7  17   0   12.30    5.20
  -7  17   0   10.60    5.70
  -7 -17   0   13.40   14.30
   7  17   0    5.10    9.20
  -8  17   0    3.10    4.70
  -8  17   0    8.60    6.20
  -8 -17   0    8.40   14.00
   8  17   0    0.60    4.70
   8  17   0    2.90   13.10
  -8  17   0   -0.30    4.70
  -8  17   0    1.60    5.10
  -8 -17   0   12.40    8.20
   8  17   0    4.50    7.90
   8  17   0   -3.50    7.40
  -9  17   0  109.39   13.60
  -9 -17   0   99.29   16.10
  -9 -17   0   83.19   21.70
  -9  17   0  113.39   14.20
  -9  17   0   97.69   15.90
   9  17   0   94.69   22.60
   9  17   0   96.49   17.40
   9  17   0   93.59   18.30
  -9  17   0  103.99   14.80
 -10  17   0   -3.80    5.60
 -10 -17   0    7.10   13.80
 -10  17   0   -6.10    4.00
  10  17   0    6.40    8.40
 -10  17   0   -5.10    4.20
  10  17   0   -9.50    8.30
  10  17   0   10.40    7.70
 -10  17   0   -3.20    8.20
 -10 -17   0   -3.70    9.20
   0 -18   0   36.50   14.10
   0  18   0   56.09    9.50
   0  18   0   57.69    8.00
   0  18   0   31.60   10.30
   0  18   0   55.39    8.80
   0 -18   0   38.60    7.60
   0  18   0   30.60   10.50
   1  18   0   16.60    5.90
  -1  18   0    8.30    5.40
   1  18   0   19.60    7.70
  -1  18   0    7.60    9.30
   1  18   0   12.50    6.90
   1  18   0    6.00    3.60
  -1  18   0    9.30    7.70
  -1 -18   0    8.30    5.80
  -1  18   0    8.60    3.40
  -1  18   0   16.00    6.20
   1 -18   0   13.70    6.00
   2 -18   0   51.39   13.10
  -2 -18   0   46.30    8.50
  -2  18   0   56.89    8.00
  -2  18   0   57.99    9.40
  -2  18   0   81.59   12.10
   2 -18   0   59.39    8.10
   2  18   0   60.29    9.30
  -2  18   0   38.10   10.50
   2  18   0   41.20   11.80
  -2 -18   0   65.09   15.70
   2  18   0   53.99   10.30
  -3  18   0    7.00    3.80
   3  18   0    8.30    4.40
  -3 -18   0   17.60    6.50
  -3  18   0   17.00    8.30
   3  18   0    7.60    7.80
  -3  18   0    0.30    8.00
  -3  18   0   16.10    5.70
   3  18   0    8.80    6.20
   3  18   0    6.90    5.70
   3  18   0   32.10   10.30
  -3  18   0   10.20    5.30
  -4  18   0    2.90    4.30
   4  18   0   14.20    5.40
  -4  18   0   11.10    7.00
  -4 -18   0   15.70    7.10
  -4  18   0    5.60    4.80
   4  18   0   14.60    4.90
  -4 -18   0   25.90   14.00
  -4  18   0    9.50    4.20
  -4  18   0    3.40    8.10
   4  18   0   10.20    8.20
   4  18   0   22.40    9.80
   4  18   0    4.50    6.20
  -5  18   0    9.40    5.50
   5  18   0   20.00    8.80
  -5 -18   0   21.10    7.90
   5  18   0   36.40   10.70
  -5  18   0    8.40    4.20
  -5  18   0   12.80    5.10
  -5  18   0   11.90    7.50
   5  18   0   16.00    7.50
   5  18   0    5.20    5.70
  -5  18   0   15.80    6.90
   5  18   0   11.40    4.90
   6  18   0   -2.50    9.50
   6  18   0   14.80    9.10
   6  18   0    7.40    7.20
   6  18   0    2.60    5.00
   6  18   0    5.60    5.50
  -6  18   0    5.00    6.10
  -6 -18   0    5.20    8.00
  -6  18   0    0.60    5.80
  -6  18   0    2.30    5.30
  -6  18   0    7.30    4.80
  -6  18   0   10.70    4.70
   7  18   0    3.10    9.10
   7  18   0    3.20    4.50
  -7 -18   0   -0.30   13.10
  -7  18   0    5.30    4.90
  -7  18   0   -3.20    4.80
  -7  18   0   11.80    4.60
  -7 -18   0   -8.80    6.80
   7  18   0    9.30    7.20
  -7  18   0   -6.00    4.70
   7  18   0   -4.30    7.40
   8  18   0  170.18   22.50
  -8 -18   0  160.78   26.50
   8  18   0  127.59   21.90
  -8  18   0  194.38   21.40
  -8 -18   0  174.68   19.30
  -8  18   0  174.18   18.40
  -9  18   0   -1.20    5.30
  -9  18   0   -2.60    6.80
  -9 -18   0  -17.20    7.40
   9  18   0    5.80    9.60
  -9  18   0   -7.50    4.60
   9  18   0   -2.10    5.20
   9  18   0   -4.00    7.50
  -9 -18   0    8.50   14.50
  -9  18   0   -3.10    5.20
   0 -19   0   -8.60    5.20
   0  19   0   -1.70    3.00
   0  19   0   -8.20    5.60
   0  19   0    0.20    5.60
   0  19   0    5.40    4.90
   0 -19   0   -9.80   10.40
   1  19   0    0.90    5.30
  -1  19   0   -0.30    4.50
  -1  19   0    0.00    5.90
   1  19   0    5.20    5.70
  -1  19   0   -5.20    5.00
   1 -19   0  -11.70    5.60
   1 -19   0    1.10   12.10
  -1 -19   0   -1.90   11.80
  -1  19   0   -7.80    8.40
   1  19   0   -2.00    3.20
  -1  19   0   -0.80    2.90
   1  19   0   -5.80    6.10
   2  19   0    9.80    7.30
  -2  19   0    9.90    7.70
   2 -19   0   -4.70   12.00
  -2  19   0    2.20    5.60
   2  19   0   -2.30    8.80
   2  19   0   -0.80    3.60
  -2  19   0   -3.50    5.00
  -2  19   0    5.70    3.50
  -2 -19   0   -2.90   13.30
   2  19   0    2.60    7.70
   2  19   0   -6.10    4.90
  -2 -19   0  -11.70    5.80
  -3  19   0   48.60   11.60
   3  19   0   42.80    9.50
   3  19   0   61.09    9.40
   3  19   0   31.00    8.60
   3 -19   0   51.09   14.60
  -3 -19   0   35.80   14.80
  -3 -19   0   35.20    8.60
  -3  19   0   54.49    8.70
   3  19   0   39.70   12.80
  -3  19   0   36.20   10.80
   4  19   0   10.60    5.90
   4  19   0    8.30    4.20
  -4  19   0    7.60    4.00
  -4  19   0   20.00    6.80
  -4  19   0    4.90    6.50
  -4  19   0    8.40    7.80
   4  19   0   14.50    9.50
   4  19   0   14.50    7.00
   5  19   0   71.99   18.70
   5  19   0   99.89   12.10
  -5  19   0   93.39   15.90
   5  19   0  108.29   19.40
  -5 -19   0   73.39   20.50
  -5  19   0  108.59   13.20
  -5  19   0   79.29   13.80
   5  19   0   80.09   12.10
   5  19   0  106.09   16.10
  -5  19   0   95.69   11.30
  -5 -19   0   85.99   14.30
  -6 -19   0   -1.70    7.60
  -6  19   0    3.30    4.70
  -6 -19   0   -2.10   14.00
   6  19   0    1.70    6.20
   6  19   0    1.60    7.20
  -6  19   0    7.20    6.90
  -6  19   0  -10.80    5.20
  -6  19   0    1.90    4.40
   6  19   0    1.60    5.60
   6  19   0   -1.30    7.20
   7  19   0    8.10   10.00
   7  19   0    3.40    5.10
  -7 -19   0   22.20   17.30
  -7  19   0   12.40    5.90
  -7  19   0   12.30    6.70
  -7  19   0    3.70    7.10
  -7  19   0    7.40    5.80
   7  19   0    2.70    5.90
  -8  19   0   -1.90    5.90
  -8 -19   0   12.00   14.30
   8  19   0  -18.50   11.30
   0 -20   0   56.79   17.00
   0 -20   0   82.49   11.00
   0  20   0   89.09   10.10
   0  20   0   63.79   10.80
   0  20   0   98.79   14.40
   0  20   0   98.29   17.30
   0  20   0   71.09   15.20
   1 -20   0    0.90   13.30
   1  20   0    8.20    6.10
  -1 -20   0   -7.50    6.20
  -1 -20   0   19.50   13.80
   1  20   0    7.60    5.90
   1  20   0   -4.00    7.80
  -1  20   0  -11.70    5.60
   1  20   0    2.20    3.70
  -1  20   0   -2.60    4.70
  -1  20   0    0.20    5.10
  -1  20   0    4.10    3.60
  -2  20   0    3.20    5.40
  -2  20   0    2.30    3.70
  -2  20   0   12.50    8.80
   2  20   0   -3.60    5.70
  -2  20   0   11.20    5.50
  -2  20   0   -0.30    6.80
   2 -20   0   12.80   13.30
   2  20   0   -7.20    6.80
   2  20   0    5.40    4.00
  -2 -20   0   -5.60   14.30
   2  20   0    0.20    6.10
  -3 -20   0   -6.40   13.50
  -3  20   0   -5.00    7.50
  -3  20   0    7.70    7.70
  -3  20   0   14.00    5.40
   3  20   0    0.90    5.70
   3  20   0   -6.30    7.00
   3  20   0    3.00    4.30
   3  20   0   -3.60    9.30
  -3  20   0    2.90    3.80
   3  20   0    5.40    6.20
  -4  20   0   60.59    9.90
   4  20   0   65.09   18.60
   4  20   0   34.20    8.60
  -4  20   0   53.39   14.60
  -4  20   0   43.70   11.50
  -4 -20   0   71.69   20.50
  -4 -20   0   36.70    9.10
   4  20   0   57.99   10.20
   4  20   0   51.09   10.80
  -5  20   0   12.10    8.30
   5  20   0   13.50    8.70
  -5 -20   0   20.50   16.60
  -5  20   0   13.40    5.50
  -5  20   0   12.10    6.20
  -5  20   0    5.70    4.10
  -5 -20   0   17.50    8.40
   5  20   0   13.10    5.60
  -6  20   0   67.39   10.30
  -6 -20   0   45.60   10.60
   6  20   0   63.69   18.30
  -6 -20   0   39.90   18.10
   6  20   0   74.39   15.10
   6  20   0   47.00    8.50
   6  20   0   43.90   16.00
   6  20   0   47.20   11.10
  -6  20   0   65.29   10.30
   0  21   0   -2.70    3.50
   0  21   0    1.80    5.20
   0  21   0   -4.10    6.60
   0  21   0   -2.70    5.50
   0 -21   0    1.20   16.20
  -1  21   0   25.90   10.80
   1  21   0   31.70    6.00
  -1  21   0   26.70    5.90
   1  21   0   37.80    8.90
  -1  21   0   24.60    7.60
  -1  21   0   29.60   10.20
  -1  21   0   27.40    7.40
  -1 -21   0   37.60   16.90
   1  21   0   28.40    8.70
  -2  21   0    0.10   11.50
  -2  21   0    6.70    5.50
   2  21   0    1.80   11.70
   2  21   0   -9.70    5.70
  -2 -21   0  -13.00    7.50
   2  21   0    1.00    5.70
  -2 -21   0   10.30   15.50
  -2  21   0   -0.20    3.70
  -2  21   0   -2.40    7.60
  -2  21   0   -2.10    5.40
   2  21   0    2.50    9.60
  -3  21   0   16.40    9.90
  -3  21   0   11.20    6.40
  -3  21   0   -2.30    5.50
  -3 -21   0    0.80   16.30
  -3  21   0    1.40    4.10
   3  21   0    2.40    4.30
   3  21   0    1.60    6.40
   3  21   0    4.20   11.50
  -3  21   0   -0.70    7.20
   3  21   0    2.80    7.00
  -2   0  -1 1971.90  106.39
   2   0   1 1741.63  106.29
   2   0  -1 1800.12  106.49
   2   0  -1 1777.12  106.29
  -2   0   1 1800.12  106.29
  -2   0  -1 1853.61  106.59
  -2   0   1 1803.42  106.49
   2   0   1 1754.52  106.59
   2   0   1 2023.60  106.69
  -3   0  -1  373.36   20.10
   3   0   1  307.87   20.50
  -3   0   1  359.86   20.20
  -3   0  -1  336.77   20.20
   3   0   1  305.97   20.60
   3   0   1  347.67   20.20
   3   0  -1  298.47   20.30
  -3   0  -1  304.07   20.50
  -3   0   1  302.27   20.30
  -3   0  -1  320.67   20.50
   3   0  -1  374.06   20.00
   3   0   1  367.86   20.10
   3   0  -1  349.96   20.10
  -5   0  -1  471.85   32.30
   5   0  -1  563.84   34.10
  -5   0   1  503.05   32.90
  -5   0  -1  564.34   32.70
   5   0   1  520.65   33.20
   5   0   1  487.45   33.10
   5   0   1  572.54   32.60
  -5   0   1  597.54   32.70
  -5   0  -1  485.15   33.10
  -5   0  -1  589.44   32.40
  -5   0  -1  542.85   33.20
   5   0  -1  550.94   32.40
  -5   0   1  573.24   34.20
   6   0   1    2.60    1.60
   6   0   1    4.20    1.60
  -7   0   1 1500.85   95.99
  -7   0  -1 1410.56   94.89
  -7   0   1 1781.42   93.89
   7   0  -1 1511.55   94.89
  -7   0   1 1698.33   95.09
  -7   0  -1 1734.93   96.79
   7   0  -1 1531.85   94.89
   7   0  -1 1697.33   93.99
  -7   0  -1 1480.95   93.79
   7   0   1 1502.65   95.09
   7   0   1 1641.64   94.19
  -7   0  -1 1710.63   94.59
   7   0  -1 1414.96   93.69
   7   0   1 1437.26   94.89
  -7   0  -1 1780.92   93.99
  -7   0   1 1774.12   94.49
   8   0  -1  130.29   11.40
   8   0  -1  122.49    9.10
  -8   0   1  156.18   10.20
  -9   0  -1  363.86   22.00
   9   0  -1  306.27   21.90
   9   0  -1  328.17   24.10
  -9   0  -1  366.66   23.40
  -9   0  -1  337.97   26.10
  -9   0   1  348.47   25.80
   9   0   1  332.77   23.80
  -9   0   1  323.97   24.50
   9   0   1  320.37   22.20
  -9   0   1  318.87   23.30
  -9   0   1  361.06   21.80
   9   0  -1  359.36   20.90
   9   0  -1  289.97   23.10
  -9   0   1  357.66   23.20
   9   0   1  375.76   21.50
   9   0   1  320.07   24.70
  -9   0  -1  346.27   25.80
 -10   0  -1    5.30    4.10
 -10   0   1    4.00    4.30
  10   0   1   14.90    4.20
 -10   0  -1    4.20    2.90
 -10   0   1    3.00    7.20
  10   0  -1    8.50    4.40
  10   0  -1    9.20    5.60
 -10   0  -1   32.00    8.70
 -10   0   1   12.50    3.60
  10   0  -1   12.20    2.30
 -11   0   1   13.30    3.50
  11   0  -1   21.50    6.70
 -11   0   1   19.30    5.00
 -11   0   1   21.20    8.70
 -11   0  -1   18.80    5.70
  11   0   1   32.40    8.10
 -11   0   1   15.00    5.30
  11   0  -1   18.80    2.90
  12   0  -1   90.99   10.70
 -12   0  -1   69.99    9.00
 -12   0  -1   81.69   14.90
  12   0  -1   65.59   11.80
  12   0   1   98.39   12.40
 -12   0  -1   90.39    9.20
  12   0   1   94.89   15.40
  12   0  -1   69.39   11.10
 -12   0   1   79.79   14.60
  12   0   1   74.19   10.50
  13   0   1   23.00   10.00
 -13   0  -1   18.60    4.80
  13   0  -1   19.80    7.90
 -13   0   1   24.40    5.00
 -13   0  -1   30.90    8.20
 -13   0  -1    8.00   14.70
  13   0   1   23.10    7.80
  13   0   1   31.20    7.10
  13   0  -1   18.90    6.70
 -13   0   1   27.40    8.60
  13   0  -1   34.30    6.80
  14   0  -1   43.70    7.60
 -14   0   1   32.00    6.00
 -14   0   1   59.79   12.70
  14   0   1   55.29   11.40
  14   0   1   42.00    9.50
 -14   0  -1   49.30    9.90
  14   0  -1   35.50   10.80
 -14   0  -1   46.30    6.60
 -14   0  -1   37.00   13.90
  14   0  -1   46.80    9.90
 -14   0   1   54.69   15.10
 -15   0  -1    8.40   12.10
 -15   0   1   31.50    6.30
 -15   0  -1   35.70   11.00
  15   0   1   28.60    8.70
  15   0   1   30.00   10.30
  15   0  -1   38.30    7.70
  15   0  -1   40.50    9.80
 -15   0  -1   28.20    5.60
 -15   0   1   20.50   13.00
  15   0  -1   25.60    9.60
  15   0   1   41.10    8.50
 -15   0   1   31.40   10.70
 -16   0   1   55.69   18.60
 -16   0  -1   21.70   10.40
 -16   0   1   27.00   11.50
 -16   0   1    7.90    4.90
  16   0  -1   19.20    9.30
  16   0   1   31.50   13.40
  16   0   1   33.90    9.10
 -16   0  -1   20.00   14.50
  16   0  -1   16.00    8.10
 -16   0  -1   21.20    5.80
 -17   0  -1   15.70    5.20
 -17   0   1   -3.90   11.30
  17   0   1   24.60    9.50
 -17   0   1   14.80    5.40
  17   0   1   11.90   10.50
   2  -1   1  173.98   10.20
  -2  -1  -1  167.88   11.00
  -2   1   1  159.58   10.40
   2   1  -1  180.78   10.00
  -2   1   1  164.18    9.90
  -2  -1  -1  159.38   10.30
  -2   1   1  147.89    9.70
  -2  -1  -1  159.08   10.40
  -2   1   1  160.18    9.90
  -2  -1  -1  159.18   10.50
  -2  -1  -1  165.68   10.50
   2   1  -1  172.68   11.00
  -2   1   1  170.78   10.10
  -2  -1  -1  166.68   10.00
  -2   1  -1  176.58   10.40
   2  -1  -1  176.18   10.40
   2   1   1  152.58   10.20
   2  -1  -1  170.48    9.90
  -2  -1   1  179.58   10.90
  -2  -1   1  160.78    9.90
   2   1   1  143.39   10.80
  -2  -1   1  144.39   10.30
   2   1   1  173.18   10.10
  -2  -1   1  175.48    9.90
  -2   1  -1  156.08   10.10
   2  -1  -1  171.48   10.10
  -2   1  -1  163.28   10.10
  -2   1  -1  171.58   10.10
  -3  -1  -1 4619.24  262.67
  -3   1   1 4090.49  262.17
   3   1  -1 4903.91  262.47
  -3  -1  -1 4859.81  262.47
   3   1  -1 4712.23  262.67
  -3   1   1 4225.88  261.67
   3  -1   1 4371.96  262.37
  -3  -1   1 4708.53  262.67
   3   1   1 4480.05  262.47
   3  -1  -1 4103.49  262.07
  -3  -1   1 4816.72  262.47
   4   1  -1  220.28   14.30
   4   1  -1  215.78   15.10
  -4   1   1  221.58   14.90
  -4  -1  -1  227.88   15.30
  -4   1   1  258.57   15.40
  -4  -1  -1  210.78   14.80
   4  -1   1  227.28   15.30
  -4   1   1  217.88   14.30
   4   1  -1  263.77   16.60
  -4  -1  -1  232.28   15.20
   4  -1   1  252.97   14.50
  -4   1   1  259.07   16.40
   4  -1   1  247.28   15.70
  -4  -1  -1  266.77   16.90
   4  -1   1  226.88   14.60
  -4   1   1  216.28   14.40
  -4   1  -1  260.97   16.50
   4   1   1  249.68   14.80
   4  -1  -1  203.88   14.90
  -4  -1   1  247.48   14.40
  -4  -1   1  215.98   15.20
   4  -1  -1  249.38   14.50
  -4   1  -1  204.38   14.60
   4   1   1  212.08   15.30
  -4  -1   1  247.58   15.60
   4   1   1  215.38   14.50
   4   1   1  202.68   15.00
   4   1   1  249.88   14.90
   4  -1  -1  233.58   14.10
   4  -1  -1  265.77   15.20
  -4   1  -1  216.68   15.10
   5   1  -1  209.08   19.50
  -5  -1  -1  207.48   13.60
   5   1  -1  213.78   13.60
   5   1  -1  197.18   12.70
   5  -1   1  208.78   12.40
   5   1  -1  209.68   12.20
   5   1  -1  185.48   13.00
   5  -1   1  184.78   15.20
  -5   1   1  208.38   12.00
  -5  -1  -1  201.98   12.50
  -5   1   1  178.58   12.40
  -5  -1  -1  202.58   13.30
   5  -1   1  204.58   12.70
  -5  -1  -1  204.88   13.90
  -5   1   1  180.98   14.10
  -5   1   1  188.28   13.00
   5  -1   1  190.98   12.40
   5  -1   1  172.68   12.50
   5   1  -1  212.08   12.50
   5  -1  -1  196.48   12.50
  -5  -1   1  209.78   13.40
   5   1   1  187.58   13.10
  -5   1  -1  203.78   12.40
  -5   1  -1  175.38   12.60
   5  -1  -1  194.48   12.00
  -5  -1   1  167.28   13.00
   5  -1  -1  172.48   12.10
   5  -1  -1  225.18   15.40
  -5  -1   1  182.28   13.30
  -5   1  -1  211.48   14.80
  -5  -1   1  205.48   13.80
  -5   1  -1  173.48   12.10
   5  -1  -1  212.78   13.30
  -5  -1   1  166.38   14.40
   5  -1  -1  216.08   14.20
   5   1   1  212.08   18.20
   5  -1  -1  177.28   12.30
  -5  -1   1  187.58   12.30
  -5   1  -1  182.48   12.50
   6   1  -1  804.02   54.79
   6  -1   1  879.51   53.39
   6  -1   1  802.52   53.09
   6  -1   1  902.21   52.59
  -6  -1  -1  801.12   52.59
  -6   1   1  933.61   52.39
  -6   1   1  847.72   52.99
  -6  -1  -1  953.10   52.49
   6  -1   1  798.22   54.39
   6   1  -1  956.80   52.39
  -6  -1  -1  955.90   55.19
  -6   1   1  881.51   54.19
  -6  -1  -1  959.50   53.09
   6   1  -1  869.31   52.59
  -6   1   1  890.51   52.59
   6   1  -1  790.42   53.19
  -6  -1  -1  885.11   54.69
   6   1   1  852.91   53.49
  -6   1  -1  772.22   51.79
  -6   1  -1  862.11   53.39
  -6  -1   1  959.10   52.29
  -6  -1   1  976.50   53.19
   6   1   1  915.51   53.79
  -6   1  -1  926.51   52.49
   6  -1  -1  932.51   51.79
  -6   1  -1  955.20   53.39
   6   1   1  928.41   52.49
  -6  -1   1  773.22   53.09
  -6   1  -1  853.21   52.59
   6   1   1  906.11   52.79
   6  -1  -1  889.41   52.39
   6  -1  -1  936.11   52.59
  -6   1  -1  809.92   54.19
   7   1  -1  408.56   23.10
   7  -1   1  411.06   25.10
  -7   1   1  374.86   26.10
   7   1  -1  339.97   23.90
  -7   1   1  333.97   24.20
   7  -1   1  342.97   23.30
  -7   1   1  378.66   24.00
  -7  -1  -1  365.36   23.50
   7  -1   1  398.96   23.30
   7  -1   1  356.56   23.80
   7   1  -1  374.36   23.60
   7  -1   1  387.96   25.10
  -7  -1  -1  411.06   24.30
  -7  -1  -1  377.96   24.50
  -7   1   1  367.36   23.40
   7   1  -1  359.26   25.10
   7   1  -1  353.16   23.70
   7  -1  -1  321.87   24.40
  -7   1  -1  420.16   23.40
   7   1   1  396.06   24.50
   7  -1  -1  387.46   22.80
  -7  -1   1  400.16   24.70
  -7  -1   1  391.56   26.70
   7  -1  -1  345.87   24.60
  -7   1  -1  419.06   26.90
   7  -1  -1  364.56   23.70
  -7   1  -1  333.37   23.10
  -7   1  -1  366.36   24.00
   7  -1  -1  383.96   24.30
  -7   1  -1  389.36   24.70
   7   1   1  408.16   23.70
   7   1   1  421.26   25.40
   7   1   1  422.66   25.70
  -7  -1   1  384.16   23.50
  -7   1  -1  373.76   23.60
  -8   1   1  273.77   18.20
  -8   1   1  232.28   18.30
   8   1  -1  263.87   18.90
   8   1  -1  289.87   19.80
  -8  -1  -1  289.47   19.40
  -8  -1  -1  284.37   18.90
  -8  -1  -1  241.88   17.30
   8  -1   1  280.17   17.40
  -8   1   1  291.27   21.10
   8   1  -1  256.57   16.90
  -8   1   1  236.48   17.10
  -8  -1  -1  283.07   18.10
   8  -1  -1  274.67   16.60
  -8  -1   1  242.28   17.20
  -8  -1   1  234.48   17.90
  -8   1  -1  257.97   17.10
  -8   1  -1  261.57   18.10
  -8  -1   1  246.28   23.00
  -8   1  -1  313.37   21.40
  -8   1  -1  233.28   17.30
  -8   1  -1  304.37   19.50
   9  -1   1  147.99   10.40
  -9   1   1  141.09   11.90
  -9  -1  -1  183.28   16.10
  -9   1   1  124.59   10.50
  -9  -1  -1  132.19   10.70
  -9  -1   1  165.08   13.00
   9  -1  -1  144.09   10.60
  -9   1  -1  125.39   11.60
  -9  -1   1  173.38   13.60
  -9  -1   1  128.69   10.50
  -9   1  -1  154.78   12.80
   9  -1  -1  136.89    9.80
  -9   1  -1  134.19   10.40
 -10   1   1  324.17   26.90
  10  -1   1  334.57   25.50
  10   1  -1  377.36   21.80
 -10  -1  -1  328.57   27.60
 -10  -1  -1  316.67   23.40
  10   1  -1  353.86   22.00
 -10   1   1  388.06   24.60
  10   1  -1  342.77   24.90
  10   1  -1  363.36   23.80
  10  -1   1  358.86   25.10
 -10  -1  -1  381.56   22.90
 -10   1   1  304.67   22.30
  10  -1   1  372.86   22.40
 -10   1   1  317.07   24.10
 -10  -1  -1  370.56   25.20
 -10  -1   1  328.17   27.30
  10  -1  -1  329.97   25.00
  10   1   1  364.56   23.30
 -10   1  -1  320.37   26.60
  10   1   1  366.56   25.50
  10   1   1  340.87   26.40
 -10   1  -1  376.86   24.30
  10  -1  -1  364.96   21.90
  10   1   1  323.87   23.70
 -10   1  -1  354.16   22.90
 -10  -1   1  396.16   25.30
  10  -1  -1  310.87   24.40
 -10   1  -1  361.86   22.40
  11   1  -1   97.39   13.80
 -11  -1  -1  105.69    9.30
 -11  -1  -1   88.19   12.50
 -11   1   1   97.29   11.60
  11  -1   1   94.49    8.60
  11   1  -1   94.99   10.70
 -11  -1  -1   99.59   15.20
 -11   1   1   94.09    8.90
 -11   1   1   83.19    9.20
  11   1  -1  123.09   12.40
  11  -1   1   95.79   11.20
 -11   1   1  123.29   16.10
  11  -1   1  104.59   14.60
 -11   1  -1   79.19    8.70
 -11  -1   1  104.19    9.10
  11  -1  -1   92.99   13.90
 -11   1  -1  102.79    9.30
  11   1   1   95.39   11.50
 -11  -1   1  122.69   13.50
  11   1   1   83.49   12.30
  11  -1  -1   81.89    8.00
 -11   1  -1  111.39   11.70
  11  -1  -1   92.09    8.90
  11   1   1  115.79   11.20
 -11   1  -1   96.09   14.90
 -12   1   1  163.98   12.80
  12   1  -1  141.69   11.10
  12   1  -1  174.58   14.80
 -12   1   1  127.49   19.60
 -12   1   1  172.28   15.80
  12  -1   1  159.08   19.40
  12   1  -1  147.79   14.90
 -12  -1  -1  134.99   12.60
 -12  -1  -1  174.58   17.40
 -12  -1  -1  164.58   19.50
  12   1  -1  137.89   17.70
  12  -1   1  129.89   13.50
  12  -1   1  164.98   17.10
 -12   1  -1  156.08   12.80
 -12   1  -1  175.08   16.10
  12   1   1  129.39   18.40
  12   1   1  172.08   12.80
  12  -1  -1  137.79   16.50
  12   1   1  150.28   16.10
  12   1   1  145.69   14.90
 -12   1  -1  163.18   21.60
  12  -1  -1  178.98   12.80
 -12  -1   1  128.79   20.20
 -12  -1   1  166.38   12.80
 -12  -1   1  172.08   16.60
 -13  -1  -1   44.60    9.30
  13   1  -1   40.90    7.70
 -13   1   1   34.40    7.80
  13  -1  -1   55.99    8.10
  13   1   1   67.09   11.90
 -13   1  -1   60.79    8.00
 -14   1   1  150.28   12.80
 -14  -1  -1  141.99   12.80
 -14   1   1  118.09   20.40
  14   1  -1  171.68   15.90
  14  -1   1  125.79   13.20
 -14  -1  -1  132.49   22.60
  14  -1   1  138.69   17.10
  14  -1   1  146.69   18.50
 -14  -1  -1  138.79   17.70
  14   1  -1  146.49   16.00
  14   1  -1  147.29   21.40
 -14   1  -1  145.49   24.60
 -14  -1   1  154.58   23.00
  14   1   1  132.09   13.50
  14   1   1  136.79   19.30
 -14   1  -1  138.79   12.70
  14   1   1  125.09   16.10
 -14  -1   1  170.98   13.10
  14   1   1  127.69   16.00
  14  -1  -1  144.29   17.10
  14  -1  -1  140.29   16.40
 -14  -1   1  173.38   18.10
 -14   1  -1  140.09   17.10
 -15   1   1  -19.20   13.80
 -15   1   1   -1.00    3.60
 -15  -1  -1   -6.60    3.70
  15   1  -1    7.10    7.10
  15   1  -1  -11.10    7.00
 -15  -1  -1   10.90   13.70
  15  -1   1   -8.30    7.20
 -15  -1  -1  -13.10    8.50
  15   1  -1   -4.30    6.60
 -15   1   1   -3.30    7.30
  15  -1   1    1.70    6.10
  15   1   1   -9.50    6.70
  15  -1  -1   -2.20    6.10
 -15  -1   1  -23.00   13.90
 -15   1  -1   -3.00    3.90
  15   1   1  -10.50    7.50
  15   1   1    2.60    6.50
 -15  -1   1   -3.90    9.10
  15  -1  -1   -6.50    6.50
 -15  -1   1    0.10    5.10
 -15   1  -1    3.30    7.40
 -15   1  -1   13.00   14.50
  16  -1   1   11.90    7.10
 -16   1   1   16.60    5.10
 -16  -1  -1   35.80   15.30
  16  -1   1   12.60    7.80
  16   1  -1   12.10    7.20
 -16   1   1    4.90    8.60
 -16  -1  -1   16.60    5.40
 -16  -1  -1   11.30   10.40
  16  -1  -1    3.70    7.70
  16   1   1   18.10    9.30
 -16   1  -1   21.70   10.00
 -16  -1   1   19.70    5.40
  16   1   1   12.80    9.00
 -16   1  -1   45.20   19.10
 -16   1  -1   12.30    5.20
 -16  -1   1   27.20   13.10
 -17  -1  -1   -6.20    4.10
  17  -1   1   -4.20   10.10
  17   1  -1   -3.70    8.20
 -17   1   1   -5.20    4.10
  17   1  -1   -8.70    7.30
  17   1   1   -5.50    8.70
  17  -1  -1   -8.80    9.10
 -17  -1   1   -1.50    4.40
 -17   1  -1   -6.80    3.80
  17   1   1   -6.10    7.30
   0   2  -1    0.00    0.10
   0   2  -1   -0.30    0.30
   0   2   1    0.90    0.40
   0   2   1    1.40    0.70
   0  -2   1    0.00    0.60
   0  -2   1   -0.40    0.50
   0  -2  -1    0.90    0.40
   0   2   1    0.10    0.40
   0   2  -1    1.20    0.80
   0  -2   1    0.40    0.30
   0  -2   1    0.60    0.30
   0  -2  -1    0.60    0.30
   0   2  -1   -0.50    0.30
   0   2   1   -0.20    0.30
   0   2  -1   -0.30    0.20
   0   2   1    0.20    0.30
   0  -2  -1    0.80    0.40
   0   2  -1    0.80    0.60
   0   2   1    0.10    0.20
   0  -2   1    0.70    0.30
   0  -2  -1   -0.40    0.40
   1   2  -1  191.48   11.10
   1   2  -1  177.48   10.40
   1   2  -1  176.58   10.60
  -1  -2  -1  188.98   10.60
  -1  -2  -1  177.28   10.40
   1  -2   1  164.88   10.20
   1  -2   1  176.18   10.50
   1   2  -1  147.69   10.50
   1  -2   1  165.58   10.20
  -1  -2  -1  162.18   10.80
  -1   2   1  167.68   10.00
   1  -2   1  164.28   10.50
   1  -2   1  173.78   10.30
   1   2   1  159.08   10.30
   1   2   1  163.98   10.70
  -1  -2   1  152.08   10.50
   1   2   1  174.88   11.10
   1   2   1  172.68   10.20
   1  -2  -1  149.39   10.50
  -1  -2   1  176.18   10.70
   1  -2  -1  169.98   10.20
  -1   2  -1  155.08   10.20
   1   2   1  164.38   10.40
   1  -2  -1  152.28   10.10
  -1  -2   1  181.08   10.70
  -1   2  -1  175.28   10.20
  -1  -2   1  160.58   10.30
  -2  -2  -1  462.65   30.60
   2   2  -1  474.55   30.30
   2  -2   1  525.65   30.40
  -2  -2  -1  479.25   30.70
  -2  -2  -1  497.65   31.10
   2   2  -1  536.05   30.00
   2  -2   1  522.15   30.20
   2   2  -1  559.74   30.60
  -2  -2  -1  511.45   30.50
  -2  -2  -1  537.25   30.70
  -2  -2  -1  533.05   30.20
  -2   2   1  500.45   30.20
   2   2  -1  486.05   30.60
  -2   2   1  544.85   30.20
  -2   2   1  546.35   30.00
   2  -2   1  511.55   30.40
  -2   2   1  538.35   30.30
   2   2  -1  451.55   30.60
   2  -2   1  532.15   30.30
   2  -2  -1  484.05   30.30
  -2   2  -1  462.75   30.10
   2  -2  -1  528.15   30.20
  -2  -2   1  500.15   30.70
  -2   2  -1  504.85   30.20
  -2  -2   1  554.64   30.60
   2   2   1  520.35   30.40
  -2  -2   1  557.54   30.10
  -2   2  -1  542.45   30.40
   2   2   1  449.76   30.70
  -2   2  -1  537.35   30.50
   2  -2  -1  529.55   30.00
  -2  -2   1  458.55   30.30
   2   2   1  486.45   31.10
   2   2   1  524.65   30.70
   2  -2  -1  528.15   30.20
  -2   2  -1  540.45   29.80
   2   2   1  512.95   30.70
   2   2   1  498.15   30.10
   2   2   1  490.25   30.40
   3  -2   1   88.59    7.30
  -3  -2  -1   92.09    7.70
   3  -2   1  100.39    7.20
   3   2  -1   93.89    7.70
   3   2  -1  101.99    6.60
   3   2  -1   87.99    6.90
   3  -2   1   91.19    7.40
  -3  -2  -1  116.59    7.80
  -3   2   1  101.89    6.70
   3  -2   1  111.39    7.00
  -3   2   1  100.29    6.70
   3  -2   1  107.29    7.00
   3   2  -1  105.19    8.00
   3  -2   1   94.59    6.90
  -3  -2  -1  106.69    7.90
   3   2  -1  118.49    7.80
  -3  -2  -1  116.89    8.90
  -3  -2  -1  104.79    6.90
  -3   2   1   91.89    7.00
  -3   2   1  112.29    7.10
  -3   2   1  115.99    7.00
   3  -2  -1  102.19    6.90
  -3  -2   1  108.69    6.80
   3   2   1  107.59    7.60
   3   2   1  118.89    8.10
  -3   2  -1   94.69    6.90
  -3  -2   1   89.39    7.40
  -3   2  -1  113.39    7.00
  -3   2  -1  103.99    7.70
   3   2   1   92.89    7.70
  -3   2  -1  101.79    6.90
  -3   2  -1   98.69    7.20
  -3  -2   1  105.49    8.50
  -3  -2   1   95.99    7.70
   3  -2  -1   89.29    6.80
   3  -2  -1  114.99    7.50
   3  -2  -1   97.09    6.90
   3   2   1  100.59    6.80
   4  -2   1 4411.86  240.18
  -4  -2  -1 3810.12  240.98
   4   2  -1 3926.01  240.08
   4   2  -1 4414.56  240.58
   4   2  -1 3710.73  240.78
   4  -2   1 4603.74  241.18
   4   2  -1 3673.13  240.68
  -4  -2  -1 3851.51  240.78
  -4  -2  -1 4170.38  241.88
  -4  -2  -1 3787.52  240.98
   4  -2   1 4526.55  240.48
  -4  -2  -1 4461.45  240.28
  -4  -2  -1 4122.99  240.68
   4   2  -1 3773.72  240.98
   4  -2   1 3830.22  240.58
   4   2  -1 4481.85  242.18
   4   2   1 4530.85  242.18
   4   2   1 4336.97  240.58
  -4  -2   1 4587.44  242.08
   4   2   1 3959.70  241.08
   4  -2  -1 3941.21  240.38
  -4  -2   1 4553.64  240.08
  -4  -2   1 4500.85  240.78
   4   2   1 3659.43  240.78
   4  -2  -1 4160.48  239.98
  -5  -2  -1  349.37   22.90
   5  -2   1  346.37   25.40
  -5  -2  -1  385.56   22.20
   5   2  -1  358.16   23.40
  -5  -2  -1  327.77   22.80
  -5  -2  -1  346.27   23.70
   5   2  -1  399.46   22.70
  -5   2   1  361.76   22.10
  -5   2   1  394.96   22.20
   5   2  -1  340.07   23.00
   5  -2   1  384.26   22.40
   5  -2   1  387.76   22.10
  -5  -2  -1  343.57   24.30
   5  -2   1  334.27   22.70
  -5  -2  -1  338.67   23.10
   5  -2   1  316.97   22.60
   5   2  -1  378.16   22.00
  -5   2   1  396.16   22.60
  -5   2   1  350.56   23.30
   5   2  -1  342.37   21.90
   5  -2   1  377.46   22.30
   5  -2  -1  374.46   21.80
   5   2   1  357.66   25.60
  -5   2  -1  400.36   22.90
  -5  -2   1  353.86   23.10
   5  -2  -1  366.46   22.00
   5  -2  -1  402.96   23.40
   5   2   1  331.17   23.30
  -5  -2   1  401.46   22.10
   5   2   1  359.86   22.60
   5   2   1  380.36   22.20
  -5   2  -1  346.07   22.20
  -5   2  -1  356.66   23.60
  -5   2  -1  355.26   22.20
   5   2   1  352.66   23.20
   5  -2  -1  322.27   22.50
   5   2   1  331.77   23.10
  -5  -2   1  364.26   24.20
   6  -2   1   51.69    4.50
  -6   2   1   35.00    6.10
  -6  -2  -1   52.59    6.30
   6  -2   1   37.10    4.50
  -6  -2  -1   51.99    8.00
  -6  -2  -1   48.20    5.70
  -6   2   1   38.90    4.30
  -6  -2  -1   40.50    4.40
   6   2  -1   46.00    5.90
  -6   2   1   50.99    4.10
   6  -2   1   48.70    5.70
   6   2  -1   51.89    4.50
   6   2  -1   40.40    5.00
   6   2  -1   38.60    4.20
   6  -2   1   44.90    4.70
  -6   2  -1   44.40    4.40
   6  -2  -1   39.70    4.10
  -6   2  -1   30.00    5.90
   6   2   1   38.20    4.90
   6   2   1   42.10    4.40
  -6   2  -1   37.60    5.20
  -6   2  -1   40.60    4.40
   6   2   1   45.60    5.10
  -6  -2   1   44.80    4.30
   6  -2  -1   52.59    4.80
   7   2  -1  312.97   21.60
  -7   2   1  302.87   20.30
  -7  -2  -1  292.07   20.90
   7  -2   1  279.87   20.50
  -7  -2  -1  295.77   20.60
   7  -2   1  270.97   18.70
   7  -2   1  266.77   20.60
  -7   2   1  318.57   19.80
   7   2  -1  335.97   19.40
  -7  -2  -1  334.67   19.70
   7  -2   1  345.27   19.50
   7  -2   1  329.57   20.00
  -7  -2  -1  355.06   23.80
   7   2  -1  317.37   19.70
   7   2  -1  283.17   20.80
  -7   2   1  285.67   21.80
  -7   2   1  328.97   19.60
   7   2  -1  321.57   20.70
   7   2  -1  280.47   19.10
  -7   2  -1  320.77   19.80
   7   2   1  302.67   21.00
   7  -2  -1  279.87   18.60
  -7   2  -1  300.57   19.80
   7   2   1  309.97   21.80
   7  -2  -1  319.67   19.60
  -7   2  -1  294.97   22.20
   7  -2  -1  304.37   19.00
   7   2   1  276.67   20.50
   7   2   1  348.07   19.90
  -7  -2   1  343.17   19.60
   7  -2  -1  301.17   20.60
  -7   2  -1  312.87   20.60
  -7  -2   1  293.77   20.80
   7  -2  -1  279.67   20.40
  -7  -2   1  352.06   23.40
  -8   2   1  237.98   17.80
   8  -2   1  294.07   19.90
  -8   2   1  278.07   17.70
  -8  -2  -1  281.67   17.80
   8   2  -1  262.47   17.40
   8  -2   1  239.68   19.10
  -8  -2  -1  283.77   22.20
   8   2  -1  238.68   17.40
  -8  -2  -1  268.67   19.50
   8  -2   1  288.07   17.50
  -8   2   1  285.67   17.00
  -8  -2  -1  291.07   18.80
   8   2  -1  290.87   18.90
  -8   2   1  258.57   16.90
  -8   2  -1  261.67   18.20
   8  -2  -1  245.38   16.60
  -8  -2   1  292.17   19.50
  -8   2  -1  242.78   17.70
  -8   2  -1  253.77   21.00
   8   2   1  276.67   19.80
   8  -2  -1  286.67   17.10
  -8   2  -1  315.67   21.80
  -8  -2   1  314.77   19.10
   8  -2  -1  238.18   17.50
  -8  -2   1  237.78   17.40
  -9  -2  -1  237.28   17.60
  -9   2   1  194.38   18.30
  -9  -2  -1  223.78   14.80
  -9   2   1  221.48   14.70
   9  -2   1  232.08   14.60
   9   2  -1  188.88   14.20
   9   2  -1  192.78   14.20
  -9  -2  -1  202.48   19.00
   9   2  -1  212.58   15.90
   9  -2   1  190.48   16.30
   9   2  -1  188.18   17.30
  -9   2   1  197.38   15.80
  -9   2   1  216.58   15.30
   9  -2   1  210.58   13.80
   9   2  -1  195.28   16.60
   9  -2   1  185.28   16.70
   9  -2  -1  220.38   13.70
  -9   2  -1  213.98   14.80
  -9   2  -1  236.48   17.50
   9   2   1  211.38   16.10
  -9   2  -1  236.78   14.50
   9  -2  -1  208.68   14.00
  -9  -2   1  234.78   19.70
   9   2   1  215.78   14.90
   9   2   1  187.28   16.30
   9  -2  -1  208.08   14.70
  -9   2  -1  222.38   15.60
   9  -2  -1  208.48   16.60
  -9   2  -1  215.68   18.70
   9  -2  -1  213.38   16.30
  -9  -2   1  219.98   14.50
  10   2  -1   96.49    9.00
  10  -2   1  102.29    8.30
 -10   2   1  107.19    9.20
  10   2  -1  117.99    8.80
  10  -2   1   83.79   10.90
 -10  -2  -1   99.89   12.90
  10  -2   1  122.59   11.90
  10  -2   1  111.09   12.40
 -10   2   1  113.29   15.30
  10   2  -1  109.49   13.60
 -10   2   1   99.29   10.80
 -10  -2  -1  111.29   15.40
  10   2  -1   98.19   11.20
 -10  -2  -1  124.09    9.60
  10   2  -1  116.09   11.20
  10  -2  -1  106.69    8.80
  10  -2  -1   95.99   12.10
  10  -2  -1  120.49    8.10
 -10  -2   1  114.19   10.20
 -10   2  -1   89.19   10.80
 -10  -2   1  110.99   12.80
 -10   2  -1  114.59   10.70
  10   2   1  122.29   12.00
  10   2   1  110.49   11.30
 -10   2  -1   86.19   14.30
  10  -2  -1  100.99   11.00
 -10   2  -1  103.49    9.30
 -10  -2   1  110.09   14.70
  10   2   1  108.69    9.20
  10   2   1  104.39   13.20
  11   2  -1    9.60    4.40
 -11  -2  -1    8.80    3.20
 -11  -2  -1   14.30    6.70
  11  -2   1    6.60    2.60
  11   2  -1    5.30    4.90
 -11   2   1    6.60    3.00
 -11   2   1    6.70    7.80
  11   2  -1   15.20    6.50
  11   2  -1    0.40    3.40
  11   2  -1    2.60    2.40
 -11   2   1    6.50    4.10
 -11  -2  -1   -1.30    8.80
  11  -2   1   12.60    5.20
 -11   2  -1    5.30    2.70
  11   2   1    6.80    3.10
 -11   2  -1   10.20    8.40
  11  -2  -1    6.00    3.10
 -11  -2   1   14.10    6.60
 -11  -2   1    9.20    3.30
  11   2   1    6.00    6.60
  11   2   1   -0.80    3.00
 -11   2  -1    7.20    4.10
 -11  -2   1   10.50    8.40
  11  -2  -1   10.40    5.90
  11   2   1   17.80    5.70
  11   2   1    4.90    4.60
  11  -2  -1    4.30    4.30
  11  -2  -1    8.30    2.50
  12   2  -1  161.18   18.60
 -12   2   1  116.99   11.90
 -12  -2  -1  156.08   17.50
  12   2  -1  118.69   15.20
 -12   2   1  133.19   14.70
  12   2  -1  173.18   15.50
  12  -2   1  142.79   17.30
 -12  -2  -1  155.48   12.60
 -12   2   1  137.39   10.70
 -12   2  -1  131.49   12.20
  12   2   1  165.68   12.50
 -12   2  -1  166.08   15.10
 -12  -2   1  183.88   17.10
  12   2   1  136.09   18.60
 -12   2  -1  148.19   20.40
  13  -2   1  231.58   22.50
 -13   2   1  262.17   20.60
  13  -2   1  239.78   21.40
  13   2  -1  271.87   21.10
 -13   2   1  255.07   17.40
 -13  -2  -1  254.77   22.00
 -13  -2  -1  224.18   17.40
  13   2  -1  206.08   23.50
  13   2  -1  202.58   20.10
 -13   2   1  183.98   28.20
 -13  -2  -1  271.77   25.00
 -13   2  -1  239.68   17.40
 -13  -2   1  238.78   22.20
 -13   2  -1  233.88   20.10
  13   2   1  222.68   23.80
 -13  -2   1  267.77   17.70
  13  -2  -1  191.48   19.90
 -13  -2   1  206.58   24.80
  13   2   1  235.58   18.80
  13   2   1  253.87   21.20
  13  -2  -1  228.18   21.90
  13   2   1  221.38   21.00
  14   2  -1   33.40    9.20
 -14   2   1   36.90    8.60
 -14  -2  -1   43.10   10.40
 -14  -2  -1   26.90    5.30
 -14   2   1   16.40    4.90
  14   2  -1   16.30    7.20
  14  -2   1   24.90    8.50
  14  -2  -1   17.40    6.70
 -14   2  -1   29.30   10.40
  14   2   1   21.50    7.60
 -14   2  -1   20.00    5.70
  14   2   1   21.90    9.70
 -14  -2   1   35.90   10.30
  14   2   1   13.70    5.80
 -14  -2   1   30.00    5.60
  15  -2   1    4.60    7.30
 -15  -2  -1    8.40    4.50
 -15  -2  -1   -6.70    8.90
  15  -2   1   11.40    8.80
  15   2  -1    4.20    6.80
 -15   2   1    3.50    6.90
 -15  -2  -1    3.00   12.30
 -15   2   1    9.20   15.40
 -15   2   1   13.40    4.30
  15   2   1   11.80    9.30
 -15   2  -1    2.00    4.20
 -15  -2   1    8.70    5.10
 -15   2  -1    3.50    7.30
 -15  -2   1   -1.50   12.00
 -15   2  -1    8.00   12.00
  15   2   1    7.50    8.60
 -15  -2   1    8.40    9.90
  15  -2  -1    7.30    7.30
  15   2   1   15.50    8.40
  15  -2  -1   -0.50    8.20
 -16   2   1    9.70    8.50
  16  -2   1  -11.10    6.20
 -16  -2  -1    4.20    4.40
 -16  -2  -1    2.40   13.60
 -16   2   1    8.00    4.50
 -16   2   1   37.70   17.70
 -16  -2  -1   22.90   10.90
  16   2  -1   13.60    8.70
  16   2  -1   -5.10    6.90
  16  -2   1    2.60    8.40
  16   2  -1   -0.70    7.90
  16   2   1   17.60    8.70
  16   2   1   -8.00    6.50
 -16  -2   1   12.50   12.20
 -16   2  -1    3.00    4.70
 -16  -2   1   35.80   16.00
  16  -2  -1    3.30    8.90
 -16  -2   1    4.00    4.60
 -16   2  -1  -21.70   14.70
  16   2   1   11.90    9.40
  16  -2  -1    2.50    8.20
 -16   2  -1   10.40    8.40
 -17  -2  -1   -2.90    4.60
  17   2  -1    9.20   11.10
 -17   2   1    9.30    5.60
  17  -2   1   13.70   10.20
  17   2  -1    2.20    8.30
 -17  -2  -1   -8.70   15.20
  17  -2   1    7.80    9.60
  17  -2  -1    3.60    8.60
  17   2   1   -1.70    9.10
 -17  -2   1   10.00    5.20
  17   2   1    6.90    8.70
 -17   2  -1   13.50    9.10
 -17   2  -1   -9.80   13.40
   0  -3   1    0.90    0.90
   0   3  -1    1.90    0.80
   0   3  -1    1.00    0.90
   0  -3   1    2.20    1.20
   0  -3   1    0.90    0.60
   0   3  -1    0.70    1.20
   0  -3   1    2.30    1.00
   0   3  -1    1.00    0.80
  -1  -3  -1  721.03   41.80
  -1   3   1  665.03   40.70
   1   3  -1  697.53   41.60
  -1  -3  -1  727.33   41.00
  -1   3   1  711.43   40.90
  -1   3   1  705.83   41.00
  -1   3   1  721.93   41.50
   1   3  -1  786.62   41.70
   1  -3   1  620.14   40.80
   1  -3   1  728.83   41.50
   1   3  -1  741.03   41.60
  -1  -3  -1  772.22   41.50
   1   3  -1  644.74   41.00
  -1   3   1  636.44   41.10
  -1   3   1  672.43   41.10
  -1  -3  -1  714.23   41.70
  -1   3   1  672.63   40.80
   1  -3   1  659.23   41.00
  -1  -3  -1  729.33   41.30
   1   3  -1  678.63   41.20
   1  -3   1  720.03   40.80
   1  -3   1  668.53   41.00
  -1   3  -1  661.63   40.90
  -1   3  -1  700.53   41.10
  -1  -3   1  707.73   41.50
  -1  -3   1  677.83   41.60
  -1  -3   1  735.73   41.90
   1   3   1  664.13   41.70
  -1  -3   1  690.93   41.10
  -1   3  -1  689.13   41.00
   1   3   1  721.23   41.10
  -1  -3   1  731.03   41.50
   1  -3  -1  679.13   41.50
   1   3   1  722.03   41.70
   1  -3  -1  653.93   41.10
  -1   3  -1  678.03   41.00
   1   3   1  742.63   41.40
   1   3   1  760.52   41.60
   1  -3  -1  712.73   40.50
   1  -3  -1  681.43   41.00
  -1   3  -1  677.83   40.80
  -1   3  -1  671.23   41.40
  -2   3   1 2072.69  107.99
  -2   3   1 1851.51  107.79
  -2  -3  -1 2059.29  108.89
  -2   3   1 1829.82  107.89
   2   3  -1 1870.61  107.79
   2  -3   1 1816.52  107.79
  -2   3   1 1789.22  107.59
   2  -3   1 1670.13  107.79
  -2   3   1 1906.11  108.19
   2  -3   1 1917.71  108.29
   2   3  -1 1808.52  108.59
  -2  -3  -1 1899.91  108.39
   2   3  -1 1694.53  108.09
  -2  -3  -1 2018.10  107.99
   2  -3   1 1755.82  107.79
   2  -3   1 1741.43  107.89
  -2  -3  -1 1990.60  108.29
   2   3  -1 1945.41  108.39
  -2   3   1 1817.22  107.59
   2   3  -1 1916.01  108.49
   2   3  -1 1951.10  108.59
   2   3   1 1937.51  108.49
   2   3   1 1860.31  108.29
   2   3   1 1883.61  108.99
   2  -3  -1 1798.12  107.89
  -2   3  -1 1913.11  107.79
   2   3   1 1820.72  107.79
   2   3   1 1908.11  108.79
  -2  -3   1 1777.52  108.39
  -2   3  -1 1934.31  108.29
  -2   3  -1 1777.62  107.99
  -2  -3   1 1832.12  108.29
  -2   3  -1 1924.51  107.59
  -2  -3   1 1986.10  109.09
  -2   3  -1 1863.81  107.99
  -2   3  -1 1805.92  107.89
   2  -3  -1 1778.82  107.69
  -2  -3   1 1782.72  108.39
  -2  -3   1 1753.42  108.59
  -2  -3   1 1786.52  108.09
   2   3   1 1735.73  108.09
  -3   3   1  233.38   14.10
   3  -3   1  230.58   13.80
  -3   3   1  196.18   13.60
   3   3  -1  255.07   16.10
   3   3  -1  222.88   13.70
   3  -3   1  223.48   14.00
   3  -3   1  211.48   14.10
  -3   3   1  217.68   13.60
   3  -3   1  251.17   14.40
  -3  -3  -1  229.68   14.70
  -3   3   1  236.48   14.00
   3  -3   1  204.98   14.10
  -3  -3  -1  238.98   15.10
   3   3  -1  248.08   15.80
   3  -3  -1  217.98   13.50
   3   3   1  212.38   14.20
   3   3   1  206.68   15.00
   3  -3  -1  197.08   14.10
   3  -3  -1  201.98   13.80
  -3   3  -1  213.58   14.00
   3  -3  -1  218.38   13.90
   3  -3  -1  208.88   13.30
  -3  -3   1  226.98   14.70
   3   3   1  225.18   13.80
  -3   3  -1  234.98   14.00
  -3   3  -1  223.48   14.00
  -3   3  -1  246.58   14.60
  -3   3  -1  225.18   14.50
  -3  -3   1  198.78   14.60
  -3   3  -1  238.08   13.10
   3  -3  -1  218.68   13.90
   3   3   1  215.38   15.20
  -4  -3  -1 1687.53   97.69
   4   3  -1 1591.04   95.49
   4  -3   1 1718.23   95.79
  -4  -3  -1 1695.53   96.79
  -4   3   1 1560.74   95.59
   4  -3   1 1685.43   95.99
  -4  -3  -1 1588.14   96.59
  -4  -3  -1 1656.93   96.79
   4   3  -1 1525.45   96.49
  -4  -3  -1 1625.24   95.69
   4   3  -1 1534.95   95.89
   4   3  -1 1613.14   98.79
  -4  -3  -1 1648.64   96.39
  -4   3   1 1749.43   95.69
  -4   3   1 1784.02   96.39
   4  -3   1 1611.14   96.09
   4   3  -1 1638.24   96.79
   4  -3   1 1454.65   95.79
  -4   3   1 1752.22   95.89
  -4   3  -1 1685.43   95.99
   4  -3  -1 1585.64   95.89
   4   3   1 1684.83   96.09
  -4   3  -1 1555.04   95.79
   4   3   1 1625.14   96.79
  -4  -3   1 1583.94   96.39
   4  -3  -1 1640.24   96.09
   4   3   1 1662.03   96.89
  -4  -3   1 1473.05   96.49
   4   3   1 1526.15   96.59
  -4   3  -1 1733.43   96.59
   4   3   1 1572.54   95.59
   4  -3  -1 1684.53   95.39
  -4  -3   1 1738.43   96.89
  -4  -3   1 1836.62   97.89
   4  -3  -1 1752.22   95.89
   4   3   1 1671.03   99.29
   4   3   1 1600.24   96.29
   4  -3  -1 1641.94   95.79
  -4   3  -1 1817.92   95.89
  -4   3  -1 1498.65   95.79
  -5  -3  -1   85.39    8.20
  -5  -3  -1   86.89    8.10
   5   3  -1  107.99    8.70
  -5  -3  -1  107.09    8.90
  -5  -3   1  108.49    8.90
   5   3   1   98.79    8.50
   5  -3  -1  100.69   10.90
  -5   3  -1   86.69    7.00
   6   3  -1  663.63   42.60
  -6   3   1  633.84   42.20
   6   3  -1  603.54   42.00
  -6  -3  -1  720.63   42.40
   6  -3   1  745.23   41.20
  -6   3   1  720.23   41.60
   6  -3   1  651.53   41.80
  -6   3   1  734.03   41.20
  -6   3   1  690.83   41.00
  -6  -3  -1  674.03   42.40
   6   3  -1  642.44   42.20
   6  -3   1  620.44   41.50
  -6  -3  -1  684.23   41.00
   6   3  -1  661.63   41.10
   6   3  -1  699.13   41.60
  -6  -3  -1  676.43   43.80
   6   3   1  677.33   41.00
  -6  -3   1  623.74   43.40
   6  -3  -1  642.64   41.50
   6   3   1  648.24   42.30
   6  -3  -1  757.52   41.40
  -6  -3   1  703.83   40.90
  -6   3  -1  724.83   41.30
  -6   3  -1  715.93   42.80
  -6   3  -1  767.02   41.20
  -6   3  -1  743.13   41.90
   6   3   1  618.44   42.00
  -6  -3   1  690.83   42.30
   6   3   1  708.63   42.90
   6  -3  -1  709.53   40.90
  -6   3  -1  670.43   41.10
   7   3  -1  415.06   27.40
  -7   3   1  365.36   25.70
   7   3  -1  399.96   27.10
  -7  -3  -1  396.06   29.30
   7  -3   1  397.46   25.80
   7   3  -1  476.15   28.40
   7  -3   1  457.15   27.20
  -7  -3  -1  395.86   25.80
   7  -3   1  411.76   27.00
   7  -3   1  365.96   26.10
  -7  -3  -1  362.56   26.70
   7   3  -1  374.16   25.80
  -7  -3  -1  434.96   27.70
  -7   3   1  420.26   28.00
  -7   3   1  464.45   25.60
  -7   3   1  430.26   26.00
   7   3   1  477.05   28.50
  -7   3  -1  415.96   26.00
  -7   3  -1  441.56   28.40
   7  -3  -1  399.96   25.70
   7   3   1  404.26   26.00
  -7  -3   1  404.66   25.70
  -7  -3   1  420.66   29.20
  -7   3  -1  436.66   26.90
   7  -3  -1  404.66   25.70
   7   3   1  442.86   27.80
  -7  -3   1  463.35   27.80
   8   3  -1  290.67   22.20
  -8   3   1  296.37   19.80
  -8  -3  -1  313.27   21.80
   8  -3   1  301.97   19.70
   8   3  -1  280.57   21.50
   8  -3   1  306.27   21.40
  -8  -3  -1  317.47   25.20
   8  -3   1  290.67   21.00
  -8   3   1  321.47   19.30
  -8   3   1  289.87   19.80
   8  -3   1  331.87   21.50
  -8   3   1  296.17   22.60
  -8   3   1  297.87   20.50
  -8  -3  -1  283.17   19.70
   8   3  -1  309.87   21.20
   8   3  -1  282.37   21.90
  -8   3  -1  337.47   19.80
   8   3   1  269.77   21.30
   8  -3  -1  334.17   20.80
  -8   3  -1  307.17   22.90
   8  -3  -1  272.37   19.30
  -8  -3   1  321.47   22.20
  -8   3  -1  304.57   20.00
  -8   3  -1  319.77   20.00
   8   3   1  307.87   21.70
   8   3   1  308.07   19.90
   8   3   1  320.97   21.60
  -8  -3   1  320.67   27.80
  -8   3  -1  319.47   21.00
   8  -3  -1  279.27   20.60
  -8  -3   1  307.47   19.60
   8   3   1  334.57   22.90
   9   3  -1  251.17   19.40
   9   3  -1  274.57   19.20
  -9   3   1  275.37   16.60
  -9   3   1  268.47   17.60
  -9   3   1  252.07   18.20
   9   3  -1  285.77   17.10
  -9  -3  -1  257.17   17.30
  -9   3   1  257.07   17.30
   9  -3   1  244.98   19.30
   9   3  -1  221.68   22.70
   9  -3   1  227.98   17.20
  -9  -3  -1  237.38   21.40
   9  -3   1  261.37   19.20
  -9  -3  -1  252.27   19.70
  -9   3   1  219.98   20.70
   9  -3  -1  281.17   17.60
   9  -3  -1  232.18   18.40
  -9   3  -1  254.67   17.60
  -9   3  -1  277.67   19.00
   9   3   1  276.27   19.40
   9   3   1  236.98   19.10
  -9   3  -1  274.67   17.10
   9   3   1  263.27   17.70
  -9  -3   1  270.97   20.10
  -9  -3   1  221.08   20.80
   9   3   1  255.57   17.50
  -9   3  -1  251.57   20.80
   9  -3  -1  236.88   18.60
   9  -3  -1  221.48   16.80
  -9  -3   1  282.17   17.20
   9   3   1  231.48   20.40
 -10  -3  -1  298.77   22.90
 -10   3   1  310.47   19.60
 -10   3   1  259.57   22.80
 -10  -3  -1  300.87   19.40
  10  -3   1  275.57   21.20
  10   3  -1  280.57   21.60
  10   3  -1  290.97   21.00
  10  -3   1  266.77   22.30
  10   3  -1  297.17   19.90
  10   3  -1  317.97   19.30
  10   3  -1  256.17   23.00
 -10   3   1  316.27   20.50
 -10  -3  -1  276.87   24.20
  10  -3  -1  303.57   19.60
 -10   3  -1  324.07   20.50
  10  -3  -1  276.87   19.40
  10  -3  -1  269.07   21.10
 -10  -3   1  320.87   23.30
  10  -3  -1  264.77   20.80
  10   3   1  299.47   19.80
 -10   3  -1  307.67   19.70
  10   3   1  268.37   23.80
 -10   3  -1  292.47   22.70
 -10   3  -1  244.98   23.30
  10   3   1  280.57   21.80
  10   3   1  311.07   20.00
 -10  -3   1  280.27   22.80
 -11   3   1  119.79   11.30
  11   3  -1  145.29   16.80
  11   3  -1   87.49    9.70
  11   3  -1  100.59   12.30
 -11   3   1  116.09   15.50
 -11   3   1  100.79    9.70
  11  -3   1   91.39   12.00
 -11  -3  -1  109.79   10.00
  11  -3  -1  124.69   13.10
 -11  -3   1  131.09   18.60
 -11  -3   1  124.99   10.10
 -11  -3   1  143.39   16.40
  11  -3  -1  103.99   11.70
 -11   3  -1  120.89   10.20
 -11   3  -1  113.39   13.90
  11  -3  -1  114.29   11.10
  12  -3   1  666.23   44.40
  12  -3   1  682.23   42.60
  12  -3   1  633.74   42.90
  12   3  -1  649.43   43.90
 -12  -3  -1  678.43   40.30
 -12   3   1  687.13   41.80
 -12   3   1  679.13   40.20
 -12   3   1  568.34   45.10
 -12  -3  -1  630.54   43.50
  12   3  -1  595.34   45.10
  12   3  -1  609.34   40.70
 -12  -3  -1  580.24   47.30
  12   3  -1  667.63   39.60
 -12   3   1  627.24   41.80
  12   3  -1  654.83   43.10
 -12   3  -1  722.33   41.80
  12   3   1  678.13   44.70
 -12  -3   1  668.53   40.10
 -12  -3   1  605.84   43.70
  12  -3  -1  608.84   42.60
  12   3   1  627.04   43.20
  12   3   1  707.13   41.70
 -12   3  -1  555.34   45.80
  12   3   1  592.64   45.70
 -12   3  -1  642.64   40.20
  12   3   1  613.54   40.60
  12  -3  -1  606.34   40.70
 -12  -3   1  587.34   46.80
  12  -3  -1  662.73   43.50
 -13  -3  -1   57.19   13.00
 -13  -3  -1   71.89   18.90
  13   3  -1   19.70    8.50
 -13   3   1   31.00    6.70
  13   3  -1   49.00    9.60
 -13  -3   1   33.80    5.60
  13   3   1   27.60    6.90
  13   3   1   54.49   11.30
 -13   3  -1   44.40    7.50
 -13   3  -1   32.60    5.40
  13   3   1   35.00    6.20
  14  -3   1   98.09   15.80
  14   3  -1  101.09   15.30
 -14  -3  -1   75.39   13.90
 -14   3   1   88.19    9.70
  14   3  -1   73.89   13.80
 -14  -3  -1   96.29   10.20
 -14  -3  -1   67.19   18.30
 -14   3   1   78.99   17.10
  14  -3   1  113.29   15.00
 -14   3   1   84.69   13.50
  14   3  -1   84.79   13.00
 -14   3  -1   90.59   17.70
  14   3   1   78.89   14.10
 -14  -3   1   83.69   15.10
 -14  -3   1   72.59   17.30
 -14   3  -1   70.89   11.50
  14  -3  -1   91.79   14.80
  14  -3  -1   59.09   11.00
  14   3   1   76.19   12.60
 -14  -3   1   92.19   10.50
 -15  -3  -1   96.79   10.60
 -15   3   1   88.29   10.30
 -15   3   1   92.39   19.40
  15  -3   1   94.99   15.80
  15   3  -1   79.99   13.80
  15   3  -1   82.49   14.40
 -15  -3  -1   74.49   15.90
 -15  -3  -1   63.49   14.00
  15  -3   1   87.39   13.20
 -15   3   1  102.29   15.70
 -15   3  -1  101.99   10.80
 -15   3  -1  104.19   14.70
  15   3   1   85.39   16.30
  15   3   1   61.69   13.50
  15  -3  -1   71.49   11.80
  15  -3  -1   89.59   14.20
 -15  -3   1   82.19   19.20
 -15  -3   1   59.39   14.40
 -15  -3   1  101.59   10.90
 -15   3  -1   91.79   20.40
 -16  -3  -1   13.50    5.50
  16   3  -1    7.70    9.90
 -16   3   1    7.70    7.90
 -16  -3  -1   10.10   11.50
 -16  -3  -1   14.70   15.30
  16  -3   1   -0.90    7.70
  16   3  -1    3.00    7.90
 -16   3   1    3.80    4.50
  16   3   1    9.90   10.00
  16  -3  -1    5.80    9.50
  16   3   1    6.80    7.80
 -16  -3   1    6.60   11.50
  16   3   1    2.30   10.20
 -16   3  -1    4.20    4.50
 -16   3  -1   19.00    8.30
 -16  -3   1    5.30    5.10
 -16  -3   1    8.60   15.60
 -17  -3   1   26.40   17.20
   1   4  -1 3826.82  239.98
   1   4  -1 4269.77  240.88
   1  -4   1 3677.53  239.88
  -1  -4  -1 4189.38  239.98
  -1   4   1 4110.19  239.98
  -1  -4  -1 4344.37  240.38
  -1  -4  -1 4290.47  240.88
  -1   4   1 3855.21  240.28
  -1  -4  -1 4320.17  240.98
  -1   4   1 4160.08  240.08
   1  -4   1 3764.02  240.18
   1  -4   1 4033.80  240.68
   1  -4   1 3761.42  239.98
   1  -4   1 4248.27  239.78
   1  -4   1 3986.20  240.18
   1   4  -1 4541.95  240.98
  -1   4   1 3977.20  239.58
  -1   4   1 4513.65  240.88
   1   4  -1 4398.76  240.68
   1   4  -1 4209.18  241.08
  -1  -4   1 4175.48  240.58
  -1   4  -1 4088.39  240.28
   1   4   1 4338.07  240.48
  -1   4  -1 4130.69  240.68
   1   4   1 4322.97  240.98
   1   4   1 4494.75  240.98
   1  -4  -1 4286.67  239.58
  -1  -4   1 4377.36  241.18
  -1   4  -1 4058.49  240.18
  -1   4  -1 3945.21  239.78
   1  -4  -1 3918.61  240.68
  -1  -4   1 4210.68  240.08
  -1  -4   1 4273.07  240.88
   1   4   1 3801.32  239.98
   1  -4  -1 3881.61  239.98
  -1  -4   1 4381.26  240.88
   1   4   1 4528.65  240.98
   1  -4  -1 4039.50  240.28
   2  -4   1   89.89    6.60
  -2   4   1  111.79    6.80
  -2  -4   1   85.79    7.50
   2  -4  -1  106.29    6.70
   2  -4  -1   98.49    6.40
   3  -4   1 1669.23   99.49
   3   4  -1 1681.43  100.29
   3  -4   1 1594.24   99.39
  -3  -4  -1 1883.31   99.49
   3   4  -1 1492.55  100.19
   3  -4   1 1723.63   99.69
  -3  -4  -1 1860.61  100.39
   3   4  -1 1604.94   99.09
   3   4  -1 1823.22  101.19
  -3   4   1 1717.23   99.69
  -3   4   1 1678.23   98.99
   3  -4   1 1671.43   99.19
  -3   4   1 1666.83   98.99
  -3  -4  -1 1793.52  100.69
   3   4  -1 1765.42  100.19
  -3   4   1 1716.83   99.39
   3   4  -1 1714.73  100.49
   3  -4   1 1650.03   99.79
  -3   4   1 1775.92   99.39
  -3  -4  -1 1765.52   99.79
  -3  -4  -1 1862.91  100.29
   3   4  -1 1684.93   99.89
   3  -4   1 1582.24   99.09
  -3   4  -1 1686.93   99.49
  -3  -4   1 1680.53  100.19
  -3   4  -1 1720.63   98.79
   3   4   1 1819.52  100.29
  -3   4  -1 1643.44   99.19
  -3  -4   1 1812.42  100.49
   3   4   1 1611.74  100.39
   3  -4  -1 1547.25   99.09
   3   4   1 1896.31  101.39
   3  -4  -1 1676.23   99.39
   3  -4  -1 1674.13   99.29
   3   4   1 1787.62  100.59
  -3  -4   1 1573.84  100.29
  -3  -4   1 1694.43   99.79
   3   4   1 1843.82  100.59
  -3   4  -1 1663.33   99.29
   3  -4  -1 1530.85   99.69
  -3   4  -1 1669.93   99.59
   3   4   1 1848.92  100.39
   3  -4  -1 1540.45   98.69
  -3  -4   1 1833.62  101.09
  -3  -4   1 1687.13   99.79
  -3   4  -1 1742.43   99.69
  -3   4  -1 1672.43   99.89
   3   4   1 1594.44   99.19
  -4  -4  -1   43.50    6.20
   4  -4   1   60.29    5.00
   4   4  -1   48.80    6.50
   4  -4   1   57.29    4.70
  -4  -4  -1   55.49    5.90
   4   4  -1   49.00    6.40
  -4   4   1   67.39    5.20
  -4   4   1   55.79    5.00
   4   4  -1   68.59    4.80
  -4  -4  -1   55.39    7.20
  -4  -4   1   45.80    5.80
   4  -4  -1   56.19    4.80
  -4   4  -1   68.99    6.00
  -4   4  -1   64.09    5.10
  -4   4  -1   61.69    5.30
   4   4   1   54.79    4.60
   4   4   1   45.10    5.50
   4   4   1   46.80    6.50
   4   4   1   50.09    6.70
  -4  -4   1   75.09    7.90
  -4   4  -1   63.69    5.10
   4  -4  -1   58.39    5.60
   5   4  -1  354.76   23.20
   5  -4   1  330.47   21.80
  -5   4   1  372.76   21.70
   5   4  -1  308.57   22.60
  -5  -4  -1  379.56   21.90
  -5   4   1  362.26   21.90
   5   4  -1  366.56   21.50
  -5   4   1  326.27   21.50
  -5  -4  -1  337.97   23.10
   5   4  -1  339.97   23.40
   5  -4   1  363.46   21.60
   5  -4   1  389.06   22.50
  -5  -4  -1  398.26   24.80
   5  -4   1  335.07   22.00
   5  -4   1  309.87   22.10
  -5  -4  -1  344.27   23.00
   5  -4  -1  349.67   21.80
  -5  -4   1  320.37   22.90
  -5   4  -1  377.76   21.90
   5   4   1  336.27   22.10
  -5   4  -1  339.47   22.70
   5  -4  -1  346.87   22.00
  -5  -4   1  346.97   21.60
  -5  -4   1  317.07   23.00
  -5  -4   1  385.76   24.80
   5   4   1  319.57   21.50
  -5   4  -1  356.46   22.10
   5  -4  -1  363.06   22.20
   5   4   1  348.47   22.90
   5  -4  -1  358.36   22.00
   5  -4  -1  338.57   21.10
   5   4   1  392.86   23.50
   6  -4   1 1139.59   64.69
  -6   4   1 1231.48   65.69
   6  -4   1 1105.19   64.09
  -6  -4  -1 1013.00   65.29
   6  -4   1 1159.88   64.59
  -6   4   1 1049.70   63.99
   6   4  -1 1095.29   64.59
  -6   4   1 1052.39   63.89
   6   4  -1  989.60   65.29
  -6  -4  -1 1092.99   64.19
  -6  -4  -1  991.20   66.69
   6  -4   1 1103.99   64.99
   6   4   1 1002.80   64.49
  -6   4  -1 1137.19   64.89
  -6  -4   1 1167.28   64.19
   6   4   1 1029.90   65.49
   6  -4  -1 1245.48   64.59
   6  -4  -1 1041.80   63.59
  -6   4  -1 1022.40   64.69
  -6   4  -1 1100.29   64.29
   6   4   1 1094.59   65.99
  -6   4  -1 1077.29   64.39
  -6  -4   1 1012.60   65.59
  -7   4   1   93.79    9.30
   7  -4   1   78.69    7.70
   7   4  -1   78.89    9.00
  -7   4   1   72.59    6.90
   7  -4   1   96.19    8.20
  -7  -4  -1  103.99    7.70
  -7   4   1   80.99    7.40
   7  -4  -1   98.39    8.30
   7  -4  -1   83.59    8.00
   7  -4  -1   80.29    6.80
  -7   4  -1  100.09    7.50
  -7   4  -1  101.49   10.30
  -7  -4   1  103.69   10.60
   7  -4  -1   77.89    8.30
  -7   4  -1   79.59    7.20
  -7  -4   1  101.19   12.00
  -8   4   1  157.38   11.30
   8  -4   1  131.99   13.30
   8   4  -1  165.08   14.30
   8   4  -1  139.69   13.00
   8  -4   1  169.08   13.00
  -8  -4  -1  136.89   11.00
   8   4  -1  125.09   11.60
   8  -4   1  144.09   11.10
  -8   4   1  140.89   11.80
   8  -4  -1  167.58   12.20
  -8   4  -1  146.79   11.20
   8   4   1  149.29   12.90
   8  -4  -1  147.69   11.20
   8   4   1  137.19   11.60
   8  -4  -1  172.58   16.20
  -8   4  -1  146.69   11.10
  -8  -4   1  154.38   11.10
  -8  -4   1  185.58   16.40
  -8   4  -1  167.78   12.40
  -9  -4  -1  765.22   49.40
  -9  -4  -1  797.02   51.89
   9   4  -1  736.73   49.20
   9  -4   1  778.52   47.90
  -9   4   1  797.22   48.20
  -9   4   1  745.33   49.99
  -9   4   1  851.81   47.70
   9  -4   1  787.72   49.00
   9   4  -1  746.23   49.99
   9   4  -1  784.62   47.80
  -9  -4  -1  770.32   48.50
   9  -4   1  765.52   48.90
   9   4  -1  774.32   49.00
  -9   4  -1  709.13   49.90
   9   4   1  783.02   51.09
   9  -4  -1  764.42   48.10
  -9   4  -1  834.52   47.70
   9   4   1  808.42   48.00
  -9   4  -1  856.31   49.10
  -9  -4   1  729.83   50.99
   9  -4  -1  701.73   48.30
   9  -4  -1  739.43   47.40
  -9  -4   1  750.12   49.50
  -9   4  -1  806.72   47.70
  -9   4  -1  900.81   47.50
   9   4   1  728.03   48.90
   9   4   1  788.72   49.60
  -9  -4   1  808.52   47.30
  10   4  -1  191.68   17.90
  10   4  -1  195.58   15.50
 -10   4   1  215.48   14.50
 -10   4   1  213.38   15.30
  10   4  -1  215.98   15.80
  10   4  -1  207.78   19.20
 -10  -4  -1  200.58   22.60
 -10  -4  -1  210.78   18.70
 -10  -4  -1  222.18   15.40
 -10   4  -1  220.48   15.20
 -10  -4   1  220.68   19.60
  10   4   1  227.48   20.00
 -10  -4   1  201.88   15.00
  10   4   1  216.78   18.00
  10   4   1  194.58   15.80
  10  -4  -1  211.58   15.90
 -10   4  -1  256.27   20.70
  10  -4  -1  223.48   16.80
 -10   4  -1  182.68   15.20
 -11   4   1   36.40   10.10
  11   4  -1   17.90    7.80
 -11   4   1   17.60    4.00
 -11  -4  -1   38.70   11.70
 -11   4   1   26.70    4.80
 -11   4   1    5.60    5.80
 -11  -4  -1   15.50    4.10
 -11   4   1   19.80    3.30
 -11  -4  -1   34.90    8.80
  11  -4   1   27.80    6.50
  11   4  -1   14.70    5.50
  11   4  -1    6.50    3.90
 -11   4  -1   11.30    4.00
  11  -4  -1   16.90    5.30
  11  -4  -1   11.50    5.30
  11  -4  -1   19.20    6.10
 -11  -4   1   11.10    8.60
  11  -4  -1    9.50    4.30
  11   4   1   15.10    7.20
 -11   4  -1   17.40    3.60
 -11  -4   1    8.20    7.40
 -11   4  -1   17.80    4.00
 -12   4   1   30.00    6.00
  12   4  -1   19.60    6.50
  12  -4   1   37.20    7.40
  12   4  -1   18.40    4.70
 -12  -4  -1   34.70    5.80
 -12  -4  -1   56.59   13.50
 -12  -4  -1   35.40    9.50
 -12   4   1   21.60    4.40
  12   4  -1   27.00    8.70
 -12   4   1   47.90   11.80
  12   4   1   14.80    5.60
 -12  -4   1   31.50   10.80
  12  -4  -1   29.10    6.60
  12  -4  -1   17.70    5.40
 -12   4  -1   29.80   10.00
  12   4   1   31.10    6.80
 -12  -4   1   27.80    9.50
 -12   4  -1   28.10    4.90
 -12  -4   1   32.70    5.50
  12   4   1   28.00    9.20
  12  -4  -1   24.10    6.30
  12   4   1   30.40    8.90
 -12   4  -1   27.40    5.90
 -13   4   1   31.40   12.30
 -13  -4  -1   33.30   10.00
  13   4  -1   59.59   12.40
  13   4  -1   40.00    8.10
  13   4  -1   25.00    7.40
  13  -4   1   55.29    9.70
 -13   4   1   41.20    6.20
  13  -4   1   39.70    8.30
  13   4  -1   39.10   10.50
 -13  -4  -1   43.10    6.70
 -13   4  -1   34.50    6.00
 -13  -4   1   31.00   11.80
  13   4   1   36.00    8.50
  13  -4  -1   36.10    8.40
  13   4   1   52.29   10.40
 -13  -4   1   32.20   10.60
  13   4   1   30.60   10.00
  13   4   1   35.40    7.60
  13  -4  -1   42.50    7.90
 -13  -4   1   50.79    6.70
 -14  -4  -1   19.10   14.70
 -14  -4  -1   46.90   12.30
 -14  -4  -1   46.00    7.80
  14   4  -1   47.40   13.70
  14   4  -1   66.29   14.10
  14   4  -1   24.50    8.70
 -14   4   1   55.09   14.40
  14  -4   1   36.20    9.70
 -14   4   1   49.90    9.20
  14  -4   1   37.80    9.30
  14   4   1   39.60    8.90
  14   4   1   35.20   11.10
 -14  -4   1   48.80   12.70
 -14   4  -1   40.00    6.30
 -14  -4   1   58.59   13.50
  14   4   1   45.80   11.00
 -14   4  -1   31.00   12.90
  14  -4  -1   39.40   12.10
 -14  -4   1   47.60    6.90
 -15   4   1   63.69   11.60
  15   4  -1   70.99   15.20
 -15   4   1   50.39    7.10
  15  -4   1   35.30    8.80
  15   4  -1   26.30   11.70
  15   4  -1   29.20   11.20
 -15  -4  -1   48.10   16.50
 -15  -4  -1   65.39   14.40
  15  -4   1   29.90    8.90
 -15   4   1   32.60   17.20
 -15  -4   1   39.70   13.30
 -15   4  -1   62.29    9.90
 -15  -4   1   53.09    7.50
 -15   4  -1   46.60    7.10
 -15  -4   1   21.40   16.00
  15   4   1   79.69   16.60
  15   4   1   50.79   12.70
 -15   4  -1   35.20   16.20
  15   4   1   43.30   10.10
  15  -4  -1   44.70   11.00
 -16   4   1    5.70    4.60
 -16  -4  -1    6.70   11.60
  16   4  -1   13.60   10.10
  16   4  -1    9.30    7.90
  16  -4   1    3.90    8.90
  16   4  -1   18.10   10.30
  16  -4   1    3.10    8.10
 -16  -4  -1   -3.20    4.50
 -16   4   1    8.10    7.50
 -16  -4   1   -4.50   11.90
  16  -4  -1    7.80    8.50
  16   4   1   -7.40    9.00
 -16   4  -1    5.70    4.80
  16   4   1    7.00    9.50
  16   4   1    2.90    7.20
 -16   4  -1   29.00   15.00
 -16   4  -1   -1.30    7.20
 -16  -4   1    0.50    4.60
  -1   5   1  759.02   45.50
  -1   5   1  807.22   46.50
  -1  -5  -1  829.92   45.90
  -1   5   1  728.23   45.00
   1   5  -1  711.63   45.40
  -1   5   1  773.62   45.50
  -1   5   1  721.13   45.80
  -1   5   1  710.03   45.00
  -1  -5  -1  845.12   46.60
   1  -5   1  783.02   46.40
   1  -5   1  726.23   45.40
   1   5  -1  784.62   46.40
   1  -5   1  707.83   45.00
  -1  -5  -1  849.72   46.00
   1   5  -1  800.22   46.50
   1   5  -1  741.33   45.70
  -1  -5  -1  750.32   45.30
  -1  -5  -1  850.01   46.70
  -1   5   1  733.73   45.80
   1  -5   1  762.82   45.60
   1  -5   1  752.32   45.80
   1   5   1  760.32   45.60
  -1   5  -1  753.92   45.50
   1   5   1  804.12   46.10
  -1   5  -1  800.82   46.40
   1  -5  -1  758.72   45.90
  -1   5  -1  717.23   45.20
  -1   5  -1  748.03   45.60
  -1  -5   1  873.01   47.00
   1  -5  -1  750.42   45.90
  -1  -5   1  803.32   46.50
   1  -5  -1  774.62   46.30
   1  -5  -1  713.23   45.10
   1   5   1  720.03   45.30
   1  -5  -1  742.13   44.80
  -1   5  -1  841.32   46.40
  -1  -5   1  767.12   46.40
   1   5   1  840.92   46.70
  -1   5  -1  731.03   45.20
   1  -5  -1  699.63   45.10
  -1  -5   1  808.82   46.10
  -1   5  -1  769.22   45.80
   2  -5   1  649.04   36.80
  -2   5   1  636.64   36.60
  -2   5   1  634.74   37.90
   2   5  -1  653.53   38.10
  -2   5   1  613.94   37.10
  -2   5   1  595.44   36.90
   2   5  -1  626.44   37.60
   2  -5   1  624.34   38.00
   2  -5   1  569.44   36.80
  -2   5   1  542.15   37.00
   2   5  -1  678.93   38.20
  -2  -5  -1  662.03   37.80
   2  -5   1  594.04   37.00
   2   5  -1  634.54   38.70
  -2  -5  -1  685.43   38.00
   2  -5   1  661.23   37.80
   2   5  -1  689.63   38.50
  -2  -5  -1  602.54   38.40
  -2  -5  -1  650.73   37.30
  -2   5  -1  611.24   37.10
  -2   5  -1  614.24   37.80
   2   5   1  553.14   37.30
   2  -5  -1  645.94   36.40
   2  -5  -1  602.04   37.90
   2  -5  -1  573.24   36.60
   2   5   1  612.74   38.30
  -2   5  -1  621.34   36.80
  -2   5  -1  586.14   37.10
   2  -5  -1  543.35   37.00
  -2  -5   1  664.53   37.40
  -2  -5   1  690.43   38.10
   2   5   1  688.93   38.10
   2   5   1  613.04   38.50
  -2   5  -1  606.64   37.10
  -2  -5   1  591.84   37.80
   2   5   1  689.53   37.90
  -2   5  -1  612.74   37.80
  -2   5  -1  577.24   36.90
   2  -5  -1  599.74   37.30
   2  -5  -1  585.24   37.60
   3   5  -1  830.82   44.10
   3  -5   1  757.32   44.10
  -3   5   1  677.43   43.40
  -3  -5  -1  795.82   46.20
   3  -5   1  707.83   43.60
   3   5  -1  751.82   44.90
   3   5  -1  769.52   44.90
  -3  -5  -1  743.93   44.40
   3  -5   1  701.53   43.70
   3   5  -1  752.12   45.10
  -3   5   1  659.63   43.50
   3  -5   1  770.42   44.80
  -3   5   1  760.62   44.60
  -3  -5  -1  774.32   44.90
  -3   5   1  733.73   44.00
   3   5  -1  692.63   45.10
  -3  -5  -1  792.22   45.50
  -3   5   1  691.33   43.70
  -3  -5  -1  766.82   45.00
   3  -5   1  668.03   43.60
  -3  -5  -1  751.92   45.70
   3  -5   1  745.63   43.80
  -3   5   1  697.23   43.50
   3   5   1  702.73   44.70
   3   5   1  708.43   44.60
   3  -5  -1  678.33   43.40
  -3  -5   1  803.12   45.10
  -3   5  -1  728.93   44.00
   3  -5  -1  684.93   43.80
  -3   5  -1  722.23   44.10
  -3   5  -1  738.53   43.50
   3   5   1  748.93   43.80
  -3   5  -1  695.93   43.80
  -3  -5   1  738.13   45.30
   3  -5  -1  719.33   43.50
  -3  -5   1  783.82   44.90
   3   5   1  773.52   44.80
   3  -5  -1  768.22   44.70
  -3   5  -1  771.52   43.70
  -3  -5   1  846.52   46.20
  -3   5  -1  728.53   44.50
  -3  -5   1  772.52   44.70
   3   5   1  714.43   45.20
   3   5   1  738.43   45.80
   3   5   1  711.23   44.90
  -4   5   1  340.17   22.30
   4  -5   1  391.86   24.20
  -4   5   1  377.96   22.90
   4   5  -1  371.76   22.90
   4   5  -1  381.86   24.70
   4   5  -1  369.56   24.60
  -4   5   1  389.66   23.60
  -4  -5  -1  385.76   24.40
  -4   5   1  372.26   22.90
   4  -5   1  343.97   23.20
   4   5  -1  352.26   24.10
  -4   5   1  382.56   23.30
   4  -5   1  337.57   22.80
   4  -5   1  357.26   23.80
   4   5  -1  433.66   30.40
  -4  -5  -1  337.27   24.50
   4   5  -1  380.46   24.00
   4   5   1  412.06   24.40
  -4   5  -1  427.06   23.60
   4   5   1  357.66   24.70
   4   5   1  387.26   24.10
  -4  -5   1  355.96   23.70
  -4  -5   1  359.86   24.20
   4   5   1  424.76   24.90
  -4  -5   1  360.36   24.50
   4  -5  -1  351.96   22.90
   4   5   1  405.16   23.80
   4  -5  -1  386.16   23.90
  -4   5  -1  344.07   23.00
   4  -5  -1  379.96   23.30
   4  -5  -1  369.36   22.90
  -4   5  -1  389.76   22.30
  -4  -5   1  352.96   23.90
  -4   5  -1  410.86   23.80
  -4   5  -1  353.06   23.60
  -4  -5   1  421.66   25.80
  -5   5   1 1377.46   75.79
  -5  -5  -1 1328.37   75.69
  -5  -5  -1 1267.17   77.99
  -5   5   1 1383.86   76.19
   5  -5   1 1142.29   77.49
  -5   5   1 1280.77   75.79
   5  -5   1 1199.08   75.89
   5   5  -1 1281.27   77.09
  -5   5   1 1357.56   75.79
   5  -5   1 1369.86   78.79
  -5   5   1 1231.58   75.49
  -5  -5  -1 1150.28   76.29
   5   5  -1 1325.97   77.19
   5  -5   1 1254.17   75.29
   5   5  -1 1189.68   75.19
   5   5  -1 1219.08   76.69
  -5   5   1 1226.08   75.89
   5   5  -1 1301.37   76.29
  -5   5  -1 1242.18   75.69
  -5  -5   1 1305.07   77.19
   5   5   1 1230.58   77.09
  -5   5  -1 1183.08   75.59
  -5  -5   1 1387.66   78.29
   5  -5  -1 1323.97   75.79
  -5   5  -1 1331.37   75.89
  -5   5  -1 1372.06   76.29
   5  -5  -1 1136.39   75.49
  -5   5  -1 1195.38   75.49
   5  -5  -1 1356.76   76.19
   5   5   1 1230.98   76.99
   5   5   1 1300.37   78.89
   5   5   1 1349.27   76.99
  -5  -5   1 1379.26   76.69
   5  -5  -1 1374.86   74.99
   5  -5  -1 1210.78   74.99
   5   5   1 1338.87   76.39
  -5  -5   1 1347.57   75.59
   5   5   1 1239.68   75.39
  -5   5  -1 1320.17   76.39
   6   5  -1   43.00    6.40
  -6   5   1   43.80    4.80
   6   5  -1   46.80    7.80
  -6   5   1   44.80    5.50
   6   5  -1   36.70    6.00
   6  -5   1   44.00    4.80
  -6   5   1   51.19    5.20
   6  -5   1   57.99    6.30
  -6  -5   1   51.69    8.10
   6   5   1   61.89    6.70
   6  -5  -1   51.89    6.40
   6  -5  -1   50.69    4.20
  -6   5  -1   53.59    5.30
   6  -5  -1   48.70    5.40
  -6  -5   1   44.20    8.00
  -6   5  -1   41.60    6.90
   7  -5   1  194.58   13.00
   7   5  -1  218.58   16.10
  -7  -5  -1  183.28   13.40
   7   5  -1  191.78   16.00
  -7   5   1  193.18   13.50
  -7   5   1  196.58   13.10
   7  -5   1  217.38   17.50
  -7   5   1  172.58   12.90
   7  -5   1  179.68   14.00
  -7   5   1  212.08   14.40
   7   5  -1  179.48   14.80
   7   5  -1  181.98   14.20
  -7   5  -1  204.28   13.40
   7   5   1  170.88   15.40
   7   5   1  198.68   14.30
  -7  -5   1  186.98   15.70
   7   5   1  192.78   15.00
  -7   5  -1  196.38   13.60
   7  -5  -1  186.08   12.40
  -7  -5   1  194.18   13.40
   7   5   1  198.48   16.30
  -7   5  -1  171.38   13.20
  -7  -5   1  175.48   17.00
  -7   5  -1  203.58   15.60
   7  -5  -1  176.38   13.90
  -7   5  -1  209.58   14.50
  -8   5   1   89.59    8.60
  -8   5   1   70.09    6.80
  -8   5   1   72.49    6.90
   8   5  -1   59.99    8.00
  -8   5   1   69.99    7.30
   8   5  -1   70.59    9.00
   8   5  -1   94.49   11.60
  -8  -5  -1   82.09    7.70
   8  -5  -1   68.09    7.80
   8   5   1   90.79    8.40
   8  -5  -1   70.89    8.20
  -8   5  -1   86.39    8.20
  -8  -5   1   75.59   10.60
  -8  -5   1   79.49   12.20
   8  -5  -1   77.79    6.30
  -8   5  -1   71.59    7.10
  -8   5  -1   88.09   10.80
  -8   5  -1   90.29    7.50
  -9   5   1  613.14   35.20
  -9   5   1  506.15   35.20
   9   5  -1  581.14   37.60
   9  -5   1  586.24   36.60
   9  -5   1  551.94   36.80
  -9  -5  -1  541.35   37.80
  -9  -5  -1  512.25   39.60
   9   5  -1  570.14   36.20
  -9  -5  -1  627.94   35.80
   9   5  -1  609.54   39.90
   9   5   1  534.05   38.80
  -9   5  -1  561.84   35.70
  -9   5  -1  520.15   35.30
  -9   5  -1  659.63   39.10
  -9   5  -1  580.04   35.40
  -9   5  -1  595.44   36.70
  -9  -5   1  559.54   35.40
   9  -5  -1  574.94   34.70
 -10  -5  -1  106.99    9.60
  10   5  -1  100.59   10.60
  10  -5   1  100.09   11.10
 -10  -5  -1   89.59   14.40
 -10   5   1  108.49    8.90
 -10  -5  -1   84.09   13.80
  10  -5   1  113.79    9.60
 -10   5   1   94.69    9.10
  10   5  -1   84.19   13.50
 -10   5   1  102.69    9.30
  10  -5   1   73.89   11.90
  10  -5   1   98.49   11.60
 -10   5   1   82.69   12.40
  10   5  -1   90.59   11.90
  10   5  -1  103.89   12.40
  10  -5  -1  104.99   11.60
  10  -5  -1  102.69   10.60
 -10  -5   1  101.59    9.30
 -10   5  -1  103.69    9.50
  10   5   1  121.79   12.00
  10   5   1   91.29   12.10
 -10   5  -1  110.39    9.70
 -10   5  -1   83.29   12.40
 -10   5  -1  111.09    9.30
  10   5   1   88.09   14.40
 -10  -5   1   88.69   12.50
  10  -5  -1   91.19   10.80
  10   5   1   95.09   10.60
  11  -5   1  163.68   14.90
 -11   5   1  165.58   12.10
 -11  -5  -1  141.49   19.00
  11   5  -1  150.38   14.80
  11   5  -1  129.89   18.10
 -11  -5  -1  158.78   12.80
  11   5  -1  130.99   15.30
  11  -5   1  167.28   15.60
 -11  -5  -1  145.49   18.40
 -11   5   1  158.98   18.40
  11   5  -1  156.48   16.00
 -11   5   1  161.98   13.30
  11  -5   1  125.39   15.10
  11   5  -1  134.29   12.90
 -11   5   1  156.88   14.20
 -11   5   1  152.58   12.70
  11   5   1  158.58   14.00
  11   5   1  156.08   15.60
 -11  -5   1  146.09   17.90
 -11  -5   1  179.78   13.00
 -11   5  -1  135.99   17.90
  11  -5  -1  167.18   13.90
  11   5   1  184.98   16.60
  11   5   1  155.38   18.40
  11  -5  -1  160.78   15.50
 -11   5  -1  133.39   18.10
 -11   5  -1  155.68   12.50
 -11   5  -1  167.58   12.90
 -11  -5   1  151.08   19.00
  11  -5  -1  181.48   15.10
 -11   5  -1  162.18   13.20
  12   5  -1  274.97   25.30
  12  -5   1  278.97   21.30
 -12   5   1  250.47   23.20
  12   5  -1  216.68   19.30
 -12   5   1  214.28   25.30
  12   5  -1  227.68   18.00
 -12   5   1  263.37   18.10
  12   5  -1  236.68   20.80
 -12   5   1  259.57   18.90
 -12  -5  -1  228.48   25.20
  12  -5   1  251.97   20.90
 -12  -5  -1  263.47   23.80
 -12  -5  -1  225.98   18.00
  12   5  -1  244.48   22.00
 -12   5   1  275.77   17.00
 -12  -5   1  262.57   18.10
 -12   5  -1  261.07   18.90
 -12  -5   1  212.78   22.60
  12   5   1  262.47   21.50
 -12   5  -1  240.98   18.00
  12   5   1  266.27   25.70
 -12   5  -1  233.68   20.20
 -12  -5   1  196.18   24.60
  12  -5  -1  219.28   20.00
  12   5   1  224.98   21.30
  12  -5  -1  255.97   19.50
 -12   5  -1  214.58   23.00
 -12   5  -1  249.97   17.30
  12   5   1  244.68   23.70
 -13  -5  -1   82.39   14.80
  13   5  -1   85.69   14.40
 -13  -5  -1   96.39   10.40
 -13   5   1   78.89    9.60
 -13  -5  -1   83.89   13.20
  13   5  -1   56.89   11.40
 -13  -5   1   80.99   10.10
 -13   5  -1   97.49   18.10
 -13   5  -1   70.19    9.40
 -13   5  -1   88.09   11.40
  13  -5  -1  107.09   12.80
 -13  -5   1   86.19   13.80
 -14  -5  -1  137.09   14.90
 -14   5   1  127.59   12.00
  14  -5   1  134.19   18.40
 -14   5   1  145.39   14.50
  14   5  -1  126.29   15.30
 -14  -5  -1  129.79   19.30
  14  -5   1  134.39   16.30
 -14   5   1   98.59   19.60
 -14  -5  -1   91.99   19.60
  14   5  -1  118.89   18.70
  14   5   1  123.89   17.50
 -14   5  -1  103.09   11.60
  14  -5  -1  122.69   13.10
 -14  -5   1   94.79   18.30
 -14   5  -1  174.48   25.90
 -14  -5   1  131.19   20.70
  14   5   1  108.89   17.60
  14   5   1   91.89   16.90
 -14  -5   1  141.39   12.40
  14  -5  -1  111.99   15.70
  15   5  -1   37.10    9.50
  15  -5   1   39.60   10.40
 -15   5   1   62.79   10.50
  15   5  -1   58.59   13.60
 -15  -5  -1   53.69   19.70
 -15  -5  -1   58.29   12.70
 -15   5   1   44.10    7.10
 -15   5   1   68.99   18.50
  15   5   1   54.99   13.20
  15   5   1   47.90   13.10
 -15   5  -1   46.80    9.10
  15   5   1   47.60   11.70
 -15  -5   1   50.09    7.30
  15  -5  -1   55.59   11.50
 -15   5  -1   70.49    9.50
 -15   5  -1   58.09   19.30
 -15  -5   1   80.69   15.70
 -15  -5   1   66.69   14.90
  16   5  -1   44.40   12.30
  16  -5   1   49.90   11.40
 -16  -5  -1   43.00    7.20
 -16   5   1   59.19   11.60
 -16  -5  -1   73.89   23.60
 -16   5   1   38.70    6.70
  16   5  -1   28.60    9.60
  16   5  -1   37.60   11.60
  16   5   1   27.00   11.20
  16   5   1   39.00   12.60
 -16   5  -1   38.60    6.90
  16  -5  -1   36.90   12.50
 -16  -5   1   34.10    7.20
 -16   5  -1   36.00    9.60
   0   6  -1  100.19    7.20
   0   6   1  112.79    8.50
   0  -6  -1   88.39    7.80
   0  -6  -1   93.99    7.50
   1   6  -1 1800.12  106.99
   1   6  -1 1915.91  106.59
  -1  -6  -1 1999.30  106.99
   1   6  -1 1887.11  106.79
  -1   6   1 1698.03  105.19
  -1   6   1 1729.03  107.89
   1  -6   1 1777.72  105.29
   1  -6   1 1961.30  106.69
   1  -6   1 1596.34  105.49
  -1  -6  -1 1862.81  106.69
  -1  -6  -1 1913.21  106.19
  -1   6   1 1813.22  105.69
  -1   6   1 1812.22  105.79
   1  -6   1 1688.63  106.59
  -1  -6  -1 1907.81  106.99
  -1   6   1 1791.92  107.99
  -1   6   1 1671.53  105.09
  -1  -6  -1 1984.20  105.69
   1   6  -1 1751.02  105.89
  -1  -6  -1 1838.62  105.99
   1   6  -1 1938.01  106.99
  -1   6   1 1856.31  106.79
   1   6  -1 1726.53  105.89
   1  -6   1 1677.73  106.09
   1  -6   1 1727.43  105.79
   1   6   1 2021.70  107.19
   1  -6  -1 1764.02  106.19
   1   6   1 1659.43  105.49
  -1   6  -1 1728.93  106.49
  -1   6  -1 1784.12  106.59
   1  -6  -1 1808.52  104.99
   1  -6  -1 1955.90  106.49
  -1  -6   1 1841.52  105.59
   1   6   1 1918.81  106.99
  -1   6  -1 1769.42  106.59
   1   6   1 1971.30  106.49
   1   6   1 1897.21  106.89
  -1   6  -1 1747.23  105.69
  -1  -6   1 1709.63  106.59
  -1  -6   1 1831.72  106.79
  -1   6  -1 1748.23  105.39
   1  -6  -1 1665.33  105.29
  -1   6  -1 1682.53  105.29
  -1  -6   1 1867.01  106.29
   1   6   1 1820.22  105.89
   1  -6  -1 1745.53  106.59
  -2   6   1  324.87   20.90
  -2  -6  -1  378.96   22.70
   2  -6   1  306.67   20.40
  -2  -6  -1  344.97   21.80
   2   6  -1  355.46   21.70
  -2  -6  -1  333.97   21.10
   2   6  -1  316.57   20.80
  -2   6   1  349.27   20.50
  -2   6   1  371.36   21.70
  -2   6   1  316.67   19.90
  -2   6   1  315.27   20.50
  -2  -6  -1  291.87   25.30
   2  -6   1  311.77   20.70
   2   6  -1  353.06   21.80
   2  -6   1  345.07   21.60
  -2   6   1  325.17   20.30
  -2  -6  -1  340.17   20.60
   2   6  -1  292.27   21.50
  -2   6   1  305.07   19.70
  -2  -6  -1  353.26   22.20
   2  -6   1  324.27   19.90
   2  -6   1  311.27   21.00
  -2  -6   1  345.57   21.40
  -2   6  -1  312.37   20.50
   2   6   1  347.37   21.90
  -2   6  -1  307.77   20.50
  -2  -6   1  339.57   21.50
  -2  -6   1  290.57   21.70
  -2   6  -1  360.16   21.60
   2  -6  -1  340.17   21.50
   2   6   1  357.66   21.80
   2  -6  -1  297.57   20.50
  -2   6  -1  288.57   19.90
   2  -6  -1  327.77   19.60
   2  -6  -1  316.37   20.20
   2  -6  -1  322.67   20.30
  -2   6  -1  295.37   20.00
  -2  -6   1  321.17   20.50
  -2   6  -1  326.57   20.40
   2   6   1  348.97   21.50
   3   6  -1  586.74   37.00
  -3  -6  -1  524.45   36.70
  -3   6   1  569.64   35.90
  -3   6   1  554.24   35.20
  -3   6   1  573.34   35.20
   3  -6   1  588.54   36.80
   3   6  -1  585.34   36.70
   3   6  -1  636.64   37.20
  -3   6   1  587.84   35.50
   3  -6   1  523.25   35.20
  -3  -6  -1  633.04   36.60
   3  -6   1  532.15   35.50
   3  -6   1  614.54   35.50
  -3   6   1  632.24   35.00
  -3   6   1  583.44   35.30
   3   6  -1  625.44   37.00
  -3  -6  -1  575.44   38.80
  -3   6   1  614.94   36.50
   3  -6   1  639.74   35.30
   3   6   1  651.13   35.60
  -3   6  -1  618.64   36.40
  -3  -6   1  547.55   36.30
  -3   6  -1  617.44   35.70
   3   6   1  614.14   36.70
  -3  -6   1  574.14   36.50
  -3   6  -1  529.25   35.00
   3  -6  -1  557.44   34.90
  -3  -6   1  565.14   35.90
  -3  -6   1  520.35   36.70
  -3   6  -1  580.44   35.20
   3  -6  -1  609.44   36.60
  -3  -6   1  631.34   36.80
   3   6   1  558.14   36.90
   3  -6  -1  590.04   35.50
   3   6   1  663.83   36.70
   4   6  -1  354.36   23.60
  -4   6   1  378.26   22.80
  -4  -6  -1  336.87   22.60
   4   6  -1  356.66   23.20
  -4   6   1  344.27   21.40
   4  -6   1  306.07   21.90
   4   6  -1  392.16   22.00
  -4   6   1  342.47   21.70
  -4   6   1  339.07   21.60
   4   6  -1  358.36   23.20
  -4   6   1  383.56   22.30
   4  -6   1  321.97   21.80
   4   6  -1  334.87   23.70
  -4   6   1  312.27   21.90
   4  -6   1  358.66   21.80
  -4  -6  -1  343.07   24.50
  -4   6  -1  378.96   22.00
   4   6   1  336.47   28.80
  -4   6  -1  336.97   21.30
   4   6   1  377.76   23.80
  -4   6  -1  342.37   22.00
   4   6   1  389.96   24.20
  -4   6  -1  359.26   23.10
   4   6   1  331.87   23.00
   4   6   1  336.27   23.00
  -4   6  -1  328.17   22.10
   4   6   1  368.86   22.00
   4  -6  -1  386.36   23.20
  -4   6  -1  381.66   22.60
  -4   6  -1  357.16   22.70
  -5   6   1  117.79   10.50
  -5   6   1  142.69   11.20
  -5   6   1  128.69   10.10
   5   6  -1  144.09   11.40
   5   6  -1  145.59   12.30
  -5   6   1  132.89   10.40
   5   6  -1  120.79   11.00
   5  -6   1  124.09    9.60
  -5   6   1  137.79   11.30
   5  -6   1  142.39   12.30
  -5   6  -1  149.69   10.50
   5   6   1  145.49   11.10
  -5   6  -1  160.78   10.70
  -5   6  -1  131.59   10.80
   5  -6  -1  135.99   11.10
  -5   6  -1  136.89   10.50
   5   6   1  164.78   12.60
  -5  -6   1  162.88   13.90
   5   6   1  122.49   12.00
   5   6   1  139.89   11.20
  -5  -6   1  156.18   12.20
  -5   6  -1  121.69    8.60
  -5   6  -1  146.49   10.20
  -6  -6  -1   99.59   11.90
  -6   6   1   87.39    7.30
  -6   6   1   97.99    8.00
   6   6  -1   74.49    8.50
   6   6  -1   89.19    8.80
   6  -6   1   73.39    6.70
   6   6  -1   91.49    9.90
   6   6  -1   91.99   10.40
   6  -6   1   89.09    9.10
  -6   6   1   80.69    7.60
  -6   6  -1   80.49    7.50
   6   6   1   82.19    8.70
  -6   6  -1  102.19    8.10
   6   6   1   80.59    8.40
  -6   6  -1   85.69    7.40
   7   6  -1  433.86   29.90
   7   6  -1  479.65   29.00
  -7  -6  -1  431.66   31.60
   7  -6   1  391.36   28.40
  -7  -6  -1  434.76   27.90
  -7   6   1  383.46   28.10
  -7   6   1  423.36   29.10
   7  -6   1  440.76   29.80
   7  -6   1  383.86   28.00
  -7  -6  -1  421.36   33.40
  -7   6   1  475.65   28.20
  -7   6   1  445.86   27.60
   7  -6   1  460.45   27.30
  -7   6   1  477.15   27.90
   7   6  -1  490.55   29.80
  -7  -6   1  441.96   31.50
   7  -6  -1  423.06   28.20
   7  -6  -1  396.16   27.00
   7   6   1  479.85   30.40
  -7   6  -1  446.86   29.40
  -7   6  -1  480.75   28.10
  -7   6  -1  446.86   27.90
   7  -6  -1  468.95   26.80
  -7   6  -1  415.76   28.60
  -7   6  -1  465.45   28.10
   7   6   1  463.85   29.10
  -7  -6   1  449.56   27.90
  -7  -6   1  373.86   34.40
   7   6   1  496.55   30.10
  -8  -6  -1  331.57   27.30
   8  -6   1  310.67   23.20
  -8   6   1  371.56   24.80
  -8  -6   1  373.86   25.50
  -8   6  -1  349.57   25.50
   9   6  -1  409.26   28.80
   9  -6   1  413.76   28.10
  -9   6   1  433.86   26.80
  -9  -6  -1  438.86   32.60
  -9   6   1  383.36   28.70
   9   6  -1  398.36   28.80
   9  -6   1  415.96   27.80
   9   6  -1  411.66   27.80
  -9   6   1  454.75   26.40
  -9  -6  -1  426.06   26.80
  -9   6   1  420.66   26.40
  -9  -6  -1  381.76   29.40
   9   6  -1  408.96   30.30
  -9   6   1  401.76   27.20
   9   6   1  406.36   28.10
   9   6   1  412.26   30.10
  -9   6  -1  411.36   28.00
   9   6   1  358.46   28.60
   9  -6  -1  376.96   27.20
  -9  -6   1  401.86   29.00
   9  -6  -1  405.46   25.30
  -9  -6   1  422.66   27.60
  -9   6  -1  402.76   29.50
  -9  -6   1  397.26   31.00
  -9   6  -1  442.66   26.80
   9   6   1  457.85   29.20
  -9   6  -1  433.26   27.00
   9  -6  -1  389.96   26.90
  -9   6  -1  414.96   26.60
 -10  -6  -1   90.39   13.70
 -10  -6  -1  125.29   16.60
  10  -6   1  100.39   11.60
  10  -6   1   81.39   11.20
  10   6  -1  106.09   14.00
 -10   6  -1  133.99   15.10
 -10  -6   1  100.09    9.90
 -10  -6   1  120.29   15.30
  10   6   1  132.69   14.50
 -11  -6  -1   37.40   10.10
  11   6  -1   16.30    8.00
  11   6  -1   15.30    5.90
 -11   6   1   21.30    4.70
 -11   6   1   39.10    9.70
 -11   6   1   18.10    4.00
 -11  -6  -1   15.00    4.70
  11  -6   1   23.80    5.80
 -11  -6  -1   34.10   13.50
 -11   6   1   20.70    4.50
  11   6  -1   19.10    5.60
 -11   6   1    8.70    5.30
 -11   6  -1   17.20    4.50
  11  -6  -1    6.70    6.10
  11  -6  -1   26.00    5.10
 -11  -6   1   15.90   10.70
 -11   6  -1   19.00    4.40
  11  -6  -1   29.50    4.70
 -11   6  -1   41.20   10.40
  11   6   1   19.20    8.60
  11   6   1   17.20    5.50
 -11   6  -1   20.60    4.60
 -11  -6   1   13.30    8.30
  11   6   1   27.60    6.10
  11  -6  -1   19.10    6.10
  11   6   1   30.90    9.10
 -12  -6  -1   73.49   17.30
 -12   6   1   68.79   12.70
 -12   6   1   58.79    7.70
 -12   6   1   54.79    7.20
 -12   6   1   43.20    8.70
  12  -6   1   68.39   10.80
  12   6  -1   41.50    8.10
  12   6  -1   40.30    8.70
  12   6  -1   52.29   10.80
 -12   6   1   55.89    8.70
 -12  -6  -1   48.40    7.00
 -12  -6   1   76.69   14.40
 -12   6  -1   58.69    8.80
 -12   6  -1   54.79    8.00
  12  -6  -1   44.00    8.40
 -12   6  -1   49.70    7.10
  12   6   1   60.29   11.30
  12  -6  -1   65.29    6.50
  12   6   1   51.39   10.80
 -12   6  -1   74.19   13.40
 -12   6  -1   68.29   12.50
  12  -6  -1   54.19    8.70
  12   6   1   48.50    8.30
 -13   6   1  235.08   18.00
 -13  -6  -1  217.98   17.10
  13   6  -1  184.78   25.00
  13   6  -1  211.18   19.90
  13   6  -1  205.68   20.20
 -13  -6  -1  197.88   24.90
 -13  -6  -1  232.38   23.00
 -13   6   1  211.08   15.30
  13  -6   1  217.28   19.80
 -13   6   1  230.98   16.80
  13  -6   1  235.78   20.70
  13   6  -1  209.78   22.30
 -13   6  -1  204.58   17.60
  13   6   1  211.78   24.80
  13   6   1  174.88   19.70
  13  -6  -1  229.48   19.70
 -13   6  -1  223.78   24.90
 -13  -6   1  213.88   23.30
 -13  -6   1  181.28   26.90
  13   6   1  170.58   22.10
  13  -6  -1  225.48   17.60
 -13   6  -1  201.18   15.80
 -13  -6   1  224.68   17.00
 -14   6   1   15.60    5.00
 -14  -6  -1   34.10   10.70
 -14   6   1   29.30    6.80
 -14  -6  -1   33.70    6.40
  14  -6   1   18.40    7.00
  14   6  -1   15.20   10.20
 -14  -6  -1   46.10   15.50
  14  -6   1   28.70    9.40
 -14  -6   1   38.80    7.70
 -14   6  -1   24.50    5.50
 -14  -6   1   37.80   19.30
  14   6   1   23.00    9.20
  14   6   1   38.50    9.50
 -14   6  -1   21.90   12.70
 -14  -6   1   49.40   12.90
  14   6   1   28.90   11.00
  14   6   1   49.00   12.80
  14  -6  -1   30.10    7.90
  15   6  -1  318.07   31.30
 -15  -6  -1  297.67   31.70
  15  -6   1  379.66   31.00
  15   6  -1  352.66   33.30
 -15  -6  -1  358.76   26.00
 -15   6   1  391.56   25.70
  15   6  -1  355.16   33.50
 -15   6   1  403.26   28.20
 -15  -6   1  362.06   25.80
 -15  -6   1  296.87   34.00
 -15   6  -1  366.26   25.60
  15   6   1  325.87   35.30
  15  -6  -1  382.46   30.50
 -15   6  -1  286.07   36.80
  15   6   1  331.47   30.00
 -15   6  -1  413.06   28.00
  15   6   1  401.46   35.20
  16   6  -1    8.50    8.00
 -16  -6  -1   24.30    5.80
 -16   6   1    8.70    5.10
  16  -6   1    9.20   10.70
 -16   6   1   13.60    7.10
 -16  -6  -1   30.00   14.60
 -16  -6  -1   44.60   17.40
 -16   6  -1    8.10    4.90
 -16  -6   1   23.10    6.70
 -16  -6   1   39.70   14.50
 -16   6  -1    8.30    5.80
  16   6   1   17.30   11.10
 -16  -6   1   58.79   19.80
  16   6   1   17.40    8.00
   0   7  -1    7.40    2.00
   0   7  -1   12.50    3.30
   0  -7   1   14.40    3.10
   0  -7   1    6.80    2.60
   0  -7  -1    7.10    2.20
   0  -7   1   10.60    2.20
   0   7  -1    9.30    2.60
   0   7  -1    3.40    2.10
   0  -7  -1   13.50    3.10
   0  -7  -1   13.30    2.90
   0  -7  -1    7.10    2.50
   0  -7   1    9.60    2.20
   0  -7  -1   12.10    3.80
   0   7   1    7.60    2.90
   0   7  -1    5.70    1.90
   1   7  -1 1213.08   71.69
   1  -7   1 1235.68   72.79
   1   7  -1 1278.87   73.19
   1  -7   1 1200.28   71.79
   1   7  -1 1158.98   71.79
  -1   7   1 1365.26   72.69
  -1  -7  -1 1224.38   72.89
  -1   7   1 1290.97   73.09
  -1   7   1 1261.47   72.39
   1   7  -1 1328.27   73.09
  -1   7   1 1271.37   73.09
  -1  -7  -1 1193.08   71.39
  -1  -7  -1 1171.28   71.99
   1  -7   1 1134.19   72.79
   1   7  -1 1266.77   73.29
   1   7  -1 1280.97   72.69
  -1   7   1 1112.89   71.09
  -1  -7  -1 1181.68   72.69
   1  -7   1 1195.68   73.29
  -1   7   1 1209.78   71.69
  -1   7   1 1086.29   70.99
   1  -7   1 1188.78   71.09
  -1  -7  -1 1304.17   72.09
  -1   7  -1 1201.68   71.99
   1  -7  -1 1091.09   71.39
   1   7   1 1261.67   72.49
  -1  -7   1 1252.37   75.19
  -1   7  -1 1153.98   71.29
   1  -7  -1 1142.79   70.79
  -1   7  -1 1166.28   71.29
   1   7   1 1123.99   71.59
   1   7   1 1285.47   73.09
   1  -7  -1 1166.08   71.29
  -1   7  -1 1197.88   72.79
  -1   7  -1 1209.48   71.69
  -1   7  -1 1195.18   72.69
   1  -7  -1 1234.28   72.49
  -1  -7   1 1230.78   72.89
  -1  -7   1 1177.38   72.89
   1  -7  -1 1243.98   72.99
   1   7   1 1299.27   73.29
   1  -7  -1 1257.37   73.49
  -1  -7   1 1235.68   71.59
  -1   7  -1 1285.67   72.39
   1   7   1 1148.49   71.69
  -2   7   1  414.26   26.90
  -2  -7  -1  480.45   28.60
  -2   7   1  412.56   26.40
   2  -7   1  430.06   26.40
  -2  -7  -1  443.66   26.50
  -2  -7  -1  453.35   27.80
   2  -7   1  480.75   27.30
  -2   7   1  417.56   26.50
   2   7  -1  469.85   29.00
   2   7  -1  425.16   27.60
   2   7  -1  403.46   26.70
   2  -7   1  449.36   27.00
   2  -7   1  403.66   27.70
   2   7  -1  379.86   26.60
  -2   7   1  439.86   25.80
   2   7  -1  421.46   27.90
   2   7  -1  437.76   27.90
  -2   7   1  430.96   27.60
  -2   7   1  405.16   25.80
  -2  -7   1  457.35   26.70
   2  -7  -1  412.56   27.60
  -2   7  -1  416.46   26.50
  -2   7  -1  419.36   27.50
   2   7   1  430.06   26.80
   2  -7  -1  397.66   25.80
   2  -7  -1  393.96   26.90
  -2   7  -1  399.46   26.30
  -2   7  -1  452.15   27.00
  -2  -7   1  431.06   27.70
   2   7   1  488.55   27.80
   2  -7  -1  393.26   25.70
   2  -7  -1  426.76   25.50
  -2   7  -1  405.56   26.00
  -2   7  -1  471.15   27.70
   2  -7  -1  422.66   26.80
   2   7   1  401.06   26.60
   2   7   1  454.95   28.20
  -2   7  -1  396.86   26.00
   2   7   1  436.26   27.90
  -3   7   1 1235.68   71.19
   3   7  -1 1169.78   71.69
   3  -7   1 1149.29   69.79
  -3   7   1 1197.28   70.19
   3  -7   1 1126.09   69.99
  -3   7   1 1093.79   69.69
   3  -7   1 1131.69   71.19
  -3  -7  -1 1125.99   70.19
  -3  -7  -1 1239.98   71.09
   3   7  -1 1263.57   71.59
   3   7  -1 1087.09   70.59
  -3   7   1 1122.19   69.89
   3   7  -1 1209.58   71.49
  -3  -7   1 1290.37   72.69
   3  -7  -1 1252.87   69.09
   3  -7  -1 1224.68   70.09
   3   7   1 1176.18   71.79
   3   7   1 1335.57   73.39
  -3   7  -1 1207.08   69.99
  -3   7  -1 1242.48   71.19
  -3   7  -1 1164.18   70.19
  -3   7  -1 1120.59   69.99
   3   7   1 1267.57   71.49
   3  -7  -1 1205.28   71.29
  -3  -7   1 1106.09   71.09
  -3   7  -1 1124.49   69.99
  -3   7  -1 1086.89   70.79
  -3   7  -1 1114.19   69.49
   3   7   1 1251.07   71.59
  -3  -7   1 1257.17   70.49
  -4   7   1  161.48   12.10
   4   7  -1  139.49   12.80
   4   7  -1  159.08   12.70
   4  -7   1  159.28   12.00
   4   7  -1  150.98   12.90
  -4   7   1  155.48   10.70
   4   7  -1  153.18   14.60
   4  -7   1  135.99   10.60
  -4   7   1  157.78   11.20
  -4   7   1  147.09   10.90
  -4  -7  -1  158.28   14.10
   4   7   1  153.68   12.00
  -4   7  -1  155.58   10.90
  -4   7  -1  147.09   12.20
   4  -7  -1  153.98   11.60
  -4   7  -1  147.09   11.20
  -4  -7   1  162.78   12.20
  -4   7  -1  152.58   10.50
  -4   7  -1  167.98   12.80
   4   7   1  152.58   13.10
  -4   7  -1  149.09   11.70
   4   7   1  175.38   13.40
  -4   7  -1  154.88   11.20
  -5  -7  -1  254.17   17.50
   5  -7   1  224.08   15.10
  -5   7   1  231.08   16.30
   5   7  -1  226.88   17.60
   5   7  -1  198.38   16.60
  -5   7   1  222.18   15.80
   5   7  -1  267.07   17.60
  -5   7   1  247.98   15.50
  -5   7   1  223.68   14.60
  -5   7   1  235.98   15.90
   5   7  -1  199.08   17.60
  -5   7  -1  222.28   15.60
   5   7   1  208.88   16.70
   5   7   1  203.78   16.80
  -5   7  -1  262.97   16.50
  -5   7  -1  226.98   15.90
  -5   7  -1  233.48   16.30
   5   7   1  257.67   18.30
  -5   7  -1  223.78   15.40
   5  -7  -1  247.08   14.70
   5  -7  -1  270.17   17.30
  -6   7   1  268.77   19.80
  -6  -7  -1  312.87   23.80
  -6  -7  -1  309.57   22.10
  -6   7   1  322.07   20.50
   6  -7   1  309.27   20.00
  -6   7   1  301.77   20.30
   6   7  -1  340.57   21.90
   6  -7   1  296.07   19.40
  -6   7   1  310.67   20.80
   6  -7   1  320.97   20.80
   6   7  -1  315.87   22.60
   6   7  -1  319.67   21.70
   6   7  -1  306.47   22.40
  -6   7   1  292.57   19.70
  -6  -7   1  322.17   22.00
  -6   7  -1  282.57   20.00
  -6   7  -1  283.47   20.80
  -6   7  -1  285.77   21.10
   6   7   1  336.77   21.80
   6   7   1  296.27   22.50
   6   7   1  344.17   22.90
   6  -7  -1  273.97   20.10
  -6  -7   1  318.27   23.90
  -6   7  -1  313.87   20.40
   6   7   1  331.67   21.80
  -7  -7  -1  324.67   20.60
   7  -7   1  325.37   19.50
   7   7  -1  300.27   21.30
   7   7  -1  283.07   25.40
  -7   7   1  326.17   21.10
  -7   7   1  297.77   21.20
  -7  -7  -1  272.97   22.10
  -7   7   1  300.17   21.10
  -7   7   1  310.87   20.30
   7  -7   1  262.37   20.00
  -7   7   1  286.17   19.80
   7  -7   1  307.97   22.10
   7   7  -1  314.67   22.80
  -7  -7  -1  312.67   28.70
   7   7  -1  260.47   28.40
   7   7   1  271.07   27.70
  -7   7  -1  294.87   20.10
   7   7   1  301.47   21.50
   7   7   1  295.87   22.90
  -7  -7   1  321.57   22.30
  -7   7  -1  314.67   20.70
   7  -7  -1  259.07   22.90
  -7   7  -1  328.97   20.60
  -7   7  -1  332.37   21.70
   7   7   1  341.37   23.00
   7  -7  -1  317.87   20.60
  -8  -7  -1  522.35   33.70
   8   7  -1  490.75   35.60
  -8   7   1  554.54   33.50
   8   7  -1  568.34   35.40
  -8   7   1  579.44   33.60
   8  -7   1  510.55   34.40
   8  -7   1  571.14   32.90
  -8  -7  -1  555.74   38.90
   8   7  -1  561.74   36.80
  -8  -7  -1  477.35   35.60
  -8   7   1  560.14   33.90
   8   7  -1  559.64   35.80
  -8   7   1  509.95   37.30
   8  -7   1  490.05   33.70
  -8   7  -1  580.84   34.10
   8   7   1  470.55   35.60
  -8   7  -1  488.25   35.30
   8   7   1  561.24   35.40
  -8  -7   1  554.74   34.20
   8  -7  -1  503.05   34.00
   8   7   1  536.05   36.80
  -8  -7   1  550.94   38.20
  -8   7  -1  526.95   33.60
   8   7   1  568.74   35.90
  -8  -7   1  541.85   35.70
   9   7  -1   58.59   10.60
   9  -7   1   94.79    9.80
  -9  -7  -1   66.19   12.10
  -9  -7  -1   74.29   12.00
   9  -7   1   80.79    9.50
  -9   7   1   91.49    8.50
  -9   7   1   68.19    7.60
   9   7  -1   86.19   10.90
   9   7  -1   72.79    9.80
   9   7  -1   78.39   11.10
   9  -7   1   82.39    7.30
  -9   7   1   83.19    7.70
  -9   7   1   80.59   12.00
   9   7   1   66.69    9.60
  -9  -7   1   73.09   10.50
  -9   7  -1   75.09    7.80
  -9   7  -1   80.49    8.60
  -9   7  -1   67.39   10.20
  -9   7  -1   74.39    8.00
  -9   7  -1   70.09   10.10
   9   7   1   68.19   10.40
  -9  -7   1   87.39    8.70
  -9  -7   1   84.39   13.90
   9  -7  -1   81.09    9.20
   9   7   1   60.59    9.60
 -10  -7  -1  311.47   21.80
  10   7  -1  348.47   27.40
 -10   7   1  287.57   21.40
 -10   7   1  303.27   21.70
  10   7  -1  273.57   23.80
 -10   7   1  303.27   22.90
 -10   7   1  327.77   25.90
  10   7  -1  287.37   24.70
 -10   7   1  296.97   21.10
 -10  -7   1  317.07   29.50
  10   7   1  367.96   25.00
  10   7   1  376.96   24.60
 -10   7  -1  333.07   25.70
  10   7   1  372.56   27.30
 -10   7  -1  314.17   22.00
 -10  -7   1  300.07   25.50
 -10   7  -1  305.97   21.60
  10   7   1  325.57   27.10
  11   7  -1  251.47   24.10
 -11  -7  -1  283.77   18.90
 -11   7   1  288.37   23.30
  11   7  -1  253.17   24.10
  11  -7   1  231.88   20.10
 -11  -7  -1  220.48   23.10
 -11   7   1  239.58   17.50
 -11   7   1  214.28   17.70
 -11   7   1  219.88   17.90
 -11  -7  -1  250.77   25.40
  11   7  -1  270.47   21.90
  11  -7   1  263.57   19.80
 -11  -7   1  259.37   18.60
  11   7   1  224.48   21.00
  11   7   1  233.38   21.70
 -11   7  -1  252.97   24.50
 -11  -7   1  293.17   28.60
 -11   7  -1  231.18   22.70
 -11   7  -1  214.28   18.00
  11   7   1  301.57   25.60
  11   7   1  239.68   24.30
 -11  -7   1  293.87   24.40
 -11   7  -1  252.67   18.10
 -12   7   1   38.30    5.60
 -12   7   1   50.49    6.80
  12   7  -1   49.60   12.50
 -12   7   1   34.90   11.20
 -12   7   1   42.80    6.50
  12  -7   1   51.09    8.90
 -12  -7  -1   30.40   14.10
  12  -7   1   36.30    6.90
 -12  -7  -1   30.40    6.30
 -12  -7  -1   28.40   10.80
  12   7  -1   33.50    8.30
 -12   7  -1   43.60    6.80
  12   7   1   47.20   12.20
 -12  -7   1   18.70    9.60
  12   7   1   38.50    8.20
  12  -7  -1   46.20    8.60
 -12  -7   1   37.00    6.40
 -12   7  -1   44.40    6.20
 -12   7  -1   20.00   11.00
 -12   7  -1   41.20    6.30
  12   7   1   34.10    8.00
 -12  -7   1   34.40   12.80
  13  -7   1   40.10    8.60
  13   7  -1   63.39   13.20
 -13  -7  -1   62.69   12.30
  13   7  -1   38.40   12.10
 -13  -7  -1   68.19   16.00
  13   7  -1   30.20    7.90
  13   7  -1   30.90    7.70
 -13   7   1   33.20    9.70
 -13   7   1   31.70    5.20
 -13  -7   1   50.19    7.10
  13   7   1   54.59   11.10
  13   7   1   37.00    8.90
 -13   7  -1   44.70   12.10
 -13   7  -1   36.30    5.80
 -13   7  -1   32.50    6.20
 -13   7  -1   43.60    6.90
  14   7  -1   10.50   10.10
 -14  -7  -1    2.30   10.40
  14   7  -1   14.10    6.60
  14  -7   1    6.20    6.50
  14   7  -1    0.30    7.80
 -14   7   1    7.10   11.20
 -14  -7  -1  -16.10   11.40
 -14   7   1    7.30    5.10
 -14   7   1    3.80    4.00
  14   7  -1   20.50   11.80
 -14   7   1    6.30    3.90
 -14  -7  -1    2.20    5.00
 -14   7  -1    6.10    4.50
 -14  -7   1   -1.70   15.70
 -14  -7   1   15.90    6.30
  14  -7  -1    9.10    7.50
  14   7   1    3.60    6.30
 -14   7  -1    2.80    3.80
  14   7   1   20.60   12.70
 -14  -7   1   -8.50    9.10
 -14   7  -1   11.90    7.60
  14   7   1    7.40    9.10
  14   7   1    6.00    7.20
 -14   7  -1    4.50   12.00
 -15   7   1   27.10    7.60
 -15  -7  -1   -3.50    9.20
 -15  -7  -1   10.80   14.10
  15  -7   1    2.20    8.20
 -15  -7  -1   13.50    6.00
  15   7  -1   17.30   10.60
  15   7  -1   11.80    7.60
 -15   7   1   11.50    4.70
  15   7   1   12.90    7.90
  15   7   1   20.70   13.20
 -15  -7   1   23.30   12.40
 -15   7  -1   16.90    5.20
 -15  -7   1   27.90   18.40
  15   7   1   11.30   10.50
 -15   7  -1   11.60   11.90
 -15  -7   1   11.00    5.60
 -15   7  -1   21.10    6.30
 -16   7   1   64.89    8.80
 -16  -7  -1   47.30   21.40
 -16   7   1   57.39    9.80
  16   7  -1   57.89   16.10
 -16  -7  -1   46.90   14.90
 -16  -7  -1   39.90    7.70
  16   7  -1   37.20   11.70
  16   7  -1   52.49   11.90
  16   7   1   52.19   11.80
  16   7   1   39.50   13.50
  16   7   1   34.90   14.50
 -16  -7   1   41.60   14.10
 -16  -7   1   46.00    8.10
 -16   7  -1   56.99    8.30
 -16  -7   1   48.70   21.20
   0  -8  -1  117.39   10.30
   0   8  -1  128.19   10.60
   0   8  -1  104.49    8.50
   0   8   1  103.49    9.40
   0   8   1  112.49   10.10
   0  -8  -1  111.59    8.30
  -1   8   1 1082.79   65.79
   1  -8   1 1039.00   64.29
  -1   8   1 1089.99   64.39
   1   8  -1 1081.29   65.79
   1   8  -1 1049.79   64.19
  -1  -8  -1 1206.78   68.39
   1   8  -1 1080.99   65.59
  -1   8   1 1095.19   64.59
   1  -8   1 1106.89   63.69
  -1   8   1 1093.19   65.19
  -1   8   1 1093.39   65.09
   1   8  -1 1111.59   65.99
   1   8  -1 1085.79   65.19
  -1  -8  -1 1129.99   63.99
   1  -8   1 1191.98   65.89
  -1   8   1  989.80   63.59
   1   8  -1 1025.40   64.39
  -1   8   1 1033.80   63.69
   1   8   1 1108.69   65.69
  -1  -8   1 1180.18   65.99
  -1   8  -1 1040.60   64.59
  -1   8  -1 1109.49   64.99
   1   8   1 1069.49   65.79
  -1  -8   1 1224.68   66.59
   1  -8  -1  991.80   65.09
   1   8   1 1145.49   65.19
  -1   8  -1 1031.90   63.79
  -1   8  -1  970.70   63.69
   1   8   1 1106.29   64.39
  -1  -8   1 1077.69   64.09
  -1   8  -1 1020.00   65.39
  -1   8  -1 1032.50   64.19
   1  -8  -1 1025.20   63.79
   2  -8   1  131.69    9.70
   2  -8   1  133.99   11.10
   2  -8   1  110.39   10.50
  -2   8   1  122.29    9.60
   2   8  -1  130.49   10.00
  -2   8   1  130.89   11.20
  -2  -8  -1  113.19    9.60
  -2  -8  -1  114.99   13.20
   2   8  -1  121.79   11.20
   2  -8   1  133.89    9.00
   2   8  -1  136.89   11.20
   2   8  -1  114.69   11.00
  -2   8   1  129.59   10.10
  -2   8   1  104.99    9.30
   2   8   1  145.29   11.60
  -2  -8   1  120.29   11.90
  -2   8  -1  136.39    9.90
   2   8   1  116.09   10.60
   2  -8  -1  113.29   10.50
  -2   8  -1  129.99   10.20
  -2   8  -1  135.99    9.60
   2   8   1  136.09   11.60
  -2   8  -1  128.69   11.10
  -2   8  -1  123.39    9.20
   2  -8  -1  136.79    8.60
  -2  -8   1  116.79    9.90
  -2   8  -1  115.09    8.80
  -2   8  -1  126.39   11.00
  -2  -8   1  104.29   10.50
  -3   8   1 1570.44   97.79
   3   8  -1 1755.02   99.99
  -3   8   1 1563.44   97.49
   3   8  -1 1867.01  101.19
   3   8  -1 1759.02   99.89
   3   8  -1 1718.93  100.19
   3  -8   1 1656.03   97.59
  -3   8   1 1675.83   99.49
   3  -8   1 1567.34   98.89
  -3  -8  -1 1779.02  100.79
   3  -8   1 1613.44   98.39
  -3   8   1 1643.94   98.29
   3   8  -1 1643.34   98.99
  -3   8   1 1661.83   98.09
   3  -8   1 1544.35   97.89
  -3   8   1 1617.04   98.29
  -3  -8  -1 1785.12   98.49
   3   8   1 1838.72   99.89
   3   8   1 1756.52  100.09
  -3   8  -1 1579.54   97.69
   3  -8  -1 1550.54   97.09
  -3  -8   1 1797.92  100.89
   3  -8  -1 1644.74   97.69
   3   8   1 1650.73  100.09
   3   8   1 1637.74   98.89
  -3  -8   1 1809.02   98.69
   3  -8  -1 1465.25   98.39
  -3   8  -1 1711.93   99.39
   3   8   1 1759.72  100.99
   3  -8  -1 1546.65   98.19
  -3   8  -1 1612.44   98.29
  -3   8  -1 1642.04   98.29
  -3   8  -1 1589.14   97.99
  -3   8  -1 1830.62   98.39
  -4   8   1  232.18   16.90
  -4   8   1  252.27   16.90
   4   8  -1  273.67   19.20
  -4   8   1  292.57   17.70
   4   8  -1  246.28   18.20
   4   8  -1  232.78   19.30
   4  -8   1  290.27   18.60
   4  -8   1  226.78   16.80
  -4  -8  -1  256.97   18.00
  -4   8   1  266.57   18.50
   4   8  -1  255.77   19.30
  -4   8   1  276.37   17.20
   4   8   1  294.47   22.00
  -4   8  -1  264.97   17.00
  -4   8  -1  257.77   17.50
  -4   8  -1  238.68   17.30
  -4   8  -1  274.37   18.50
   4   8   1  277.57   19.20
  -4  -8   1  285.67   18.30
   4   8   1  291.17   20.10
  -4   8  -1  247.58   17.20
  -4   8  -1  221.68   18.50
   4   8   1  269.47   19.40
   5   8  -1  166.48   13.40
  -5  -8  -1  165.68   13.10
  -5  -8  -1  158.08   14.90
   5   8  -1  151.18   13.50
   5   8  -1  166.28   14.50
   5  -8   1  155.08   11.00
  -5   8   1  161.78   11.60
  -5   8   1  145.99   12.10
  -5   8   1  153.18   11.60
   5  -8   1  147.79   10.70
  -5   8   1  153.58   10.60
  -5   8   1  137.59   10.70
   5   8   1  118.49   13.70
   5   8   1  145.19   12.70
  -5  -8   1  143.09   12.90
  -5   8  -1  166.28   11.70
   5   8   1  167.78   14.00
  -5   8  -1  144.69   11.60
  -5   8  -1  132.69   10.20
  -5   8  -1  143.09   12.10
  -5  -8   1  182.28   15.60
   5   8   1  143.99   12.90
  -5   8  -1  160.68   11.40
   6   8  -1   88.89   11.10
  -6   8   1  102.69   10.30
   6   8  -1  109.39   10.10
   6  -8   1   78.39    8.20
  -6  -8  -1   88.09   10.50
  -6  -8  -1  101.39   12.50
  -6   8   1   95.69    8.70
  -6   8   1   79.09    6.20
  -6   8   1   84.39    8.60
   6  -8   1   86.19    7.30
   6   8  -1   85.29   12.10
  -6   8   1   97.79    7.90
   6   8   1   74.69    9.00
  -6   8  -1   74.69    8.50
  -6   8  -1   83.89    6.10
  -6   8  -1   80.99   10.00
  -6   8  -1   78.79    7.70
   6   8   1   99.79   11.10
  -6   8  -1   94.79    8.80
  -6  -8   1  110.49   11.00
   6   8   1   89.49    9.80
  -7   8   1   67.09    7.40
   7  -8   1   61.29    6.30
  -7  -8  -1   57.89   10.40
   7  -8   1   73.09    7.70
  -7   8   1   59.39    8.40
   7   8  -1   69.29   10.70
   7   8  -1   68.79    8.60
  -7   8   1   48.90    6.40
  -7   8   1   46.20    7.00
   7   8  -1   71.19    9.60
   7   8  -1   73.19   10.90
  -7  -8  -1   74.29   10.90
  -7   8   1   54.19    8.80
   7   8   1   67.79    9.40
  -7   8  -1   69.79    7.60
  -7   8  -1   58.29    7.00
   7   8   1   53.99    8.80
  -7  -8   1   58.89    8.30
   7  -8  -1   65.99    7.70
   7   8   1   65.09    9.80
  -7  -8   1   75.99   12.40
  -7   8  -1   76.69    9.50
  -7   8  -1   58.89    7.30
   7   8   1   66.09    8.50
   8   8  -1  100.49   13.80
   8  -8   1   81.89    7.40
  -8   8   1   78.59    8.20
  -8   8   1   80.39    8.60
   8   8  -1   99.49   11.50
   8   8  -1   72.09   10.00
  -8   8   1   72.09    7.70
   8   8   1   90.19   10.40
  -8   8  -1   71.19    8.10
   8   8   1   89.29   11.40
  -8   8  -1   86.69    8.80
   8   8   1  103.19   12.70
  -8  -8   1  113.99   13.10
  -8   8  -1   94.79    8.80
   9   8  -1  235.88   19.30
   9   8  -1  206.18   20.20
   9   8  -1  207.98   17.90
  -9  -8  -1  227.48   21.50
  -9   8   1  222.58   18.60
   9   8  -1  211.68   17.90
  -9   8   1  223.08   16.10
  -9   8   1  206.78   15.30
  -9  -8  -1  223.78   16.50
  -9   8   1  221.18   15.70
   9  -8   1  249.97   17.50
  -9  -8  -1  207.48   19.00
   9  -8   1  229.58   16.50
   9  -8   1  195.98   14.40
   9   8   1  201.58   20.70
  -9  -8   1  176.48   20.40
  -9   8  -1  226.18   16.00
  -9   8  -1  215.28   17.40
   9   8   1  263.87   21.70
  -9   8  -1  213.88   18.70
  -9   8  -1  229.08   16.40
  -9  -8   1  171.08   19.20
  -9   8  -1  192.78   15.50
   9   8   1  213.28   18.50
   9   8   1  236.68   18.40
   9  -8  -1  201.68   18.30
 -10  -8  -1  120.39   14.90
  10  -8   1  103.69   11.70
  10  -8   1   93.19    8.20
 -10   8   1   86.39    9.70
  10   8  -1  106.29   12.40
  10   8   1   90.39   11.90
  10   8   1  101.19   12.80
 -10   8  -1   85.09    9.70
 -10   8  -1   80.59    9.00
  10   8   1  117.19   16.10
 -10   8  -1   77.89    9.60
  11  -8   1   13.60    3.50
  11   8  -1   10.50    7.60
  11  -8   1   20.40    6.20
 -11  -8  -1   20.40    5.10
 -11   8   1   19.10    4.30
 -11  -8  -1    2.50   10.40
  11   8  -1   25.30   10.30
  11   8  -1   20.30    5.90
 -11   8   1    1.90    6.60
  11  -8   1   14.50    5.00
 -11   8   1   13.40    9.30
 -11   8   1    6.60    4.20
 -11   8   1   21.70    4.50
  11   8  -1    8.60    5.80
  11  -8  -1    5.40    5.80
 -11  -8   1   16.90   10.80
 -11   8  -1   10.00    6.60
 -11   8  -1   10.80    4.10
  11   8   1   14.60    5.80
  11   8   1    4.70    8.20
 -11   8  -1   17.10    4.40
 -11  -8   1   13.90    5.10
  11   8   1   19.30    8.50
 -11   8  -1   14.40    4.60
 -11   8  -1   21.90    9.30
  12   8  -1   11.20    9.10
 -12  -8  -1   -3.20   10.40
 -12   8   1    0.90    3.80
 -12   8   1    3.30    3.30
  12   8  -1    2.00    6.40
  12  -8   1   18.70    5.50
 -12  -8  -1    0.90    8.20
  12   8  -1    0.40    6.60
 -12   8   1    3.70    3.60
  12   8  -1   11.90    6.00
  12   8   1    7.90    6.00
  12   8   1   37.00   11.70
 -12  -8   1   12.10    5.00
 -12  -8   1   34.90   11.00
 -12   8  -1    1.60    9.10
 -12   8  -1    1.70    3.50
  12   8   1   19.60    8.50
 -12   8  -1    7.70    3.90
 -13   8   1   80.49    9.60
  13   8  -1   70.59   14.50
  13   8  -1  102.99   16.10
  13   8  -1   96.89   13.60
 -13  -8  -1   74.49   11.00
  13   8  -1   72.99   11.90
 -13   8   1   90.29   10.50
 -13   8   1   95.09   10.50
 -13  -8  -1   72.19   17.00
  13  -8   1   92.49   14.90
 -13   8  -1   63.29   13.80
 -13  -8   1   68.79   22.20
  13  -8  -1   78.19   13.40
  13   8   1  101.29   13.90
 -13   8  -1   61.99   10.00
  13   8   1   59.29   13.20
 -13   8  -1   88.89   10.20
 -13  -8   1   94.29   11.30
 -13  -8   1   74.69   14.20
  13   8   1   60.19   16.40
 -13   8  -1   93.69   10.90
  13   8   1   65.89   13.00
 -14  -8  -1    1.60   12.20
 -14  -8  -1   -2.90    9.40
  14  -8   1    0.60    6.60
  14   8  -1    9.70    8.10
  14   8  -1    2.50    7.30
  14   8  -1   14.60   11.90
 -14   8   1   -0.50    4.20
 -14   8   1    2.00    4.00
 -14   8   1    7.30    4.50
 -14  -8  -1   14.40    6.20
  14   8   1    3.80    6.70
  14   8   1   15.70    8.80
 -14   8  -1   12.60   11.60
 -14  -8   1    9.10   13.60
  14  -8  -1   -2.20    6.90
 -14   8  -1    0.80    4.40
  14   8   1    2.30    9.20
 -14   8  -1    1.20    4.80
 -14  -8   1   -6.80   10.40
 -14   8  -1    1.50    4.20
 -14  -8   1   10.20    5.60
  14   8   1    8.20   10.80
 -15  -8  -1   17.20    6.40
 -15   8   1   19.70    6.50
 -15  -8  -1    9.90   16.30
 -15   8   1   18.00    5.20
  15   8  -1   10.30    8.30
  15   8  -1    9.50    9.90
 -15  -8   1   32.10   18.60
  15   8   1   17.40    8.40
 -15  -8   1   16.10    6.80
 -15   8  -1   10.10    5.00
 -15   8  -1   24.90    6.90
  15   8   1   11.60   11.40
   0  -9  -1   33.90    4.60
  -1  -9  -1   87.99    9.90
  -1  -9  -1   88.29    7.20
  -1   9   1   64.79    6.50
   1   9  -1   56.69    8.50
  -1   9   1   89.29    7.90
  -1   9   1   78.49    7.10
  -1   9   1   75.59    6.20
   1   9  -1   64.89    8.60
   1  -9   1   57.99    8.60
  -1   9   1   69.09    9.00
   1   9  -1   77.79   11.30
  -1   9   1   75.39    8.50
   1  -9   1   79.79    6.60
  -1  -9  -1   75.79    7.90
   1  -9   1   70.39   10.10
   1   9  -1   78.59    7.10
   1   9  -1   74.39    8.60
   1   9  -1   77.89    7.10
  -1   9  -1   78.29    8.70
   1   9   1   80.49    8.30
   1   9   1   61.69    9.00
   1  -9  -1   69.79    8.40
   1   9   1   81.39    7.00
  -1  -9   1   67.49    9.40
   1   9   1   68.19    8.80
  -1   9  -1   92.39    7.30
  -1   9  -1   65.09    7.80
  -1  -9   1   60.89    8.00
   1  -9  -1   76.39    7.10
  -1   9  -1   74.89    6.30
   1   9   1   92.09   10.10
  -1   9  -1   73.09    7.60
  -1   9  -1   90.19    9.90
  -1  -9   1   71.69    7.30
   1  -9  -1   76.29    9.40
  -2   9   1  196.48   14.10
   2  -9   1  234.88   14.30
  -2   9   1  219.98   16.80
   2   9  -1  202.38   15.20
   2  -9   1  217.08   15.00
   2   9  -1  206.18   16.70
  -2   9   1  219.48   15.00
   2   9  -1  215.08   16.50
  -2  -9  -1  238.08   15.20
   2  -9   1  193.18   15.70
  -2   9   1  222.38   14.10
   2   9  -1  208.28   16.70
  -2   9   1  213.38   15.70
   2  -9   1  221.78   16.60
  -2   9   1  203.78   16.00
   2   9  -1  245.88   20.50
  -2  -9  -1  219.78   17.60
  -2   9   1  215.18   15.10
   2  -9  -1  205.58   15.70
   2  -9  -1  197.68   14.20
  -2   9  -1  211.98   14.90
   2  -9  -1  211.98   14.70
   2   9   1  244.88   22.80
   2   9   1  226.98   15.40
   2   9   1  236.78   16.50
  -2  -9   1  226.18   18.40
  -2   9  -1  205.88   15.10
  -2   9  -1  240.18   17.10
  -2  -9   1  216.18   15.30
   2   9   1  227.78   17.10
  -2   9  -1  200.98   16.30
   2   9   1  206.78   16.80
  -2   9  -1  217.78   15.60
  -2   9  -1  212.78   14.30
  -3   9   1  196.78   14.20
  -3  -9  -1  252.37   18.20
   3   9  -1  195.18   16.70
  -3  -9  -1  231.78   15.40
   3  -9   1  215.58   15.60
   3  -9   1  243.58   14.60
  -3   9   1  205.18   14.80
   3   9  -1  218.18   16.90
  -3   9   1  220.18   15.70
   3   9  -1  252.97   19.30
  -3   9   1  203.68   14.20
  -3   9   1  226.18   16.60
   3  -9   1  210.88   14.70
  -3   9   1  215.88   15.10
   3   9  -1  214.48   15.50
   3   9  -1  206.68   16.90
   3   9   1  228.58   17.30
  -3   9  -1  222.48   15.00
   3   9   1  208.58   17.00
   3   9   1  239.18   16.90
   3  -9  -1  213.48   13.70
  -3  -9   1  234.28   15.60
   3   9   1  208.88   15.40
   3   9   1  233.58   18.40
  -3   9  -1  222.08   15.10
   3  -9  -1  187.08   15.80
   3  -9  -1  187.98   13.90
  -3   9  -1  225.58   15.50
   3  -9  -1  188.68   15.20
  -3   9  -1  201.88   14.40
  -3   9  -1  207.88   16.20
  -4  -9  -1  569.74   33.60
   4   9  -1  530.85   33.90
  -4  -9  -1  577.44   36.70
   4  -9   1  476.15   33.70
  -4   9   1  466.85   32.00
   4  -9   1  481.15   32.30
   4   9  -1  567.84   35.10
   4  -9   1  461.55   32.70
  -4   9   1  574.44   33.00
  -4   9   1  554.44   34.40
  -4   9   1  544.85   32.80
  -4   9   1  519.75   32.60
   4   9  -1  525.55   35.30
   4  -9   1  495.65   32.20
  -4   9   1  518.55   33.00
   4   9  -1  573.84   35.20
  -4   9  -1  528.35   33.10
   4  -9  -1  475.65   33.40
  -4   9  -1  567.74   34.40
   4  -9  -1  471.85   32.60
  -4  -9   1  556.04   33.70
   4   9   1  504.95   35.30
   4   9   1  552.74   33.90
   4   9   1  589.04   35.30
  -4  -9   1  597.74   36.70
  -4   9  -1  523.75   32.90
  -4   9  -1  569.34   32.80
  -4   9  -1  490.35   32.80
   4   9   1  541.25   34.90
  -5   9   1  366.86   25.70
  -5  -9  -1  437.36   28.80
  -5   9   1  368.56   24.30
   5  -9   1  391.76   24.40
  -5   9   1  357.06   24.50
  -5  -9  -1  361.26   26.80
   5   9  -1  407.96   27.10
  -5   9   1  401.16   24.20
  -5   9   1  379.66   26.10
   5   9  -1  382.86   26.60
   5   9  -1  355.86   25.60
   5   9  -1  383.66   27.20
   5  -9   1  360.86   24.00
  -5   9  -1  382.76   24.30
  -5   9  -1  381.96   25.80
  -5  -9   1  395.16   27.60
  -5   9  -1  357.46   24.80
   5   9   1  411.16   27.60
   5  -9  -1  369.66   24.00
   5   9   1  424.06   27.10
   5   9   1  455.95   32.00
  -5   9  -1  375.46   24.60
  -5   9  -1  367.16   24.80
   6   9  -1  165.88   15.10
   6  -9   1  140.39   11.00
  -6   9   1  147.29   12.50
  -6  -9  -1  152.68   13.70
   6   9  -1  166.78   15.20
  -6   9   1  142.09   12.10
  -6   9   1  152.08   10.60
   6   9  -1  141.49   13.80
  -6   9   1  115.59   16.50
  -6   9   1  168.38   12.40
  -6   9   1  140.19   11.50
   6  -9   1  173.58   13.20
  -6  -9  -1  161.98   16.50
  -6   9  -1  151.38   12.60
  -6   9  -1  165.88   14.10
   6   9   1  142.99   14.80
  -6   9  -1  153.78   10.20
  -6  -9   1  143.99   13.80
  -6   9  -1  152.08   12.10
   6   9   1  142.79   13.50
   6   9   1  174.18   13.80
   6   9   1  133.19   14.60
  -6   9  -1  157.58   12.20
   6  -9  -1  163.78   12.40
  -6   9  -1  145.19   12.60
   7  -9   1   25.70    5.40
   7   9  -1   34.20    7.70
   7   9  -1   32.50    6.20
   7  -9   1   23.00    3.60
   7   9  -1   19.60    6.60
  -7  -9  -1   24.80    6.80
  -7   9   1   34.80    5.30
  -7   9   1   30.40    4.80
  -7  -9  -1   26.20    8.60
   7  -9   1   24.50    4.90
  -7   9   1   35.40    6.10
   7   9  -1   19.50    5.30
  -7   9   1   20.60    4.50
   7   9   1   22.00    5.40
  -7  -9   1   17.50    6.50
  -7   9  -1   25.30    4.30
  -7   9  -1   19.80    4.40
  -7   9  -1   25.10    4.60
  -7   9  -1   34.50    6.10
   7   9   1   19.80    5.10
  -7   9  -1   35.30    6.60
   7   9   1   32.40    7.20
  -8   9   1   18.40    3.80
   8  -9   1   12.20    2.90
   8   9  -1    3.20    5.60
  -8  -9  -1    9.70    6.60
   8   9  -1   10.20    4.80
   8   9  -1   27.10    8.40
  -8  -9  -1    5.20    8.00
   8   9  -1   17.10    5.70
  -8   9   1   14.30    5.70
   8  -9   1   22.30    5.10
  -8   9   1   12.90    3.60
  -8   9   1   15.00    5.80
   8  -9   1   13.30    4.50
  -8   9   1   10.90    3.80
   8   9   1    8.40    6.40
  -8  -9   1   -0.10    7.90
  -8   9  -1   12.70    3.60
   8   9   1   12.60    5.00
  -8   9  -1   10.80    3.90
  -8   9  -1   16.80    3.90
  -8   9  -1   10.50    5.00
   8   9   1    3.20    5.70
  -8  -9   1   16.00    6.90
   8  -9  -1    8.70    4.00
  -9  -9  -1   -5.40    9.30
  -9   9   1    3.80    5.60
  -9   9   1    1.70    2.60
   9   9  -1    6.00    6.80
  -9   9   1    1.50    2.70
  -9  -9  -1   -1.10    7.00
   9   9  -1    0.50    6.50
   9  -9   1    1.20    4.40
   9  -9   1   -2.40    2.40
  -9   9   1   -1.30    3.20
  -9   9   1   -0.40    5.60
   9   9  -1   -4.30    3.80
   9  -9   1    2.60    4.50
   9   9   1   -1.10    6.30
  -9  -9   1  -11.30    6.30
  -9  -9   1   -2.20    9.50
  -9   9  -1   -8.90    5.40
   9   9   1    1.00    5.00
  -9   9  -1    1.40    3.10
   9  -9  -1   -2.30    4.70
   9   9   1    1.40    3.70
  -9   9  -1    4.10    6.20
  -9   9  -1   -0.80    2.70
   9   9   1    8.90    6.80
  10  -9   1  133.59   10.20
 -10   9   1  123.69   16.00
  10   9  -1  114.49   17.70
 -10   9   1  118.29   11.60
  10  -9   1  132.99   13.60
 -10   9   1  149.88   11.50
  10   9  -1  127.09   14.10
 -10  -9  -1  101.49   17.80
 -10   9   1  102.59   13.10
  10   9  -1  140.29   20.00
 -10  -9  -1  106.79   16.20
  10   9  -1  126.69   17.50
 -10   9   1  139.79   11.60
 -10   9  -1  138.09   12.00
  10  -9  -1  141.39   12.90
 -10   9  -1  127.59   11.40
 -10  -9   1   97.39   16.50
  10   9   1  133.19   16.30
  10   9   1  147.09   14.50
 -10  -9   1  106.79   15.60
 -10   9  -1  103.09   15.80
 -10   9  -1  127.69   12.10
  10   9   1  107.79   15.10
  10   9   1  111.79   17.00
 -11   9   1  195.28   16.20
  11   9  -1  209.38   20.00
 -11   9   1  194.18   15.80
 -11   9   1  229.68   21.90
  11   9  -1  247.38   28.50
 -11  -9  -1  247.48   21.50
  11   9  -1  180.28   22.80
 -11   9   1  190.08   16.40
  11  -9   1  246.38   18.90
 -11   9   1  227.48   18.90
 -11   9  -1  219.58   17.20
 -11  -9   1  203.28   20.90
 -11  -9   1  252.17   30.60
  11   9   1  193.38   22.50
  11  -9  -1  216.48   18.10
  11   9   1  209.28   23.50
  11   9   1  197.48   20.80
 -11   9  -1  217.18   16.60
  11   9   1  220.88   20.90
 -12   9   1   49.10    7.50
  12   9  -1   43.90   14.80
  12   9  -1   45.50    9.70
 -12  -9  -1   32.60   12.00
 -12  -9  -1   37.30   10.80
  12  -9   1   52.89    9.10
 -12   9   1   55.99    7.70
 -12   9   1   49.30   14.20
  12   9  -1   46.30   12.00
 -12   9   1   52.79    6.80
 -12   9  -1   43.20    8.00
 -12  -9   1   30.60   12.90
  12  -9  -1   53.99    9.20
 -12   9  -1   53.99    7.80
  12   9   1   47.80   13.40
  12   9   1   40.50    9.60
  12   9   1   57.39   15.30
  12   9   1   31.30    8.20
 -12   9  -1   50.69    8.10
 -12   9  -1   58.69   13.60
 -13   9   1   12.90    4.80
 -13  -9  -1    2.20    9.30
 -13   9   1   -0.90    3.40
  13   9  -1    8.40    8.90
  13   9  -1    6.90    6.60
  13  -9   1   -0.60    6.10
 -13  -9  -1    9.60   12.70
 -13   9   1   -1.20    3.70
  13  -9  -1    3.80    6.10
 -13   9  -1    8.90   11.30
 -13   9  -1    3.10    4.10
  13   9   1    1.90    8.20
 -13  -9   1   24.90   10.70
 -13  -9   1   14.70   18.90
  13   9   1    4.90    7.00
 -13   9  -1    5.60    4.10
  13   9   1    6.70    6.20
 -14  -9  -1   -4.80    9.00
 -14   9   1    4.90    4.80
  14   9  -1   10.50    7.30
 -14   9   1    6.20    5.00
  14  -9   1    1.40    7.70
  14   9  -1    2.10    8.20
  14   9  -1   17.50   10.10
 -14  -9  -1   18.70   13.60
  14   9  -1    7.10    8.60
  14   9   1   -0.60    9.00
  14   9   1   10.20    7.30
  14   9   1   16.50   10.40
 -14   9  -1    6.80    4.80
 -14   9  -1    9.80    5.00
 -14  -9   1    3.70   10.10
 -14   9  -1    2.50    4.90
 -14  -9   1   -8.60   13.30
 -14   9  -1    3.80   11.50
 -15  -9  -1   -7.80   10.10
  15   9  -1   -5.70    6.40
 -15  -9  -1    8.20   15.50
  15   9  -1    6.20   10.90
 -15   9   1   -3.00    4.50
 -15   9   1   -6.40    4.00
  15   9   1   -1.30    6.50
 -15  -9   1    3.60   16.10
 -15   9  -1   -6.70    4.20
 -15  -9   1   -5.90   11.40
  15   9   1   -1.00    8.70
 -15   9  -1   -7.60    4.20
   0  10  -1   10.00    2.90
   0  10  -1    3.40    3.30
   0  10   1   13.20    3.90
   0 -10  -1    8.60    2.50
   0  10   1    3.90    2.80
   0  10   1    5.90    2.70
   0 -10   1   12.30    3.80
   0  10  -1    7.00    3.50
   0  10   1   14.60    3.90
   0  10  -1    4.20    3.00
   0  10  -1    4.90    2.00
  -1  10   1  279.57   19.60
   1  10  -1  296.07   22.00
   1  10  -1  291.37   21.10
  -1 -10  -1  267.47   20.00
   1  10  -1  308.47   20.90
  -1  10   1  270.77   20.60
   1  10  -1  265.17   18.90
  -1  10   1  281.37   19.00
  -1  10   1  282.57   18.20
   1 -10   1  288.37   21.30
  -1 -10  -1  279.97   21.80
   1 -10   1  258.97   19.20
   1  10  -1  275.17   20.10
   1 -10   1  304.07   18.40
  -1  10   1  298.87   20.90
  -1  10   1  317.67   20.60
  -1 -10  -1  297.77   18.70
   1  10  -1  288.37   19.10
   1  10   1  304.77   21.00
  -1 -10   1  265.57   18.80
   1 -10  -1  283.27   18.80
  -1  10  -1  271.17   18.40
  -1  10  -1  299.97   19.30
  -1  10  -1  290.87   20.20
   1  10   1  270.37   20.10
  -1 -10   1  289.27   21.90
   1  10   1  291.87   21.40
  -1  10  -1  283.47   20.60
   1 -10  -1  262.57   20.80
  -1  10  -1  292.07   21.20
   1 -10  -1  277.07   17.90
   1  10   1  292.77   19.30
  -1  10  -1  279.57   19.70
   1  10   1  264.97   20.90
   1  10   1  281.17   18.90
   2  10  -1  532.85   35.60
   2  10  -1  613.74   38.90
  -2  10   1  577.64   35.50
  -2  10   1  593.94   36.90
  -2 -10  -1  646.24   38.80
   2  10  -1  562.84   37.20
   2 -10   1  500.95   37.20
  -2  10   1  538.15   34.50
  -2  10   1  555.94   35.60
   2 -10   1  577.94   34.60
  -2  10   1  606.44   36.20
  -2 -10  -1  572.94   35.30
   2  10  -1  552.54   36.80
   2 -10   1  495.45   35.60
   2  10  -1  544.15   37.10
  -2  10   1  577.04   37.20
  -2  10  -1  573.74   35.50
  -2 -10   1  620.14   38.70
   2 -10  -1  562.84   34.60
   2 -10  -1  583.54   34.60
   2  10   1  589.84   37.50
   2  10   1  602.64   38.20
   2  10   1  539.45   37.30
   2 -10  -1  552.34   36.60
   2  10   1  573.34   36.80
  -2  10  -1  577.44   34.80
   2  10   1  542.05   35.60
  -2  10  -1  579.64   37.00
  -2 -10   1  578.44   35.40
  -2  10  -1  581.34   36.00
  -2  10  -1  553.34   35.70
  -3  10   1   35.40    6.20
  -3 -10  -1   45.40    8.60
  -3  10   1   52.09    7.10
   3 -10   1   34.30    5.80
  -3  10   1   52.39    9.40
  -3 -10  -1   57.99    7.20
  -3  10   1   45.30    5.10
  -3  10   1   53.59    6.10
  -3  10   1   47.20    7.00
   3 -10   1   53.99    6.30
   3  10  -1   47.90    7.20
   3  10  -1   52.59    8.70
   3  10   1   53.39    8.30
  -3  10  -1   36.90    5.10
   3  10   1   64.29   10.40
   3 -10  -1   54.79    5.20
   3 -10  -1   39.30    5.00
  -3  10  -1   65.49    7.30
   3 -10  -1   32.90    6.60
  -3  10  -1   49.80    7.30
   3  10   1   68.19   11.10
   3  10   1   36.10    6.70
  -3  10  -1   51.99    6.30
  -3  10  -1   46.30    6.80
  -3 -10   1   46.00    7.10
   4 -10   1  310.97   20.50
  -4  10   1  344.77   21.40
   4  10  -1  307.07   23.30
  -4 -10  -1  342.97   21.80
   4  10  -1  277.37   21.50
  -4  10   1  324.47   21.10
  -4  10   1  350.56   22.80
   4 -10   1  346.07   20.50
   4  10  -1  289.97   23.20
   4  10  -1  316.47   23.70
  -4  10   1  312.17   20.80
   4 -10   1  292.67   21.10
   4  10   1  285.77   21.60
  -4 -10   1  319.57   26.10
  -4  10  -1  296.87   20.70
  -4  10  -1  312.47   21.10
  -4  10  -1  303.97   21.00
   4  10   1  307.87   23.50
   4 -10  -1  358.96   21.50
  -4  10  -1  293.27   20.80
  -4  10  -1  324.87   22.60
  -5  10   1  277.67   19.50
   5 -10   1  265.57   18.50
  -5  10   1  273.67   19.10
   5  10  -1  293.07   22.30
  -5  10   1  275.47   19.00
  -5 -10  -1  279.97   20.50
  -5  10   1  283.27   20.60
   5  10  -1  287.47   20.50
   5 -10   1  284.27   22.20
   5  10  -1  219.58   26.20
  -5  10   1  299.47   19.10
   5  10  -1  281.07   22.10
  -5 -10  -1  299.57   23.50
  -5  10  -1  282.87   20.70
   5  10   1  305.87   22.30
  -5  10  -1  304.47   19.80
  -5 -10   1  283.67   20.30
  -5  10  -1  310.37   19.00
   5  10   1  293.77   22.50
  -5 -10   1  281.07   24.10
   5  10   1  278.17   22.20
  -5  10  -1  298.67   21.20
   5 -10  -1  252.97   19.80
  -5  10  -1  292.37   19.50
   6 -10   1   35.10    5.80
   6 -10   1   45.10    6.00
  -6  10   1   49.40    7.60
  -6  10   1   52.69    7.00
   6  10  -1   38.10    8.30
   6  10  -1   35.60    6.40
   6 -10   1   66.29   10.20
  -6 -10  -1   44.80    7.40
  -6  10   1   49.20    5.60
   6  10  -1   44.00    7.90
   6  10  -1   39.20    7.80
  -6 -10   1   62.89    9.70
  -6  10  -1   46.20    5.20
   6  10   1   44.00    7.70
  -6  10  -1   65.49    9.50
  -6  10  -1   64.79    7.70
  -6  10  -1   58.99    7.00
  -6  10  -1   59.99    7.60
   6  10   1   42.50    8.70
  -7  10   1  130.99   11.30
  -7 -10  -1  136.29   18.20
   7  10  -1  151.48   16.00
   7 -10   1  118.59    9.60
   7 -10   1  105.59    8.60
  -7 -10  -1  126.99   13.30
  -7  10   1  116.79    8.40
  -7  10   1  129.89   11.80
  -7  10   1  119.19   10.30
   7  10  -1  124.49   14.40
   7  10  -1  121.59   14.40
  -7  10   1  123.79   11.70
  -7  10  -1  122.79   10.60
   7  10   1  132.19   13.40
   7  10   1  137.09   12.70
  -7  10  -1  127.39   11.20
   7 -10  -1  106.69   11.10
  -7  10  -1  127.19   13.00
  -7  10  -1  116.69    8.30
   7  10   1  119.39   14.20
   7  10   1  135.99   15.90
  -7 -10   1  124.59   13.40
  -7 -10   1  128.89   16.40
  -7  10  -1  125.29   11.90
  -8  10   1    6.70    4.10
   8  10  -1   10.70    5.00
  -8  10   1   17.60    5.50
  -8  10   1    6.80    3.10
   8 -10   1   15.60    4.40
   8  10  -1   17.90    7.70
   8  10  -1    5.90    5.10
  -8 -10  -1    9.70    8.60
   8  10  -1    4.50    4.50
  -8 -10  -1   14.50    6.70
  -8  10   1    7.80    3.30
  -8  10  -1   13.60    3.80
  -8 -10   1   15.40    6.70
  -8  10  -1    6.40    3.50
  -8  10  -1    5.80    3.40
   8  10   1    8.10    4.50
  -8 -10   1   16.60   10.10
  -8  10  -1    6.80    4.60
   8  10   1    6.00    5.90
   8  10   1    1.30    5.40
   8  10   1   15.70    7.40
   9 -10   1   45.40    7.30
   9  10  -1   37.30    7.60
   9  10  -1   27.60    7.70
  -9 -10  -1   26.30   11.00
  -9 -10  -1   32.40    8.60
   9  10  -1   43.70    9.50
  -9  10   1   17.80    8.20
  -9  10   1   38.40    6.30
  -9  10   1   38.20    7.60
  -9  10   1   36.60    5.60
  -9  10  -1   37.90    6.10
  -9  10  -1   40.70    6.30
   9  10   1   25.00    8.80
  -9 -10   1   33.20    8.70
  -9  10  -1   28.30    7.90
   9 -10  -1   42.30    8.10
   9  10   1   30.00    9.50
  -9 -10   1   30.20   10.60
  -9  10  -1   33.80    5.60
   9  10   1   31.50    7.40
  -9  10  -1   46.80    8.30
   9  10   1   38.60    8.70
 -10  10   1  168.18   14.20
 -10  10   1  179.18   15.40
  10  10  -1  188.78   18.10
 -10 -10  -1  212.38   23.10
 -10  10   1  185.88   15.50
  10 -10   1  188.58   16.60
  10  10  -1  195.08   20.30
  10  10  -1  200.68   20.50
  10  10   1  185.68   17.60
  10  10   1  173.98   20.30
 -10  10  -1  197.58   19.40
 -10  10  -1  158.78   14.50
 -10 -10   1  224.48   23.70
 -10  10  -1  186.58   15.30
  10  10   1  172.48   26.00
 -10  10  -1  175.88   15.40
 -10  10  -1  195.78   18.30
 -11  10   1   65.09    8.50
 -11  10   1   63.49   10.70
 -11  10   1   74.79    9.30
  11  10  -1   71.39   12.40
  11  10  -1   66.99   14.30
  11  10  -1   61.99   12.20
 -11  10  -1   79.19    9.50
 -11 -10   1   89.89   15.80
  11 -10  -1   76.29   11.40
 -11  10  -1   75.99    9.20
  11  10   1   49.00   10.90
 -11  10  -1   88.19   10.10
 -11 -10   1   71.19   11.80
  11  10   1   57.89   10.80
  11  10   1   83.19   12.90
 -12  10   1    8.20    9.90
  12  10  -1    1.30    5.90
 -12  10   1    1.50    3.50
 -12  10   1   -3.50    3.30
 -12 -10  -1    7.10   11.00
  12  10  -1    1.80    6.70
  12 -10   1   -8.50    4.70
  12  10  -1   -7.90    6.40
 -12 -10  -1   -1.50    8.70
 -12  10   1    0.30    3.90
  12  10   1    3.20    8.00
 -12  10  -1    2.60    3.60
 -12  10  -1    3.90    4.20
  12 -10  -1    2.40    5.70
 -12 -10   1   25.60   13.40
 -12  10  -1    2.50    3.70
  12  10   1    4.00    7.10
 -12 -10   1   -3.80    8.90
  12  10   1   -1.50    5.20
 -13  10   1    7.80    4.50
 -13  10   1   16.90    4.90
 -13 -10  -1    9.00    9.00
 -13  10   1    8.60    4.80
 -13  10   1   11.20   11.00
  13 -10   1   19.80    8.50
  13  10  -1    3.00    5.70
 -13 -10  -1   28.80   17.20
  13  10  -1   25.00   10.00
  13  10   1    2.80    7.60
 -13  10  -1    6.70   10.80
 -13  10  -1   20.70    5.40
 -13  10  -1    3.40    4.20
 -13 -10   1    8.20   15.60
 -13  10  -1   10.90    4.30
  13 -10  -1    9.10    7.80
  13  10   1    4.00    9.70
  13  10   1    4.30    6.40
 -13 -10   1    3.80    9.20
 -14 -10  -1   37.30   14.80
  14  10  -1   14.20    9.20
  14  10  -1   12.10    7.80
 -14  10   1   10.30    5.10
 -14  10  -1    9.00    4.90
 -14  10  -1   17.10    5.80
  14  10   1    2.00    6.40
  14  10   1   10.00   10.50
 -14 -10   1   31.10   10.90
 -14  10  -1    2.60   11.70
 -14  10  -1    8.70    4.70
 -15 -10  -1   53.79   13.20
 -15 -10  -1   49.70   21.00
 -15  10   1   67.29    9.10
  15  10  -1   50.39   13.10
  15  10   1   50.19   12.40
  15  10   1   66.19   16.90
 -15 -10   1   65.69   14.90
 -15  10  -1   73.89    9.70
 -15  10  -1   59.29   16.50
 -15 -10   1   69.19   23.60
   0  11   1   18.40    6.00
   0  11  -1   18.50    5.10
   0  11   1    5.10    2.70
   0  11   1    6.70    3.80
   0 -11   1    4.50    3.90
   0 -11  -1    0.30    3.00
   0 -11  -1    7.30    2.90
   0  11   1    8.50    3.30
   0  11  -1    2.90    2.70
   0  11  -1    8.00    2.90
   0  11   1   -1.80    4.20
   0  11  -1    1.30    3.00
   0 -11   1    7.40    3.10
  -1  11   1   88.29    9.30
   1  11  -1   73.19    7.90
   1 -11   1   85.99    8.00
   1  11  -1  112.19   10.60
  -1  11   1   81.89   10.10
   1  11  -1   73.19    9.50
  -1  11   1   76.59    7.10
  -1 -11  -1   81.59    8.40
  -1 -11  -1   94.39   10.00
   1  11  -1   85.19   10.50
   1  11  -1  104.59    8.90
  -1  11   1   94.69    8.40
  -1  11   1  103.89   10.20
   1  11   1   90.09   10.00
   1  11   1  108.29   10.60
  -1  11  -1   90.99    8.50
   1  11   1   80.79    8.90
   1 -11  -1   89.49    7.60
  -1  11  -1   65.19   10.00
  -1  11  -1   96.89   10.80
   1  11   1   93.99    8.70
   1  11   1   98.49   10.60
  -1  11  -1   87.49    9.20
  -1  11  -1   92.19    9.90
  -1 -11   1   79.79    8.60
   2  11  -1  187.68   15.80
   2  11  -1  191.58   13.90
  -2  11   1  197.48   12.70
  -2  11   1  153.28   15.30
  -2  11   1  187.88   14.10
   2 -11   1  178.98   16.70
   2  11  -1  178.68   15.10
  -2 -11  -1  185.68   16.70
   2  11  -1  190.98   13.90
  -2  11   1  192.18   14.70
  -2  11   1  183.08   13.80
   2 -11   1  155.18   15.70
  -2  11   1  174.58   15.40
  -2 -11  -1  182.58   13.70
   2  11  -1  180.18   15.50
   2  11  -1  210.08   19.40
   2 -11   1  178.58   12.90
  -2 -11   1  148.49   17.20
  -2  11  -1  182.58   15.80
   2  11   1  201.18   15.50
   2  11   1  193.28   16.00
  -2  11  -1  189.68   14.20
   2 -11  -1  150.98   15.10
  -2  11  -1  155.08   16.30
  -2 -11   1  192.18   14.00
  -2  11  -1  179.18   13.80
   2 -11  -1  184.58   12.40
   2 -11  -1  168.78   12.90
   2  11   1  164.08   18.00
   2  11   1  184.48   13.80
  -2  11  -1  197.98   15.20
   2  11   1  173.98   16.20
  -2  11  -1  179.28   14.60
   3  11  -1   70.49    8.80
   3  11  -1   79.99   11.20
   3 -11   1   93.69    8.70
  -3  11   1  114.29   11.60
   3 -11   1  100.09    8.30
  -3  11   1   84.09    8.60
   3  11  -1   81.59   10.80
  -3 -11  -1   88.89    9.20
  -3  11  -1  108.29   10.90
   3  11   1   78.29   11.00
  -3  11  -1  101.49    8.80
  -3 -11   1   91.29    9.70
   3  11   1   74.09    8.70
  -3  11  -1   92.29    9.60
  -3  11  -1   73.79   11.00
  -3  11  -1   89.79    8.80
   4  11  -1 1205.38   75.59
   4 -11   1 1179.98   75.69
   4  11  -1 1294.67   77.09
  -4  11   1 1300.77   74.99
  -4 -11  -1 1342.87   75.69
  -4  11   1 1170.28   74.19
   4  11  -1 1170.38   76.99
   4  11  -1 1207.98   76.89
   4 -11   1 1179.28   73.79
  -4  11   1 1244.98   74.79
  -4 -11  -1 1314.77   79.29
   4 -11   1 1131.19   73.99
  -4  11   1 1292.67   76.79
  -4  11   1 1219.08   74.89
   4 -11  -1 1114.79   75.19
  -4  11  -1 1207.28   74.89
  -4 -11   1 1341.07   78.89
  -4  11  -1 1237.08   74.89
  -4  11  -1 1297.07   76.59
   4  11   1 1277.07   77.69
   4  11   1 1276.47   75.79
   4  11   1 1291.67   77.99
  -4  11  -1 1339.07   75.09
  -4  11  -1 1200.48   74.49
   4  11   1 1334.17   77.59
  -4 -11   1 1338.47   75.39
   4 -11  -1 1209.98   75.19
  -5  11   1  176.18   12.70
  -5 -11  -1  165.58   14.30
  -5  11   1  185.68   13.70
   5  11  -1  129.39   15.80
   5 -11   1  155.48   15.30
   5 -11   1  177.38   12.50
   5  11  -1  161.88   15.40
  -5  11   1  158.88   15.00
  -5  11   1  146.79   12.80
   5 -11  -1  169.48   15.10
  -5 -11   1  165.18   14.20
  -5  11  -1  174.08   13.30
   5  11   1  177.98   16.10
   5  11   1  146.79   15.90
   5  11   1  157.98   16.40
  -5  11  -1  174.48   13.10
  -5  11  -1  161.68   12.90
  -5  11  -1  168.38   14.60
   6 -11   1   41.90    5.90
   6  11  -1   33.60    6.30
  -6  11   1   36.50    5.70
  -6 -11  -1   32.40    7.10
  -6  11   1   31.10    6.00
   6  11  -1   45.20    8.60
  -6 -11  -1   33.00    9.60
  -6  11   1   38.90    6.00
   6  11  -1   33.40    7.30
  -6  11   1   27.70    5.20
   6  11  -1   31.20    7.60
  -6  11   1   36.60    5.80
   6  11   1   30.70    6.80
  -6  11  -1   30.80    5.30
  -6  11  -1   39.20    5.20
   6 -11  -1   29.60    6.00
   6  11   1   26.20    5.70
  -6  11  -1   25.80    5.60
  -6 -11   1   42.10   10.10
   6  11   1   34.00    7.90
  -6 -11   1   29.60    6.90
   6 -11  -1   26.80    4.80
   6  11   1   21.00    7.40
  -7 -11  -1   17.30    6.50
  -7  11   1   13.80    2.90
   7  11  -1   14.70    5.50
  -7  11   1    9.50    4.40
  -7 -11  -1   12.10    8.80
   7  11  -1   14.80    5.20
   7 -11   1   15.00    5.10
  -7  11   1   11.50    3.60
  -7  11   1   10.50    4.10
   7 -11   1   14.50    3.10
   7  11  -1    9.20    6.80
  -7  11   1   14.40    4.60
   7  11  -1    4.10    5.20
   7  11   1   16.20    6.10
   7  11   1    6.80    5.90
  -7  11  -1   13.50    4.70
  -7  11  -1   20.10    6.80
  -7  11  -1   13.40    2.70
  -7 -11   1    3.70    5.90
   7 -11  -1    9.70    2.80
  -7 -11   1   -4.60    8.70
  -7  11  -1   17.40    3.90
  -7  11  -1    9.00    4.50
  -7  11  -1    8.20    3.80
   7  11   1    3.90    7.40
   7 -11  -1   21.50    5.50
  -8  11   1  179.48   14.40
   8  11  -1  213.18   19.50
  -8 -11  -1  188.58   21.10
   8  11  -1  171.48   19.60
  -8 -11  -1  191.48   17.50
  -8  11   1  202.18   16.40
   8  11  -1  155.78   18.70
   8 -11   1  192.18   15.70
  -8  11   1  197.98   15.70
  -8  11   1  189.58   15.20
   8  11   1  161.28   18.70
  -8  11  -1  203.88   15.60
   8 -11  -1  191.28   15.60
  -8  11  -1  183.78   16.70
  -8 -11   1  139.59   19.80
  -8  11  -1  177.28   15.10
  -8  11  -1  190.58   16.70
  -8 -11   1  175.18   17.70
   8  11   1  170.58   18.90
   8  11   1  177.78   18.50
  -8  11  -1  149.39   16.80
  -9 -11  -1   55.89    9.70
  -9 -11  -1   79.89   14.80
  -9  11  -1   30.90    6.20
  -9  11  -1   57.69    8.10
   9  11   1   50.39   13.40
  -9  11  -1   41.10    8.50
 -10  11   1  106.89   15.40
 -10 -11  -1   85.69   12.60
 -10  11   1  110.29   11.40
  10 -11   1   88.39   12.80
 -10  11   1  111.09   10.50
 -10 -11  -1   89.59   17.60
  10  11  -1   97.09   15.70
  10  11   1  103.29   13.60
 -10  11  -1  111.29   15.90
 -10  11  -1  102.59   10.50
  10  11   1   99.89   16.20
  10 -11  -1   93.29   12.40
 -10 -11   1   87.79   14.90
 -10  11  -1  118.09   11.80
 -10  11  -1  104.79   14.00
  11  11  -1   42.10   10.70
 -11 -11  -1   62.19   11.30
 -11  11   1   53.39    8.20
  11  11  -1   63.39   12.40
  11 -11   1   45.00    8.40
 -11  11   1   71.19    9.30
 -11  11   1   48.10    7.50
  11  11  -1   38.70   12.10
  11  11   1   54.39   13.10
  11  11   1   39.40   10.90
 -11  11  -1   66.39    9.70
  11  11   1   74.89   12.00
 -12 -11  -1   14.20    9.60
 -12  11   1   29.20    6.20
  12  11  -1   46.30    9.70
 -12  11   1   31.70    5.90
  12  11  -1   37.40   10.30
 -12 -11  -1   30.00   13.50
 -12  11   1   35.00    6.20
 -12  11   1   40.20   13.30
  12  11  -1   13.40    7.90
  12 -11   1   22.10    7.80
 -12  11  -1   18.30   10.90
 -12 -11   1   14.90   13.10
  12 -11  -1   21.00    8.10
 -12  11  -1   21.50    5.30
  12  11   1   26.40    7.50
  12  11   1   30.60   11.80
 -12 -11   1   23.50    9.90
 -12  11  -1   31.30    6.50
  12  11   1   36.50   11.70
  12  11   1   25.30   11.10
 -12  11  -1   30.20    6.00
 -13  11   1   29.00    6.30
 -13  11   1   37.70    6.30
  13  11  -1   34.20    9.30
 -13 -11  -1   35.40   11.10
 -13 -11  -1   49.90   18.90
  13  11  -1   22.90    8.80
 -13  11   1   20.80    5.90
 -13  11  -1   58.79   15.90
 -13 -11   1   41.60   11.30
  13  11   1   34.30   13.50
 -13 -11   1   45.50   15.90
 -13  11  -1   26.30    5.90
  13  11   1   29.20   13.10
 -13  11  -1   32.20    6.50
  13  11   1   20.40    9.60
  13  11   1   32.30   10.10
 -14 -11  -1  -10.10   10.20
 -14  11   1    8.40    5.10
  14  11  -1   15.20   10.30
  14  11  -1    1.40    7.30
 -14 -11  -1    4.80   15.00
 -14  11   1    2.50    4.80
 -14  11  -1    4.00    4.90
 -14  11  -1    5.70    4.80
 -14 -11   1    0.90    8.80
  14  11   1   17.80   10.30
  14  11   1  -11.80   11.60
 -14  11  -1   -2.70    4.90
   0 -12  -1    1.60    3.00
   0  12   1    0.80    3.40
   0  12   1    6.00    3.20
   0  12  -1    8.10    4.20
   0 -12  -1   12.10    5.40
   0  12  -1    0.80    2.70
   0  12   1    7.30    4.20
   0  12  -1    1.00    3.30
   0 -12   1   13.10    7.20
   1  12  -1  792.12   52.79
  -1 -12  -1  783.62   48.70
   1  12  -1  779.62   51.69
  -1  12   1  761.92   51.39
  -1 -12  -1  801.92   52.49
   1  12  -1  896.51   51.69
   1 -12   1  756.52   49.60
  -1  12   1  853.31   50.79
   1  12  -1  830.82   49.40
  -1  12   1  813.22   50.29
   1 -12   1  733.93   51.69
  -1  12   1  792.82   51.59
  -1  12   1  812.02   49.60
  -1  12   1  796.82   48.50
   1 -12   1  824.22   48.50
   1  12  -1  862.91   49.80
   1  12   1  868.31   51.69
   1 -12  -1  784.82   48.00
  -1  12  -1  816.02   50.39
   1  12   1  772.82   52.09
   1  12   1  813.12   50.79
  -1  12  -1  815.52   48.70
   1 -12  -1  705.93   51.09
  -1  12  -1  852.31   49.70
   1  12   1  773.22   49.10
  -1 -12   1  773.22   52.79
  -1  12  -1  807.02   50.39
   1  12   1  816.82   49.60
  -1  12  -1  814.22   51.39
   1  12   1  790.22   51.99
  -1 -12   1  798.32   49.00
  -1  12  -1  773.32   54.79
   2  12  -1  269.97   18.20
  -2  12   1  236.08   16.70
   2 -12   1  209.68   20.10
  -2  12   1  260.47   20.20
   2 -12   1  229.58   18.40
   2  12  -1  249.88   20.60
   2  12  -1  245.08   19.70
  -2  12   1  285.47   18.40
  -2  12   1  250.37   18.50
   2 -12   1  263.17   17.10
  -2 -12  -1  240.08   17.80
   2  12  -1  261.67   18.20
   2  12  -1  231.38   20.00
  -2  12  -1  250.37   17.00
   2  12   1  267.87   21.40
   2  12   1  255.47   21.70
  -2  12  -1  236.08   19.70
   2  12   1  233.38   17.90
   2 -12  -1  270.47   17.80
   2  12   1  268.77   20.70
  -2 -12   1  236.88   22.50
  -2 -12   1  254.77   18.10
  -2  12  -1  247.38   18.40
   2 -12  -1  254.57   16.60
  -2  12  -1  246.48   18.00
  -2  12  -1  219.78   20.60
   2  12   1  300.27   22.20
  -2  12  -1  277.37   19.20
   3  12  -1  271.57   21.70
  -3  12   1  241.08   21.10
  -3  12   1  285.87   20.10
   3 -12   1  285.27   21.80
   3 -12   1  302.07   18.80
  -3  12   1  267.47   18.50
  -3  12   1  274.77   19.70
  -3 -12  -1  313.07   24.70
   3  12  -1  268.47   21.80
  -3  12   1  262.07   19.40
   3  12  -1  298.27   22.40
   3  12  -1  271.37   19.90
  -3  12   1  294.47   22.10
   3  12   1  286.27   20.10
  -3  12  -1  282.67   20.40
  -3  12  -1  271.17   19.40
  -3  12  -1  268.77   18.70
   3  12   1  295.57   22.10
   3  12   1  272.67   22.10
   3 -12  -1  243.18   18.20
  -3 -12   1  316.27   25.30
   3  12   1  292.07   22.90
  -3  12  -1  312.07   22.60
  -3  12  -1  276.37   19.90
  -3 -12   1  278.57   20.10
   3 -12  -1  233.58   24.40
  -3  12  -1  284.37   21.50
  -4  12   1   20.40    4.90
   4  12  -1   13.70    5.40
  -4  12   1   12.90    4.90
   4  12  -1   16.80    6.80
   4  12  -1   11.30    3.80
  -4 -12  -1   12.60    5.00
   4 -12   1   20.30    3.80
   4 -12   1   14.30    4.00
  -4  12   1   16.60    3.30
  -4 -12  -1   29.70    8.60
  -4  12   1   24.40    4.70
  -4  12   1   11.90    3.40
   4  12  -1   15.80    6.00
  -4  12  -1   18.10    4.70
  -4 -12   1   12.70    5.10
   4  12   1   10.40    6.30
   4  12   1    9.50    4.90
  -4  12  -1   16.00    4.10
   4  12   1   11.50    4.10
   4  12   1   14.40    5.20
  -4  12  -1   16.60    3.60
  -4  12  -1   13.50    4.70
  -4  12  -1   14.50    3.90
  -5  12   1  118.79   10.70
  -5  12   1   88.89   12.30
   5 -12   1  105.39    9.50
   5  12  -1  100.19   13.60
   5  12  -1   96.49   13.80
  -5 -12  -1  120.19   12.30
  -5  12   1  116.89   10.00
  -5  12   1  112.29   12.40
   5  12  -1  113.79   11.00
   5  12  -1  100.39   13.70
  -5  12   1   88.89   10.50
  -5 -12  -1  122.79   18.20
  -5  12   1  105.49    9.80
  -5  12  -1   97.89   12.00
   5  12   1  107.29   14.00
  -5  12  -1  118.49   10.40
   5 -12  -1  136.49   12.90
   5  12   1  118.69   14.00
  -5  12  -1  111.19   10.30
  -5 -12   1  134.39   17.70
   5  12   1   91.69   10.60
   5  12   1   95.19   13.80
  -5  12  -1  103.59   10.50
  -5 -12   1  115.89   12.30
  -6  12   1  155.68   13.30
  -6 -12  -1  192.08   21.50
   6  12  -1  142.49   14.00
   6  12  -1  119.09   16.10
  -6  12   1  155.98   14.60
   6 -12   1  125.29   16.00
   6  12  -1  161.38   15.90
  -6  12   1  153.98   12.70
  -6  12   1  156.18   12.80
  -6 -12  -1  168.28   14.70
  -6  12   1  158.68   12.60
   6  12  -1  153.98   16.60
  -6  12  -1  165.98   13.10
  -6 -12   1  146.49   14.80
  -6  12  -1  161.58   14.40
  -6  12  -1  149.39   12.80
   6  12   1  129.39   13.40
  -6  12  -1  173.08   13.50
   6  12   1  146.49   15.70
   6  12   1  156.28   19.90
   6  12   1  122.69   16.20
  -6  12  -1  142.09   11.90
  -7  12   1  176.38   14.70
   7  12  -1  165.88   15.20
   7 -12   1  142.79   12.80
   7  12  -1  156.18   17.50
   7 -12   1  170.78   15.50
  -7  12   1  161.28   14.30
  -7  12   1  183.18   15.40
   7  12  -1  167.38   18.20
   7  12  -1  196.88   20.10
  -7 -12  -1  173.18   19.70
  -7 -12  -1  195.78   16.20
  -7  12   1  180.48   14.00
  -7  12  -1  173.48   15.90
  -7  12  -1  144.19   16.60
  -7  12  -1  174.18   14.80
   7 -12  -1  178.18   15.10
   7 -12  -1  146.79   12.40
   7  12   1  134.99   20.50
  -7 -12   1  169.38   16.40
   7  12   1  162.88   15.40
   7  12   1  151.78   17.60
   7  12   1  181.28   18.50
  -7 -12   1  157.08   22.50
  -7  12  -1  162.68   14.40
  -8 -12  -1  151.08   16.40
   8  12  -1  187.58   18.60
  -8 -12  -1  186.08   21.50
   8  12  -1  142.49   19.10
   8  12  -1  142.99   19.90
  -8  12   1  152.88   14.80
  -8  12   1  158.48   15.00
  -8  12   1  153.18   16.80
  -8  12   1  165.88   14.30
  -8  12  -1  160.88   13.80
  -8  12  -1  174.78   14.60
  -8  12  -1  153.38   14.70
   8  12   1  123.59   17.80
  -8  12  -1  164.48   15.60
  -8 -12   1  174.28   17.10
   8  12   1  168.38   18.90
   8  12   1  150.78   20.60
  -8 -12   1  207.18   22.10
  -9 -12  -1  110.99   18.50
  -9  12   1  115.29   14.30
  -9 -12  -1  140.69   20.30
   9  12  -1  115.39   17.70
   9  12  -1   88.69   19.80
   9  12  -1  153.78   17.70
  -9  12   1  133.49   11.70
  -9  12   1  139.19   13.40
   9 -12   1  108.59   13.30
  -9  12   1  106.49   13.00
   9  12   1  131.99   17.50
  -9  12  -1   87.99   15.40
   9 -12  -1  132.19   13.40
   9  12   1   83.19   19.30
   9  12   1  111.49   16.60
  -9  12  -1  142.49   13.50
  -9  12  -1  116.99   11.80
  -9  12  -1  103.49   14.60
  -9  12  -1  148.09   16.50
  -9 -12   1   97.89   17.70
  -9 -12   1  117.89   15.90
 -10  12   1   39.80    6.70
 -10  12   1   51.99    7.90
 -10  12   1   38.40    9.20
 -10 -12  -1   46.30    9.90
 -10 -12  -1   69.39   16.20
 -10  12   1   30.50    6.60
  10  12  -1   56.29   11.70
  10 -12   1   37.90    7.80
  10  12  -1   37.10   11.10
 -10 -12   1   58.29   10.70
  10 -12  -1   41.50    7.70
  10  12   1   57.29   11.80
 -10 -12   1   28.90   13.90
 -10  12  -1   32.90    6.00
 -10  12  -1   44.30    7.10
  10  12   1   35.40   10.30
  10  12   1   19.00    9.10
 -10  12  -1   48.20   10.30
 -10  12  -1   39.80    6.80
 -11  12   1   72.79    8.90
 -11 -12  -1   62.29   11.40
 -11  12   1   67.99   10.00
 -11  12   1   68.29   14.40
 -11  12   1   50.89    8.00
 -11 -12  -1   58.09   15.10
  11  12  -1   48.40   11.60
  11 -12   1   69.99   11.20
  11  12  -1   54.79   14.00
 -11 -12   1   71.99   15.30
 -11 -12   1   74.89   12.20
  11 -12  -1   62.69   10.00
  11  12   1   42.50   11.70
 -11  12  -1   71.39   10.60
 -11  12  -1   45.80    8.00
  11  12   1   39.50   12.50
 -11  12  -1   66.09    9.10
  11  12   1   78.59   12.50
 -11  12  -1   68.89   14.80
  12  12  -1   -1.00    8.00
  12  12  -1   16.20    9.20
 -12  12   1   -2.80    3.20
  12  12  -1    5.00    9.70
 -12 -12  -1    3.90   12.90
 -12  12   1   -0.80    4.10
 -12  12   1   -2.60    4.10
 -12 -12  -1    3.20    8.80
 -12  12  -1    6.20    9.60
  12  12   1    2.00    5.70
 -12  12  -1    0.50    3.60
  12  12   1    7.10    8.20
 -12 -12   1   14.30   13.20
 -12 -12   1   -3.70    8.60
 -12  12  -1   -2.40    4.00
  12  12   1    0.20    9.10
 -12  12  -1   -4.00    3.90
 -13  12   1    7.60    5.20
  13  12  -1   -2.10    8.90
  13  12  -1  -11.70    8.90
 -13  12   1    4.80    5.00
 -13  12   1    2.50    3.90
 -13 -12  -1   11.10   16.90
 -13 -12  -1   -6.30    8.60
  13  12  -1   -2.00   10.10
 -13 -12   1   25.10   14.80
  13  12   1    6.80    7.90
  13  12   1    4.90    7.20
 -13  12  -1   -5.70   10.00
  13  12   1   -5.20    7.00
 -13  12  -1   -3.00    4.70
 -13  12  -1    6.80    5.20
 -13  12  -1   10.20    4.60
 -13 -12   1   -3.90    9.20
 -14  12   1    0.00    4.40
 -14 -12  -1   27.00   17.30
 -14 -12  -1    9.60    9.70
 -14  12   1   -3.20    4.60
  14  12  -1   -2.40   10.40
  14  12  -1    5.20   11.30
  14  12  -1  -10.00   10.30
 -14  12  -1   -4.20    3.90
 -14 -12   1   21.60   11.70
 -14  12  -1   -3.50    5.80
 -14  12  -1   -4.30    5.80
  14  12   1    2.50    8.20
   0 -13   1    6.60    3.60
   0 -13  -1    3.50    3.10
   0  13  -1    6.00    3.30
   0  13  -1   -0.10    4.10
   0  13   1   -0.50    9.10
   0 -13  -1   -4.10    6.40
   0  13   1    3.50    5.20
   0 -13  -1    0.30    4.40
   0  13   1    5.70    3.70
   0  13   1   -1.10    3.90
   0  13   1    1.20    2.30
   0  13  -1   16.20    5.80
   0  13  -1    0.90    3.60
  -1  13   1   34.20    7.60
   1  13  -1   49.00    6.60
  -1 -13  -1   62.09   10.70
   1  13  -1   40.80    8.10
   1 -13   1   45.60    9.20
   1  13  -1   47.40    6.50
   1 -13   1   36.90    5.50
   1  13  -1   51.99    8.40
   1  13  -1   41.50    7.20
  -1  13   1   41.40    7.50
  -1  13   1   57.39    9.90
  -1  13   1   47.40    5.80
  -1  13   1   40.40    6.20
  -1 -13  -1   38.00    5.90
  -1  13   1   46.70    7.50
   1  13   1   56.49    8.70
  -1  13  -1   55.79    8.20
  -1  13  -1   58.19   10.30
   1  13   1   30.00    5.70
   1 -13  -1   44.90    6.20
   1  13   1   38.10    7.60
  -1 -13   1   51.69   10.40
   1  13   1   45.70   11.10
  -1  13  -1   38.50    8.00
  -1 -13   1   35.20    6.00
   1  13   1   50.09    6.50
   1  13   1   44.70    7.80
  -1  13  -1   38.20    6.20
   1 -13  -1   54.89    9.30
  -1  13  -1   51.89    6.20
   2  13  -1  168.48   13.70
   2  13  -1  173.48   16.20
  -2  13   1  197.18   15.00
   2  13  -1  159.08   16.20
   2  13  -1  185.68   14.10
  -2  13   1  169.18   12.40
  -2  13   1  158.18   15.00
  -2 -13  -1  138.49   18.10
  -2  13   1  163.28   16.50
  -2 -13  -1  176.88   13.80
  -2  13   1  160.08   13.70
   2 -13   1  169.68   12.80
   2 -13   1  181.18   17.10
   2  13  -1  181.48   16.60
  -2  13   1  149.99   15.80
  -2  13  -1  163.18   16.10
   2  13   1  168.48   13.60
  -2  13  -1  146.79   15.50
  -2 -13   1  202.08   19.90
  -2  13  -1  183.28   15.40
   2  13   1  143.39   16.00
   2 -13  -1  167.48   13.40
   2  13   1  171.98   13.90
   2 -13  -1  154.18   16.40
   2 -13  -1  176.68   12.40
  -2 -13   1  156.48   14.00
   2  13   1  161.68   16.40
  -2  13  -1  161.88   12.50
  -2  13  -1  195.48   14.20
   2  13   1  174.78   16.20
  -2  13  -1  195.88   17.70
   3 -13   1   -0.90    6.10
   3  13  -1    8.80    5.20
  -3  13   1   20.60    4.40
   3 -13   1    5.80    3.60
   3  13  -1    7.00    4.70
  -3 -13  -1    5.00    4.50
  -3  13   1   10.60    3.60
   3  13  -1    4.10    3.90
   3  13  -1   10.80    3.70
  -3  13   1    6.40    4.60
   3  13  -1    0.20    5.70
  -3  13   1   14.90    5.50
  -3  13   1    7.80    2.60
   3  13   1    8.90    3.70
  -3 -13   1   12.30    9.40
  -3  13  -1    9.00    4.70
   3  13   1    6.60    5.40
  -3  13  -1    8.70    2.90
  -3  13  -1    8.80    5.30
  -3  13  -1   11.10    7.90
  -3  13  -1    8.60    3.50
  -3  13  -1   10.10    3.40
  -3 -13   1   20.80    5.40
   3  13   1   16.10    5.50
  -4 -13  -1   88.99   15.70
  -4  13   1  108.69   13.20
  -4  13   1  118.19   10.30
  -4  13   1   83.29   13.20
  -4  13   1  117.39    9.40
  -4  13   1  100.39   11.00
   4  13  -1  108.19   13.40
   4 -13   1   99.59   13.50
  -4 -13  -1  109.19   11.60
   4  13  -1  105.29   11.40
   4  13  -1  112.59   13.40
  -4  13   1   99.49   10.10
   4  13  -1   83.29   13.00
   4 -13   1   99.19    9.90
   4 -13   1   89.99    9.50
  -4 -13   1   93.29   11.70
  -4 -13   1  103.89   15.70
   4  13   1   99.69   14.70
   4 -13  -1  101.99   12.80
  -4  13  -1  110.89   10.70
  -4  13  -1  107.29   11.20
   4  13   1  102.29   10.70
  -4  13  -1   82.39   13.00
   4  13   1   98.69   13.10
  -4  13  -1   85.39    9.30
   4  13   1   75.09   12.40
  -4  13  -1   99.99   11.60
  -4  13  -1  118.69   13.00
   5 -13   1  162.58   15.10
  -5  13   1  121.99   12.90
   5  13  -1  113.59   15.90
   5  13  -1  117.19   15.70
  -5  13   1  140.69   12.70
  -5  13   1  123.49   13.60
   5  13  -1  111.19   15.20
  -5 -13  -1  136.19   13.80
  -5 -13  -1  149.49   17.40
   5 -13   1  138.09   11.50
   5  13  -1  136.59   13.10
  -5  13   1  154.08   12.10
  -5  13   1  120.29   11.40
  -5  13   1  132.99   15.80
  -5 -13   1  173.18   20.40
  -5  13  -1  130.19   15.60
  -5  13  -1  125.79   12.70
   5  13   1  136.09   16.40
   5  13   1  133.59   15.70
  -5  13  -1  155.78   12.80
   5  13   1  122.49   12.60
  -5 -13   1  148.79   13.70
  -5  13  -1  130.79   11.90
  -5  13  -1  147.29   14.20
   5  13   1  128.19   16.40
  -6  13   1  103.19   10.60
   6 -13   1  113.59   13.10
  -6 -13  -1   93.59   12.60
  -6  13   1   91.79    9.80
  -6 -13  -1   79.49   14.80
   6  13  -1  116.19   14.50
  -6  13   1   94.39    9.60
  -6  13   1   98.29   10.60
   6  13  -1   75.09   11.20
   6  13  -1   67.89   12.00
  -6  13   1   92.59   12.30
   6  13   1   70.39   10.30
   6  13   1   84.19   14.10
  -6 -13   1  104.69   12.40
   6  13   1   66.49   12.50
  -6  13  -1   84.19   10.00
  -6  13  -1   76.99    9.90
  -6  13  -1   84.19   11.60
  -7  13   1   38.80    6.60
  -7  13   1   47.00    7.60
  -7 -13  -1   47.50   13.80
   7  13  -1   46.30   11.50
   7  13  -1   38.20   10.90
   7 -13   1   42.10    8.40
  -7 -13  -1   35.20    8.10
   7  13  -1   63.89    9.80
  -7  13   1   57.69    6.90
   7  13  -1   32.80   11.00
  -7  13   1   44.50    7.50
   7  13   1   43.20   10.10
   7  13   1   23.70    9.00
  -7  13  -1   60.09    8.70
  -7  13  -1   53.29   11.20
   7  13   1   38.10    7.50
  -7  13  -1   46.70    7.50
  -7  13  -1   49.60    6.40
  -7 -13   1   34.20   11.20
  -7  13  -1   45.70    7.30
  -7  13  -1   34.90    7.10
   7  13   1   54.19   12.90
   7 -13  -1   52.39   10.50
  -7 -13   1   56.49    9.20
   8  13  -1  302.47   27.50
  -8  13   1  350.56   24.70
   8  13  -1  300.07   32.30
   8  13  -1  325.77   24.80
  -8  13   1  279.47   23.60
  -8 -13  -1  373.16   31.20
  -8  13   1  315.17   22.50
  -8  13   1  322.57   20.60
   8  13  -1  332.97   28.30
   8 -13   1  361.06   24.30
  -8  13   1  279.17   27.30
  -8 -13  -1  348.97   25.60
   8  13   1  298.87   24.60
  -8  13  -1  290.67   22.70
  -8  13  -1  337.77   24.70
   8  13   1  287.57   27.80
  -8  13  -1  303.57   20.60
   8  13   1  260.57   27.30
   8  13   1  338.67   28.20
  -8  13  -1  293.57   26.50
  -8 -13   1  349.96   33.20
   8 -13  -1  314.67   23.80
  -8  13  -1  324.27   24.30
  -8  13  -1  369.76   25.90
  -9  13   1   28.40    6.30
  -9 -13  -1   30.90    8.60
  -9  13   1   23.40    8.20
  -9  13   1   27.20    5.40
  -9  13   1   25.60    6.20
   9 -13   1   17.90    6.40
   9  13  -1   14.80    7.60
   9  13  -1   16.00    5.80
   9  13  -1   40.50   10.70
   9  13  -1   18.40    9.50
   9  13   1   11.20    5.60
  -9 -13   1   21.20    7.70
   9 -13  -1   28.80    6.10
  -9  13  -1   14.60    5.20
  -9  13  -1   19.50    4.90
   9  13   1   19.80    8.80
   9  13   1   13.00    7.80
  -9  13  -1   16.70    5.30
  10  13  -1  221.98   19.70
 -10  13   1  200.68   17.80
  10 -13   1  216.38   19.10
 -10 -13  -1  186.98   26.70
  10  13  -1  208.48   26.00
 -10  13   1  203.88   21.60
 -10  13   1  211.68   16.60
  10  13  -1  163.68   22.30
 -10  13   1  222.38   17.70
 -10 -13  -1  195.38   20.60
 -10  13  -1  218.78   17.90
 -10  13  -1  216.88   18.20
  10  13   1  186.58   25.00
 -10  13  -1  210.38   20.90
  10 -13  -1  204.08   18.50
 -10  13  -1  223.08   17.30
 -10 -13   1  196.68   20.10
 -10 -13   1  180.28   24.20
 -11  13   1    6.20    4.40
 -11 -13  -1   20.90   15.60
  11  13  -1    0.30    4.70
 -11  13   1    4.10    4.60
 -11 -13  -1    2.10    8.20
  11  13  -1    5.00    7.40
  11  13  -1   11.60   10.10
 -11  13   1   18.00    9.80
  11  13  -1    5.40    9.80
  11 -13   1   -5.90    6.80
 -11  13   1    4.40    3.60
  11  13   1   20.50   11.70
 -11 -13   1    2.90    8.00
  11  13   1   11.90    8.30
 -11  13  -1    7.90    8.30
 -11  13  -1    5.10    4.50
 -11  13  -1    1.40    3.80
 -11 -13   1   23.40   13.80
 -11  13  -1    2.00    4.10
 -12  13   1   45.30    7.70
 -12  13   1   27.60    7.00
  12  13  -1   27.50   11.10
 -12  13   1   45.80    7.20
 -12 -13  -1   21.10   15.40
 -12 -13  -1   33.90   10.10
 -12  13  -1   41.20    7.70
 -12 -13   1   29.20   10.20
 -12  13  -1   42.20    7.80
  12  13   1   30.10   13.70
 -12 -13   1   39.50   15.20
 -12  13  -1   44.90   12.50
  12  13   1   45.80   13.80
 -13  13   1   -2.30    5.00
 -13  13   1   -0.30    4.10
 -13 -13  -1    5.50   16.60
  13  13  -1    8.90    8.60
 -13  13   1   -0.60    4.80
  13  13  -1   -1.30   11.60
 -13 -13  -1    4.00    9.40
 -13 -13   1   -0.80    9.50
  13  13   1    2.50    9.90
 -13  13  -1   -1.60    4.10
 -13  13  -1   -5.30    5.20
 -13  13  -1    5.00    5.10
  13  13   1    6.60   13.30
 -13  13  -1    4.10   12.30
 -13 -13   1   42.40   18.30
   0  14   1  140.09   13.40
   0  14  -1  148.09   14.70
   1  14  -1   95.99   11.30
  -1  14   1  130.89   12.70
  -1  14   1   89.49   13.40
  -1  14   1  101.89   11.60
   1  14  -1  130.19   13.50
  -1  14   1   80.49   13.40
   1  14  -1  116.69   13.70
  -1 -14  -1   79.09   14.60
  -1  14   1  114.39    9.60
   1  14  -1  116.69   13.00
  -1  14   1  105.79   13.40
   1  14  -1   98.89   10.10
  -1 -14  -1  109.19   10.90
   1 -14  -1   93.69   15.10
  -1 -14   1  103.59   12.30
   1  14   1  112.19   13.30
   1  14   1   99.19   11.40
  -1  14  -1  102.19   12.00
  -1  14  -1  101.99   12.90
   1  14   1  111.59   10.40
  -1  14  -1  131.99   13.70
  -1  14  -1  105.19   11.50
   1 -14  -1  123.99    9.90
  -1  14  -1  114.79    9.80
   1  14   1  104.19   13.10
   1  14   1  114.59   14.90
  -2  14   1  435.16   28.90
  -2  14   1  393.66   27.20
  -2  14   1  469.75   31.80
   2  14  -1  425.56   31.10
   2 -14   1  476.95   32.50
   2  14  -1  433.26   28.80
  -2  14   1  412.56   31.20
   2  14  -1  417.36   29.10
  -2 -14  -1  417.56   29.10
   2 -14   1  399.16   30.50
   2 -14   1  441.26   27.70
   2  14  -1  400.46   30.70
   2  14  -1  398.66   31.20
   2  14   1  435.26   32.00
  -2 -14   1  475.55   35.10
  -2 -14   1  419.66   28.80
  -2  14  -1  456.85   30.20
   2  14   1  439.06   31.50
  -2  14  -1  388.86   31.40
   2 -14  -1  485.15   27.20
  -2  14  -1  405.36   29.50
   2  14   1  489.95   33.70
   2  14   1  405.26   28.50
  -2  14  -1  406.76   29.00
   2  14   1  424.96   29.20
  -2  14  -1  410.86   27.60
  -3  14   1  133.39   12.90
  -3  14   1  143.89   11.30
   3 -14   1  125.19   16.30
  -3 -14  -1  147.19   13.50
   3  14  -1  142.39   12.90
   3  14  -1  144.49   13.00
   3  14  -1  140.99   15.70
  -3  14   1  134.99   16.30
  -3  14   1  152.48   20.50
   3  14  -1  124.29   15.40
   3  14  -1  136.19   15.60
   3 -14   1  151.58   12.10
  -3  14   1  147.19   15.10
  -3 -14  -1  131.59   18.80
  -3  14  -1  143.89   15.00
  -3 -14   1  143.49   14.00
  -3 -14   1  127.29   22.90
  -3  14  -1  134.09   11.50
   3 -14  -1  116.79   15.50
   3  14   1  127.29   18.70
   3  14   1  135.39   12.50
   3  14   1  127.59   18.50
   3  14   1  129.09   15.00
  -3  14  -1  143.19   12.80
  -3  14  -1  147.49   13.30
   4 -14   1  620.04   38.50
  -4  14   1  708.23   42.10
   4 -14   1  584.94   42.00
  -4 -14  -1  644.14   45.20
  -4 -14  -1  640.44   40.50
  -4  14   1  611.34   42.10
   4  14  -1  652.33   43.40
   4  14  -1  625.94   40.70
  -4  14   1  612.34   39.20
  -4  14   1  637.74   40.20
   4 -14   1  600.44   39.50
  -4  14   1  587.84   43.70
   4  14  -1  563.54   44.00
   4  14  -1  626.04   43.00
   4  14   1  585.24   43.30
  -4  14  -1  675.73   41.40
  -4 -14   1  648.94   40.70
   4 -14  -1  625.84   41.90
   4  14   1  614.14   40.70
  -4  14  -1  662.03   40.80
   4  14   1  557.94   44.50
  -4 -14   1  639.34   47.40
   4  14   1  583.64   43.20
  -4  14  -1  639.64   39.60
  -4  14  -1  616.34   40.20
  -4  14  -1  658.13   42.50
   5 -14   1  171.98   16.70
   5  14  -1  161.48   17.70
   5  14  -1  123.09   17.70
   5  14  -1  166.28   14.90
  -5  14   1  134.69   16.90
  -5 -14  -1  156.88   22.20
  -5  14   1  153.58   16.50
   5  14  -1  154.48   17.70
  -5  14   1  143.69   15.30
  -5  14   1  162.78   13.20
  -5  14   1  171.08   14.60
  -5 -14  -1  162.38   15.60
  -5  14  -1  180.28   14.50
   5  14   1  124.09   19.90
   5 -14  -1  169.68   16.20
   5  14   1  161.18   14.70
  -5  14  -1  147.89   13.40
   5  14   1  174.58   18.20
  -5  14  -1  119.59   17.50
  -5  14  -1  165.28   14.80
  -5  14  -1  168.08   14.80
  -5 -14   1  183.88   16.10
  -5  14  -1  170.48   16.40
  -5 -14   1  130.09   20.20
  -6  14   1  178.88   16.50
   6 -14   1  219.18   18.30
  -6 -14  -1  197.38   17.60
  -6 -14  -1  193.38   25.40
  -6  14   1  199.48   18.40
  -6  14   1  197.78   15.60
   6  14  -1  207.98   25.50
   6  14  -1  178.88   22.00
   6  14  -1  183.68   20.50
  -6  14   1  226.78   16.90
   6  14  -1  151.68   19.50
  -6  14   1  165.28   14.90
  -6  14  -1  187.28   15.80
  -6 -14   1  207.28   23.40
   6  14   1  191.88   20.20
  -6  14  -1  186.58   18.30
   6  14   1  186.78   19.40
   6  14   1  179.68   24.70
  -6  14  -1  198.38   16.30
  -6  14  -1  228.48   22.40
  -6  14  -1  189.08   17.00
   6  14   1  168.18   19.80
  -6  14  -1  180.38   15.60
   6 -14  -1  195.28   17.80
  -6 -14   1  184.28   17.60
  -7  14   1   43.00    7.70
   7  14  -1   63.99   12.80
   7  14  -1   43.20   10.60
  -7 -14  -1   48.90   12.50
   7 -14   1   31.90    7.50
  -7  14   1   38.70    6.10
  -7  14   1   46.90    7.20
   7  14  -1   35.70    7.30
   7  14  -1   48.40   10.80
  -7 -14  -1   50.69    8.70
  -7  14   1   36.70    6.60
  -7  14  -1   52.49    7.20
   7  14   1   24.70    9.30
   7 -14  -1   27.00    7.80
  -7  14  -1   38.00    7.30
  -7 -14   1   41.90    9.00
  -7  14  -1   41.00    7.30
   7  14   1   21.90    9.80
   7  14   1   38.00    7.30
   7  14   1   28.40   10.10
  -8  14   1  106.39   13.40
  -8 -14  -1  108.29   14.70
   8  14  -1  121.79   17.40
  -8  14   1  136.29   12.90
  -8  14   1   99.49   13.40
   8  14  -1   77.29   12.90
   8  14  -1  135.49   19.60
  -8  14   1  130.29   12.00
  -8  14  -1   97.29   13.40
  -8 -14   1  129.39   15.10
  -8  14  -1  109.19   12.20
  -8  14  -1  100.99   11.60
  -8  14  -1  110.19   13.10
   8  14   1   91.29   12.60
  -9 -14  -1   77.09   11.20
   9  14  -1   56.99   14.00
  -9  14   1   52.59   10.30
   9  14  -1   69.89   14.10
  -9  14   1   64.09    9.40
  -9  14   1   69.69    9.50
  -9  14   1   76.79   11.40
   9  14  -1   59.29   11.50
   9 -14   1   67.49   10.50
  -9 -14  -1   67.69   17.30
  -9 -14   1   53.79   16.50
   9  14   1   88.59   12.40
  -9 -14   1   61.39   10.30
   9  14   1   98.09   14.70
  -9  14  -1   54.09    8.40
  -9  14  -1   71.09   11.10
  -9  14  -1   81.39   11.70
   9  14   1   57.69   13.80
   9  14   1   43.30   11.30
  -9  14  -1   66.69   10.10
   9 -14  -1   63.99    9.60
 -10  14   1   13.20    5.40
 -10  14   1    4.60    4.70
 -10 -14  -1   19.70   12.70
  10  14  -1    5.60    7.50
  10  14  -1    8.40    5.30
  10  14  -1   13.60    8.10
 -10  14   1   13.40    4.50
  10 -14   1    2.40    6.00
 -10 -14  -1   -1.20    7.40
  10  14  -1    7.20    9.60
  10  14   1    7.40    5.00
 -10  14  -1    6.40    4.80
 -10 -14   1   20.00   12.50
 -10  14  -1    5.00    4.10
  10  14   1   12.30    8.30
 -10  14  -1    5.80    4.70
  11  14  -1    1.00    8.00
 -11  14   1   -1.20    4.00
 -11  14   1   -2.80    3.90
 -11 -14  -1   -5.30   14.60
 -11  14   1    8.20    4.40
  11  14  -1   -2.40    4.40
  11  14  -1   -3.00    9.70
 -11  14  -1   -4.00    4.50
 -11 -14   1  -13.80    7.50
 -11  14  -1   -0.10    3.60
 -11  14  -1   -2.00    4.20
 -11  14  -1   -9.50    8.20
  11  14   1    6.80    5.70
  11  14   1  -18.90    8.30
  11  14   1   -5.10    7.40
 -11 -14   1  -21.00   12.80
 -12 -14  -1   37.80   10.90
 -12  14   1   23.40    6.20
 -12 -14  -1   53.29   19.20
 -12  14   1   23.80    6.20
 -12  14   1   37.90    6.60
  12  14  -1   25.30    8.80
  12  14  -1   47.80   14.90
 -12  14  -1   37.30    7.00
 -12 -14   1   62.19   15.40
 -12 -14   1   39.60   16.10
 -12  14  -1   38.90    7.60
 -12  14  -1   27.70    8.00
 -13  14  -1   67.79   15.80
 -13 -14   1   65.19   18.00
   0  15   1   10.90    5.30
   0  15  -1   12.80    3.70
   0  15  -1   25.00    6.60
   0  15   1   16.80   10.90
   0 -15  -1   20.80    4.70
   0  15  -1   19.20    6.10
   0  15   1   16.50    5.10
   0  15  -1   17.40    5.20
   0 -15  -1   22.70    9.90
   0  15   1   13.30    5.90
  -1  15   1  165.08   15.90
   1  15  -1  173.68   17.80
   1  15  -1  188.48   17.20
   1  15  -1  165.38   15.00
   1  15  -1  147.19   16.40
   1 -15   1  175.58   14.00
  -1  15   1  153.38   12.90
  -1  15   1  168.88   17.80
   1 -15   1  170.98   19.70
  -1  15   1  189.28   15.80
   1  15  -1  163.68   14.00
  -1  15  -1  181.98   17.60
  -1 -15   1  168.48   21.70
  -1  15  -1  166.18   14.80
  -1 -15   1  161.38   14.80
  -1  15  -1  155.88   13.30
  -1  15  -1  156.98   22.30
   1  15   1  169.18   17.40
   1 -15  -1  194.38   13.40
   1  15   1  177.98   15.30
   1  15   1  219.78   21.10
  -1  15  -1  185.08   17.80
   1  15   1  162.68   17.80
   1  15   1  160.88   13.70
  -1  15  -1  177.78   16.40
  -2  15   1  424.76   37.50
   2 -15   1  464.05   32.80
   2  15  -1  477.55   31.40
  -2  15   1  490.85   30.10
   2  15  -1  415.76   36.10
   2  15  -1  444.66   37.00
   2 -15   1  477.55   35.30
  -2 -15  -1  443.86   36.20
  -2  15   1  470.55   31.70
   2  15  -1  468.95   33.60
  -2  15   1  478.45   33.70
   2 -15   1  485.25   30.30
  -2 -15  -1  461.85   31.10
  -2  15   1  487.75   35.60
  -2  15   1  473.45   32.50
   2  15  -1  492.15   32.10
  -2  15  -1  516.15   33.50
  -2  15  -1  514.55   33.10
   2 -15  -1  477.95   30.60
   2 -15  -1  420.66   34.30
   2 -15  -1  492.65   29.70
   2  15   1  407.66   38.10
  -2  15  -1  496.05   30.50
   2  15   1  480.25   34.50
  -2  15  -1  443.86   35.70
   2  15   1  444.46   34.10
  -2  15  -1  473.45   34.10
  -2  15  -1  464.55   31.70
   2  15   1  452.25   31.10
   2  15   1  469.95   31.90
  -2 -15   1  467.95   31.20
  -3  15   1   51.49    6.90
   3  15  -1   35.10    7.00
   3  15  -1   30.50    8.30
   3  15  -1   59.39    9.10
  -3  15   1   62.99    9.60
  -3  15   1   40.30    7.90
   3  15  -1   35.90    8.60
  -3  15   1   40.60    7.10
   3  15   1   36.20    6.90
  -3  15  -1   49.30    7.20
   3  15   1   41.70    8.60
   3  15   1   58.99    9.10
  -3  15  -1   37.30    6.50
   3  15   1   46.90    8.70
  -3  15  -1   44.60    9.60
  -3 -15   1   62.89   13.60
   4  15  -1  338.67   29.50
  -4  15   1  362.26   25.80
  -4  15   1  404.26   26.10
  -4 -15  -1  381.46   33.30
   4 -15   1  348.97   27.80
   4 -15   1  367.36   23.80
  -4  15   1  370.36   28.20
   4 -15   1  355.36   24.30
   4  15  -1  351.56   29.00
  -4  15   1  366.56   24.40
  -4  15   1  331.27   31.40
  -4  15   1  346.37   28.30
   4  15  -1  358.76   29.70
   4  15  -1  359.56   26.30
  -4 -15  -1  341.97   25.90
   4  15  -1  386.06   25.60
   4  15   1  378.76   26.30
  -4  15  -1  327.67   24.50
  -4  15  -1  378.46   28.20
  -4 -15   1  357.16   26.30
  -4  15  -1  329.57   30.60
  -4 -15   1  414.06   33.80
   4  15   1  336.57   29.30
   4 -15  -1  307.47   27.40
  -4  15  -1  394.66   30.60
  -4  15  -1  389.76   26.30
   4  15   1  346.47   29.10
   4  15   1  295.17   28.40
  -4  15  -1  399.56   27.00
  -5  15   1   26.90    7.10
  -5  15   1   28.10    6.60
  -5  15   1   38.50   10.90
  -5  15   1   30.70    5.60
   5 -15   1   44.80    9.70
   5  15  -1   12.40    6.90
  -5  15   1   25.20    5.00
   5  15  -1   24.30    6.10
  -5 -15  -1   20.10    7.20
  -5  15   1   32.20    7.70
  -5 -15  -1   16.90   11.40
   5  15  -1   16.40    9.80
   5  15   1   24.60    5.90
  -5  15  -1   18.80    5.50
  -5  15  -1   25.00    5.40
   5  15   1   10.90    7.60
   5 -15  -1   22.50    8.40
  -5 -15   1   48.10   12.60
  -5  15  -1   21.60    7.10
   5  15   1   15.20    7.30
  -5  15  -1   26.30    7.00
  -5 -15   1   26.50    7.50
  -5  15  -1   22.90    4.90
  -6  15   1   44.80    7.60
   6  15  -1   46.30    7.80
  -6  15   1   44.50    7.10
  -6 -15  -1   32.40    8.40
   6  15  -1   28.00    7.90
  -6 -15  -1   34.80   12.20
  -6  15   1   48.70    9.10
   6 -15   1   30.30    9.40
  -6  15   1   48.10    7.40
   6  15  -1   37.50   10.00
  -6  15   1   33.90    6.00
   6  15  -1   39.40    9.70
  -6  15  -1   27.70    7.50
   6  15   1   32.70   11.00
  -6  15  -1   49.00    7.50
  -6  15  -1   42.40    7.30
  -6 -15   1   44.30   12.40
  -6  15  -1   38.40    6.70
  -6  15  -1   38.40   12.50
   6  15   1   25.20    9.50
   6 -15  -1   23.30    9.00
   6  15   1   38.70    7.50
  -6 -15   1   42.50    8.60
   6  15   1   24.90    8.60
  -6  15  -1   49.30    8.10
  -7 -15  -1   45.50   13.00
  -7  15   1   51.19    8.00
  -7  15   1   23.20    6.90
  -7  15   1   42.60    6.90
   7 -15   1   30.80    8.40
   7  15  -1   32.50    8.90
   7  15  -1   34.10   11.20
  -7 -15  -1   52.09   14.70
  -7  15   1   40.30    6.80
   7  15  -1   33.90    7.30
  -7 -15   1   35.80    8.70
  -7  15  -1   44.80    6.80
   7  15   1   36.50   10.50
  -7  15  -1   42.90    8.30
  -7  15  -1   35.50    7.20
  -7  15  -1   46.20    7.60
  -7 -15   1   67.99   15.60
  -7  15  -1   37.30    6.60
   7  15   1   35.70    7.60
   7 -15  -1   28.50    7.80
   7  15   1   57.79   13.00
  -8  15   1    9.70    3.70
  -8  15   1   -2.90    5.00
  -8  15   1    9.30    5.00
   8 -15   1   -3.90    6.20
   8  15  -1    3.20    7.50
  -8  15   1    9.50    4.30
  -8 -15  -1   18.10    7.80
  -8 -15  -1   22.10   12.70
   8  15  -1    5.80    5.40
  -8  15   1    5.00    5.50
   8  15   1    4.40    9.80
  -8  15  -1   11.10    5.20
  -8  15  -1    5.30    3.40
   8  15   1   13.30    7.90
  -8  15  -1   16.80    6.10
  -8  15  -1   14.70    6.70
  -8 -15   1   16.50   19.00
   8 -15  -1    4.50    6.40
   8  15   1    9.20    5.50
  -8  15  -1   11.20    5.00
  -8 -15   1    2.80    6.90
  -9  15   1   18.60    6.80
  -9  15   1   38.70    9.60
  -9 -15  -1   26.50   13.00
  -9 -15  -1   22.20    8.30
   9  15  -1   18.10    6.50
  -9  15   1   22.90    6.00
  -9  15   1   33.90    6.20
   9  15  -1   11.70    8.60
   9  15  -1   48.00   12.50
   9 -15   1   19.70    7.70
  -9  15  -1   25.30    5.90
   9  15   1   51.19   14.20
  -9 -15   1   34.80    8.80
   9  15   1   27.80   10.70
  -9  15  -1   31.40    7.10
  -9 -15   1   39.70   15.30
   9  15   1   19.80    9.20
   9  15   1   21.20    6.80
  10  15  -1    9.50    9.90
  10  15  -1   11.00    8.10
 -10  15   1   12.40    5.70
 -10 -15  -1    1.80   12.90
 -10  15   1    0.80    8.60
 -10 -15  -1   -2.50    7.60
 -10  15   1    6.60    4.80
  10  15  -1   11.70    6.10
 -10  15  -1   10.80    7.90
  10  15   1   -2.30    6.60
 -10  15  -1    8.10    5.10
 -10 -15   1   12.20   13.30
 -10 -15   1   -0.80    8.70
  10  15   1    2.10    9.10
 -10  15  -1   10.70    4.70
 -10  15  -1   10.40    5.00
  10  15   1   10.20    5.60
  11  15  -1   16.10    6.40
 -11  15   1   32.50    7.30
  11  15  -1   33.40   14.60
 -11  15   1   30.10    6.20
 -11 -15  -1   74.39   20.00
 -11 -15  -1   45.30   10.70
 -11  15   1   32.00    6.80
 -11 -15   1   57.29   18.10
 -11  15  -1   23.10    6.80
 -11  15  -1   31.40    6.90
 -11  15  -1   37.40   11.00
  11  15   1   25.00   10.40
  11  15   1   17.40    6.70
 -12  15   1   47.40    8.60
  12  15  -1   58.09   11.00
 -12  15   1   42.60    7.70
 -12 -15  -1   45.40   11.50
  12  15  -1   34.80   11.30
 -12 -15  -1   28.10   20.00
 -12  15  -1   41.30    8.10
 -12  15  -1   45.70    8.50
  12  15   1   35.10   16.10
 -12 -15   1   30.00   17.10
 -12 -15   1   34.80   10.90
 -12  15  -1   42.20    7.70
  12  15   1   47.00   12.50
   0  16   1   -0.40    7.50
   0  16   1    7.60   10.90
   0  16   1    6.20    3.30
   0  16   1   -0.40    4.60
   0 -16  -1    9.00    4.20
   0 -16   1   -1.40    4.50
   0  16  -1    1.00    3.00
   0  16  -1   -2.10    4.80
   0 -16   1   16.50    9.60
   1 -16   1  452.85   27.70
  -1  16   1  366.66   35.60
   1  16  -1  429.26   31.40
   1 -16   1  352.36   32.80
  -1  16   1  412.86   27.20
  -1  16   1  447.96   32.80
   1  16  -1  411.56   29.70
  -1 -16  -1  395.46   28.10
   1  16  -1  435.46   28.10
   1  16  -1  355.16   35.20
  -1  16   1  407.46   30.10
  -1  16  -1  452.05   30.60
  -1  16  -1  431.86   32.40
   1  16   1  445.56   34.40
   1  16   1  444.26   31.50
   1  16   1  387.16   31.20
  -1 -16   1  404.66   28.20
  -1  16  -1  442.76   27.60
   1 -16  -1  365.46   33.20
   1  16   1  403.56   27.70
   1 -16  -1  442.86   27.20
  -1 -16   1  346.07   37.20
   2  16  -1   40.30    9.20
  -2  16   1   17.50    6.40
  -2  16   1   18.20    6.10
  -2  16   1   42.30   12.40
   2  16  -1   34.70   12.60
   2  16  -1   26.20    7.60
  -2 -16  -1   16.80    5.90
   2  16  -1   16.40    7.60
   2 -16   1   15.50    8.10
   2  16  -1   16.10    6.70
  -2  16   1   23.20    8.20
   2 -16   1   32.90    6.00
   2  16   1   13.60    6.60
  -2  16  -1   25.10    6.30
   2 -16  -1   22.40    5.00
   2  16   1   20.90    5.00
   2 -16  -1   22.00    5.80
  -2  16  -1   22.60    6.20
  -2 -16   1   48.40   13.00
  -2 -16   1   14.10    6.00
   2  16   1   18.00   10.00
   2 -16  -1    8.60    9.10
  -2  16  -1   25.90    4.70
  -2  16  -1   20.10    7.40
   2  16   1   11.70   10.40
  -3  16   1   -3.60    9.90
  -3 -16  -1    1.60   11.30
  -3 -16  -1   12.80    6.20
   3  16  -1    5.00    5.30
  -3  16   1    8.70    4.70
   3  16  -1    1.50    6.30
   3  16  -1    8.00    4.20
  -3  16   1   13.10    6.70
   3  16  -1   12.10    7.10
  -3  16  -1    4.60    3.40
  -3  16  -1   12.50    4.90
   3  16   1   13.00    7.10
   3  16   1   12.30    5.00
   3  16   1    1.60    5.70
   3  16   1    8.80    7.20
   3 -16  -1    3.60    8.80
  -3  16  -1    8.80    4.80
  -3  16  -1   10.50    7.90
  -3 -16   1    9.30    6.50
  -4  16   1  134.29   12.50
   4  16  -1  125.39   13.10
   4 -16   1  124.49   18.20
  -4  16   1  132.09   21.30
  -4 -16  -1  113.09   13.60
  -4  16   1  109.09   11.00
  -4 -16  -1  106.79   17.80
  -4  16   1  145.79   13.50
   4  16  -1  112.99   15.80
  -4  16   1  102.69   13.70
  -4  16  -1  109.39   15.40
  -4  16  -1  115.19   11.30
  -4 -16   1  119.79   14.10
  -4  16  -1  111.49   15.50
  -4  16  -1  111.59   12.80
  -4  16  -1  129.49   13.00
   4  16   1  117.99   16.20
  -4 -16   1   93.89   17.40
   4  16   1  123.69   13.30
  -4  16  -1   89.69   16.80
   4  16   1  116.69   12.60
   4  16   1   96.49   15.60
  -5 -16  -1   52.39    8.70
  -5  16   1   62.79    9.30
  -5  16   1   51.29    8.30
  -5  16   1   42.20    8.80
   5  16  -1   38.10    9.20
  -5  16   1   52.89   12.90
   5  16  -1   59.49   12.50
   5  16  -1   63.39   11.50
   5  16  -1   43.60    7.60
   5  16  -1   66.89   10.00
  -5  16   1   33.40    7.00
  -5 -16  -1   52.99   14.30
   5  16   1   37.70    9.00
  -5  16  -1   60.09   10.20
   5 -16  -1   60.09   11.10
   5  16   1   62.79   10.00
  -5  16  -1   55.19    8.80
  -5 -16   1   70.99    9.90
   5  16   1   41.60   10.70
   5  16   1   44.00   10.40
  -5  16  -1   40.80    8.40
  -6  16   1   27.80    5.60
  -6 -16  -1   29.20    7.80
  -6  16   1   36.50    7.40
  -6  16   1   23.30    6.00
   6  16  -1   35.40    9.80
   6  16  -1   47.50   12.00
  -6 -16  -1   25.80   12.60
  -6  16   1   39.60    9.40
   6  16  -1   21.50    6.00
  -6  16  -1   35.60    7.00
  -6  16  -1   34.20    7.50
   6 -16  -1   41.70    9.60
  -6  16  -1   31.20    8.20
   6  16   1    8.90    9.50
   6  16   1   17.50    9.50
   6  16   1   20.80    7.80
  -6  16  -1   33.50    6.20
   6  16   1   29.70    6.80
  -6 -16   1   26.80    9.80
  -6 -16   1   30.10   11.90
  -7 -16  -1    5.00   12.30
  -7 -16  -1   12.10    7.60
   7  16  -1   26.80    9.10
   7  16  -1   15.30    9.80
  -7  16   1   27.40    6.80
  -7  16   1   24.80    5.60
  -7  16   1   16.40    6.40
   7  16  -1    9.40    7.80
  -7  16   1   19.30    5.90
   7  16  -1   18.70    6.00
  -7  16   1    9.20    5.30
   7 -16  -1   10.40    7.80
   7  16   1   10.50    9.30
   7  16   1   16.60    5.60
  -7  16  -1   16.60    6.20
  -7 -16   1   11.30    7.40
  -7  16  -1   19.50    6.30
  -7  16  -1   20.10    6.20
  -7  16  -1   28.70    6.00
   7  16   1   -0.50    9.40
  -7 -16   1    2.50   12.60
  -7  16  -1   18.70    6.40
  -8  16   1    0.80    4.50
  -8 -16  -1    9.10   12.60
  -8  16   1   -1.90    3.80
  -8 -16  -1   -1.70    7.00
  -8  16   1   -4.60    3.80
   8  16  -1    0.00    6.90
   8  16  -1   -4.90    4.40
  -8  16   1   -2.80    5.30
   8  16  -1    6.80    8.20
  -8  16   1   -2.60    5.00
  -8  16  -1   -0.20    5.30
  -8 -16   1    0.10    7.20
  -8  16  -1   -4.40    3.40
   8  16   1   -5.20    5.70
   8  16   1   12.60    9.90
  -8  16  -1   -0.10    3.90
   8  16   1    2.50    4.60
  -8 -16   1    6.70   11.50
  -8  16  -1   -0.70    5.30
  -8  16  -1   -3.10    4.00
  -9  16   1   29.90    6.80
  -9 -16  -1   19.20    8.90
  -9  16   1   35.80    8.60
  -9  16   1   43.00    9.00
   9  16  -1   22.30    9.20
  -9  16   1   24.00    6.70
  -9 -16  -1   29.80   14.40
   9  16   1   27.00    7.40
  -9 -16   1   49.20   15.50
  -9  16  -1   34.90    8.10
  -9  16  -1   32.30    7.10
  -9 -16   1   14.10    8.80
   9  16   1   32.60   10.00
   9  16   1   55.39   15.90
  -9  16  -1   32.50    8.40
  -9  16  -1   15.70    7.20
 -10  16   1    9.80    5.90
 -10 -16  -1  -26.00   12.50
  10  16  -1   11.70    9.20
  10  16  -1   -8.60    6.70
  10  16  -1   -3.60    4.80
 -10 -16  -1   -1.90    8.20
 -10  16   1   -1.10    4.30
 -10  16   1    4.00    5.30
 -10  16  -1   -0.40    7.80
  10  16   1   -2.20    7.20
 -10  16  -1    2.40    5.30
  10  16   1    0.40    9.80
  10  16   1   -5.10    7.00
 -10 -16   1    6.20   13.70
 -10  16  -1   -4.90    4.80
  10  16   1    1.50    5.60
 -10 -16   1   -6.30    8.10
 -11 -16  -1   37.80   14.40
  11  16  -1   10.50    9.20
 -11  16   1   17.50    9.20
  11  16  -1    5.80   13.10
 -11  16   1    6.10    5.40
  11  16  -1    6.60    9.90
  11  16  -1   20.20    7.90
 -11  16  -1   10.60    5.20
  11  16   1   13.70    6.80
 -11 -16   1   -2.10   10.00
 -11  16  -1    3.70    6.00
 -11 -16   1   13.20   16.60
  11  16   1   17.60    8.90
 -11  16  -1   17.70    5.90
  11  16   1    5.70    8.90
 -11  16  -1   31.50   12.00
   0  17   1    1.70    4.80
   0  17  -1   -1.30    7.50
   0  17  -1    6.10    3.50
   0  17  -1   -4.10    4.20
   0  17   1   -2.60    4.90
   0 -17   1   -1.50    4.60
   0 -17  -1  -17.40    8.60
   0  17  -1   -6.50    5.10
   0 -17  -1    3.10    4.80
   0  17  -1    0.30    5.00
   0  17   1    2.50    8.90
   0  17   1    3.40    5.80
  -1  17   1    8.20    8.60
   1  17  -1   10.20    8.20
   1  17  -1    4.90    7.30
  -1  17   1    6.20    3.10
  -1  17   1    0.10    4.50
   1  17  -1    4.90    5.00
   1  17  -1    8.20    4.10
  -1 -17  -1    6.10    5.40
  -1  17   1   12.40    8.40
  -1  17   1    7.30    5.00
  -1 -17  -1   19.70   13.30
   1  17  -1    8.50    4.40
   1 -17   1   10.00   10.50
  -1 -17   1    8.10    5.60
   1  17   1    9.50    3.90
   1  17   1   10.50   10.60
  -1  17  -1    2.10    7.90
   1 -17  -1    9.90    4.90
  -1  17  -1   15.50    5.50
   1  17   1    2.80    5.10
  -1  17  -1   -0.50    5.60
   1 -17  -1   18.70   10.20
  -1  17  -1   10.60    5.40
   1  17   1    7.40    6.50
   1  17   1    5.00    6.00
  -1  17  -1    4.60    3.70
  -1 -17   1    3.10   11.30
   2  17  -1  325.47   30.10
  -2  17   1  299.77   31.20
  -2  17   1  381.06   27.60
   2  17  -1  371.76   29.40
  -2 -17  -1  355.46   25.30
   2  17  -1  335.27   29.50
   2  17  -1  360.06   25.50
   2  17  -1  367.66   26.30
  -2 -17  -1  367.66   34.20
  -2  17   1  337.07   26.30
  -2  17   1  365.26   24.30
  -2  17   1  380.26   30.60
   2  17   1  332.37   24.90
  -2  17  -1  367.26   27.70
   2 -17  -1  371.66   31.20
   2  17   1  360.06   29.80
  -2  17  -1  383.76   27.10
  -2 -17   1  383.56   26.00
  -2  17  -1  394.66   30.20
   2  17   1  346.57   26.50
   2  17   1  323.57   28.40
  -3 -17  -1   44.90    8.20
   3  17  -1   58.29   11.50
   3  17  -1   27.10    7.80
  -3  17   1   38.40    9.40
  -3  17   1   47.80    7.90
  -3  17   1   31.30    5.60
   3  17  -1   42.30   10.00
  -3  17   1   29.20    6.90
  -3  17   1   56.59   10.70
   3  17  -1   31.50    7.20
  -3 -17  -1   25.50   14.10
   3 -17  -1   40.10   12.10
  -3  17  -1   41.20    9.00
   3  17   1   35.80   10.50
   3  17   1   29.10    6.20
   3  17   1   21.50    6.80
  -3  17  -1   36.00    9.00
  -3  17  -1   43.70    7.70
  -3 -17   1   42.10    7.70
   4  17  -1  168.38   22.50
  -4  17   1  202.58   16.20
  -4  17   1  246.78   18.80
  -4  17   1  250.27   24.20
  -4 -17  -1  199.28   24.60
   4  17  -1  219.68   18.10
   4  17  -1  211.58   18.20
  -4 -17  -1  212.88   18.50
  -4  17   1  231.28   22.90
   4  17  -1  196.98   22.30
   4 -17   1  235.68   23.00
  -4  17   1  222.48   18.20
   4  17  -1  180.28   21.50
  -4 -17   1  228.98   26.90
   4  17   1  226.28   22.00
   4  17   1  195.98   18.30
  -4 -17   1  190.98   18.60
   4 -17  -1  198.88   21.50
   4  17   1  218.98   18.10
  -4  17  -1  174.58   21.10
  -4  17  -1  232.38   20.60
   4  17   1  185.58   22.20
  -4  17  -1  191.48   17.70
  -5  17   1   16.50    6.50
  -5  17   1    7.40    4.10
   5  17  -1   21.40    7.90
   5  17  -1   17.60    5.60
  -5 -17  -1   17.20    7.00
  -5  17   1   16.30    5.60
   5  17  -1   13.20    5.50
   5 -17   1   33.10   10.80
  -5  17   1   21.90    6.80
  -5  17   1    9.80    5.30
   5  17  -1   19.40   10.40
  -5 -17  -1   25.50   14.10
   5  17   1   10.70    6.80
  -5  17  -1   10.80    7.10
  -5  17  -1   14.20    6.60
   5  17   1    9.50    5.90
  -5  17  -1   12.10    5.20
  -5  17  -1   14.10    5.30
   5  17   1   13.50    5.50
  -5 -17   1    2.10   11.80
  -5  17  -1   11.90    4.50
   5 -17  -1    7.10    9.20
   5  17   1    3.80    7.20
   5  17   1   10.90    9.20
  -5 -17   1   24.30   13.00
  -6  17   1   37.80    7.90
   6  17  -1   44.90   13.80
  -6  17   1   52.59    8.40
   6  17  -1   57.09   12.50
  -6 -17  -1   42.40    9.20
   6  17  -1   50.69    8.60
   6  17  -1   59.19   12.80
   6 -17   1   51.19   11.40
  -6 -17  -1   49.00   16.10
  -6  17   1   56.49   10.20
  -6  17   1   53.09   10.20
  -6  17   1   70.19    9.20
   6 -17  -1   43.50   11.70
   6  17   1   28.60   12.90
   6  17   1   51.99    9.00
  -6  17  -1   61.29   10.30
  -6  17  -1   61.59   10.00
  -6  17  -1   46.90    8.30
  -6 -17   1   53.89    9.70
  -6  17  -1   73.19   10.90
   6  17   1   36.60    9.90
  -6  17  -1   55.99    9.30
  -6 -17   1   67.99   16.10
  -7  17   1   18.30    5.50
  -7 -17  -1    8.60    7.60
   7  17  -1   -3.00    8.80
  -7  17   1    9.10    5.40
  -7  17   1   11.30    5.10
   7 -17   1   -1.40    9.00
   7  17  -1   16.00    6.00
  -7  17   1    8.50    5.10
   7  17  -1    9.50    8.90
   7  17  -1   18.00    8.20
  -7  17   1   11.00    6.20
   7  17   1   11.70    5.60
  -7  17  -1   18.50    5.90
  -7  17  -1    6.50    5.90
  -7 -17   1   11.30    8.20
   7  17   1    2.40    6.90
  -7  17  -1   20.20    6.00
  -7  17  -1   11.10    5.80
  -7  17  -1    8.50    5.40
   7  17   1   14.90    9.00
   7  17   1    0.20    8.30
  -7 -17   1   -9.90   13.10
   8  17  -1   12.20    8.00
  -8 -17  -1    9.30    8.00
  -8 -17  -1   18.80   15.40
   8  17  -1    8.70    5.60
   8  17  -1   17.40    9.60
  -8  17   1    5.70    5.20
  -8  17   1    9.50    5.50
  -8  17   1    7.50    6.40
   8  17   1    8.10   12.20
   8  17   1   10.70    5.60
   8  17   1    2.30    6.80
  -8 -17   1   -0.20    8.10
  -8  17  -1    8.10    6.60
  -8 -17   1    5.00   14.50
   8  17   1   18.80    9.90
  -8  17  -1   13.50    6.10
  -8  17  -1   16.00    5.50
  -8  17  -1    9.70    5.80
  -9  17   1    1.00    5.10
   9  17  -1   -4.30    6.80
   9  17  -1    8.10    7.80
  -9  17   1    6.80    5.40
  -9  17   1    5.50    4.70
  -9 -17  -1    8.30    8.50
  -9 -17  -1   38.80   16.60
  -9 -17   1   -0.10    7.80
  -9  17  -1   -2.10    5.50
  -9  17  -1   -0.50    5.00
  -9 -17   1   10.10   12.90
  -9  17  -1   -7.00    6.40
 -10  17   1   -1.40    5.70
 -10 -17  -1    6.70    8.50
  10  17  -1    3.80    6.70
  10  17  -1    9.90    6.50
 -10  17   1   12.50    6.20
  10  17  -1    6.50   11.30
 -10 -17  -1   10.50   17.20
 -10 -17   1   16.80   15.70
 -10  17  -1   11.20    6.10
 -10 -17   1   -2.60   10.10
  10  17   1    2.50    6.00
 -10  17  -1    7.40    5.40
 -10  17  -1    1.80    8.90
  10  17   1    8.40   11.60
  10  17   1    9.40   10.70
  10  17   1   -2.50    9.10
 -10  17  -1   12.40    6.30
   0  18   1   -4.30    7.50
   0  18  -1    8.30    9.10
   0  18  -1   -2.70    5.40
   0  18  -1   -7.10    4.40
   0 -18   1   -3.70    4.80
   0  18  -1   -1.00    3.00
   0  18   1    3.10    6.70
   0  18   1    0.90    2.70
   0  18   1    0.70    5.40
   0 -18   1    2.20   10.90
   0  18   1    2.00    5.30
   0 -18  -1   -7.80   13.00
   1  18  -1  136.99   16.80
  -1  18   1  117.29   18.90
  -1 -18  -1   89.69   17.90
   1  18  -1  130.29   15.70
  -1  18   1  137.99   15.30
  -1  18   1  112.59   13.50
   1  18  -1  128.39   11.80
   1  18  -1  126.99   14.20
  -1  18   1  116.09   10.70
  -1 -18  -1  107.59   12.60
  -1  18  -1  119.09   11.00
   1  18   1  102.79   13.40
  -1  18  -1   96.69   14.20
  -1  18  -1   93.69   17.60
  -1  18  -1  136.79   13.70
   1 -18  -1  113.29   12.10
   1 -18  -1  105.29   17.30
  -1 -18   1  107.19   13.20
   1  18   1  112.89   11.20
   1  18   1   80.69   16.50
  -1  18  -1  146.79   18.10
   1  18   1   93.69   15.60
  -2  18   1   22.00    4.60
   2  18  -1   26.60    7.60
  -2  18   1   40.60   11.10
  -2  18   1   17.30    6.20
  -2 -18  -1   24.50    7.00
   2  18  -1   24.20    7.20
   2  18  -1   17.20    5.00
   2  18  -1   28.40   10.10
  -2  18   1    6.40    7.20
   2 -18   1   47.60   12.60
   2 -18   1   22.50    6.30
  -2  18  -1   33.50   10.20
  -2  18  -1   27.60    9.30
   2  18   1   18.70    5.20
   2  18   1   23.50    6.80
  -2 -18   1   15.30    6.70
  -2  18  -1   27.50    5.20
   2 -18  -1   50.49   13.60
   2  18   1   19.30    6.90
  -2 -18   1   35.80   14.30
   2  18   1   32.90   10.40
  -2  18  -1   24.90    6.40
  -2  18  -1   29.30    7.40
   3  18  -1  177.88   17.20
   3  18  -1  170.98   21.30
  -3  18   1  192.98   17.30
  -3 -18  -1  152.38   16.30
  -3  18   1  165.18   15.90
  -3  18   1  165.58   14.20
  -3 -18  -1  180.18   23.90
   3 -18   1  147.09   22.00
  -3  18   1  181.68   21.60
  -3  18   1  158.28   19.90
   3  18  -1  173.78   15.70
   3  18  -1  191.38   19.10
   3 -18  -1  162.48   22.20
  -3  18  -1  169.18   14.50
   3  18   1  179.78   15.60
   3  18   1  195.58   17.70
  -3 -18   1  165.18   27.00
  -3  18  -1  201.38   21.00
  -3  18  -1  167.98   19.70
  -3 -18   1  145.89   16.60
  -3  18  -1  183.98   17.20
   3  18   1  164.28   19.70
   3  18   1  188.88   23.40
  -3  18  -1  178.08   16.50
  -4  18   1  109.39   12.90
  -4  18   1   87.59   10.10
   4  18  -1   92.29   12.10
   4  18  -1   84.39   16.70
  -4  18   1   90.89   13.90
   4 -18   1  101.09   16.20
  -4 -18  -1   89.19   13.30
  -4  18   1   70.29   13.20
   4  18  -1  103.69   11.30
   4 -18  -1   88.39   15.00
   4  18   1  105.69   16.10
  -4  18  -1   95.09   10.20
  -4 -18   1   70.79   11.10
  -4  18  -1   64.79   13.00
  -4  18  -1   91.19   14.50
   4  18   1  102.79   11.70
  -4  18  -1  113.19   12.40
  -4 -18   1   68.69   16.70
   4  18   1   72.89   15.50
  -4  18  -1   78.49   11.90
   4  18   1   64.69   10.40
  -5  18   1  226.08   22.20
  -5  18   1  161.78   20.20
   5  18  -1  204.88   25.30
  -5  18   1  183.68   15.70
   5 -18   1  139.69   22.80
   5  18  -1  189.98   24.70
  -5 -18  -1  139.49   23.60
  -5  18   1  188.28   17.30
   5  18  -1  189.78   17.30
  -5  18   1  218.58   17.60
  -5 -18  -1  180.48   28.70
   5  18  -1  215.78   18.40
   5  18  -1  207.78   22.60
  -5  18  -1  177.78   19.90
  -5 -18   1  177.18   18.60
  -5 -18   1  189.18   28.00
   5  18   1  185.18   17.40
   5  18   1  196.98   17.30
   5  18   1  171.48   20.70
  -5  18  -1  187.18   16.20
  -5  18  -1  203.08   17.70
  -5  18  -1  169.18   16.90
   5 -18  -1  171.68   22.70
  -6 -18  -1   -1.50    7.30
   6  18  -1    8.40    5.50
   6  18  -1   -4.80    8.20
   6  18  -1    8.70    5.00
  -6  18   1    9.60    5.80
  -6  18   1   10.20    4.40
   6 -18   1   -6.90   13.60
   6  18  -1   18.00    9.50
  -6  18   1    4.10    6.80
  -6  18   1   17.40    6.80
  -6  18  -1    7.20    5.30
   6  18   1    2.60   10.60
  -6 -18   1   23.50   14.60
  -6 -18   1   -5.00    7.00
   6  18   1    5.70    7.40
  -6  18  -1   14.70    6.60
   6  18   1    6.50    8.40
  -6  18  -1    6.90    4.90
  -6  18  -1    4.40    6.40
   6  18   1    8.20    5.30
   6  18   1    5.50    5.30
  -7  18   1   39.80    7.60
  -7 -18  -1   16.60    8.10
   7  18  -1   36.40   12.90
  -7 -18  -1   24.80   14.00
  -7  18   1   21.10    7.90
   7  18  -1   33.10   11.30
   7  18  -1   33.80    7.50
   7  18  -1   23.60   10.90
   7  18  -1   31.50    7.70
  -7  18   1   37.30    7.10
  -7  18   1   33.60    7.20
  -7  18  -1   27.30    6.90
   7  18   1   18.40   10.50
   7  18   1   41.30   11.50
  -7 -18   1   38.00   16.20
  -7  18  -1   31.40    6.90
   7  18   1   34.50    7.00
  -7 -18   1   27.80    8.70
  -7  18  -1   33.10    8.60
   8  18  -1   10.80    7.90
  -8  18   1    3.20    6.00
  -8  18   1    5.00    5.20
  -8 -18  -1   14.00    8.10
   8  18   1   10.50    9.20
  -8  18  -1   14.20    6.60
  -8 -18   1    4.40   14.20
  -8  18  -1    2.60    5.00
  -8 -18   1   11.30    8.50
  -8  18  -1    3.10    6.10
   8  18   1   10.20    9.20
   8  18   1   12.70    6.80
   9  18  -1   43.40   14.50
   9  18  -1   34.00    8.80
  -9  18   1   20.80    6.70
  -9  18   1    8.50    9.40
  -9  18   1   13.90    6.80
  -9 -18  -1  -12.80   16.10
   9  18  -1   34.40   12.70
  -9  18   1   18.50    6.00
  -9  18  -1   29.40    7.40
  -9 -18   1   36.40   15.20
  -9 -18   1   11.90    8.60
   9  18   1   20.20    7.30
  -9  18  -1   22.90    7.50
   9  18   1   23.60   11.70
   9  18   1   18.40   14.00
   9  18   1   22.40   13.40
  -9  18  -1   20.00    6.50
  -9  18  -1   22.50    8.60
   0  19  -1    1.80    6.70
   0  19   1    0.50    5.30
   0  19  -1    5.20    5.50
   0  19   1    5.20    3.40
   0  19  -1    1.70    5.20
   0 -19  -1   -2.60   11.90
   0 -19   1    3.60   11.50
   0 -19   1   -4.50    5.50
   0  19  -1    3.30    3.50
   0  19   1   -0.30    6.50
   0  19   1   -1.40    4.50
  -1  19   1   13.60    6.60
  -1 -19  -1    0.30   13.40
  -1  19   1   14.10   10.60
   1  19  -1   23.50    5.30
  -1 -19  -1    5.20    5.90
   1 -19   1   16.10   13.20
   1  19  -1   23.50   10.20
  -1  19   1   13.30    4.40
   1  19  -1   19.10    7.60
  -1  19   1   10.20    7.70
   1  19  -1   19.20    6.80
  -1  19   1   17.70    7.90
   1  19   1   20.30    6.90
   1  19   1   17.50    4.70
  -1  19  -1   25.70    5.40
   1  19   1   19.70   10.30
  -1  19  -1   30.40    7.20
  -1  19  -1   11.00    9.50
  -1 -19   1   18.80   12.20
   1  19   1   16.50    6.90
  -1  19  -1   20.60    8.60
  -1 -19   1    3.50    6.20
   1 -19  -1    6.40    6.50
   2 -19   1   45.50   14.30
   2 -19   1   48.70    8.90
   2  19  -1   56.09    8.80
  -2  19   1   57.29    8.10
   2  19  -1   37.20   11.40
  -2 -19  -1   47.80   14.10
  -2 -19  -1   40.10    8.30
   2  19  -1   40.40    9.00
   2  19  -1   48.70    8.90
  -2  19   1   44.40   11.90
  -2  19   1   51.59    8.90
   2  19  -1   56.99   14.30
   2  19   1   57.79    8.70
  -2  19  -1   49.60    8.20
   2  19   1   70.99   10.30
  -2  19  -1   60.09    9.90
  -2  19  -1   39.30   11.30
   2  19   1   26.10   11.50
  -2 -19   1   42.70   15.50
   2 -19  -1   51.99   14.90
  -2 -19   1   48.30    8.70
   2  19   1   53.49   14.00
   2  19   1   49.60   10.50
  -2  19  -1   48.60    9.10
  -3  19   1   24.60    7.20
   3  19  -1   24.70    9.00
   3  19  -1   15.10    5.00
   3  19  -1   14.10    6.40
  -3  19   1    9.50    9.40
  -3 -19  -1   29.00   13.70
  -3  19   1   17.00    6.30
  -3  19   1   17.90    4.80
   3  19  -1    8.30    8.60
   3 -19   1   19.10   16.00
  -3  19   1   32.50   10.30
  -3 -19  -1   13.90    7.20
  -3 -19   1   18.10    7.50
  -3  19  -1   29.40    6.80
   3  19   1   23.40   11.80
  -3 -19   1   17.40   15.00
   3 -19  -1   41.10   13.90
  -3  19  -1   12.70    8.80
   3  19   1    8.30    8.80
   3  19   1   14.70    5.00
  -3  19  -1   20.70    8.30
   3  19   1   13.30    7.50
   3  19   1   15.10    8.00
  -3  19  -1   21.80    6.50
  -3  19  -1   21.60    5.10
  -4  19   1  184.18   18.00
   4 -19   1  181.18   25.20
   4  19  -1  175.58   20.10
  -4  19   1  171.78   21.50
  -4 -19  -1  164.78   17.20
   4  19  -1  125.89   21.80
   4  19  -1  163.08   16.90
  -4 -19  -1  164.18   28.00
  -4  19   1  162.08   14.50
   4  19  -1  164.98   15.80
  -4  19   1  167.98   16.50
   4  19  -1  146.09   21.50
  -4  19  -1  160.48   21.60
  -4 -19   1  180.08   27.80
   4  19   1  175.78   20.30
  -4  19  -1  198.48   18.00
   4  19   1  177.68   15.80
   4  19   1  146.59   23.90
  -4  19  -1  165.08   16.60
  -4 -19   1  140.09   17.50
   4  19   1  175.08   24.10
  -4  19  -1  158.58   14.80
   4  19   1  185.98   17.60
  -4  19  -1  176.18   19.80
   5  19  -1   16.70    5.80
  -5 -19  -1   26.60    8.00
   5  19  -1   14.10   10.00
   5  19  -1   27.40    9.60
  -5  19   1   19.40    5.20
   5  19  -1   23.80    7.80
  -5  19   1    8.70    8.00
  -5  19   1   24.50    8.30
   5  19  -1   18.30   11.10
  -5  19   1   11.10    6.50
  -5 -19  -1   42.80   14.90
  -5  19   1   21.40    6.50
   5  19   1   21.20    5.90
  -5  19  -1   23.80    9.70
  -5 -19   1   20.20    8.10
   5  19   1    7.00    9.30
  -5  19  -1   21.50    6.10
  -5  19  -1   21.00    5.60
   5  19   1   16.60    6.40
   5  19   1   17.40    8.10
   5  19   1   37.60   14.80
  -5  19  -1   18.90    6.00
   6  19  -1   -3.70    5.40
  -6  19   1   10.60    8.20
  -6 -19  -1    2.60   13.80
   6  19  -1    1.90   10.10
  -6  19   1    6.70    8.40
   6  19  -1   17.20    8.30
  -6  19   1   12.40    8.40
  -6  19   1    5.90    5.00
   6  19   1    3.10   10.80
  -6 -19   1    5.30    7.90
  -6 -19   1   31.30   16.80
  -6  19  -1    8.80    4.80
  -6  19  -1    2.00    6.70
   6  19   1   11.70    9.90
  -6  19  -1    9.30    8.60
   6  19   1   13.00    8.80
   6  19   1   13.90    7.60
  -6  19  -1   17.10    6.30
  -6  19  -1    9.00    6.70
   7  19  -1    4.30   14.00
  -7  19   1    5.10    5.00
  -7  19   1   -4.70    5.40
   7  19  -1    2.20    8.30
  -7 -19  -1   -7.10   14.30
  -7  19   1    3.20    5.40
   7  19  -1    4.00    5.50
  -7  19   1   -8.30    4.70
   7  19  -1   -6.10    5.70
   7  19   1    4.70    5.90
   7  19   1   -5.20    8.40
  -7  19  -1    6.20    5.80
  -7 -19   1    0.10   16.70
  -7  19  -1    9.70    6.00
   7  19   1    3.10    5.20
  -7  19  -1    0.10    4.80
   7  19   1   -3.00   12.00
  -7  19  -1   -3.60    6.00
  -8 -19  -1   -1.10   16.60
  -8  19   1   -0.60    6.50
  -8 -19   1  -14.70   14.50
  -8  19  -1   -1.80    6.00
   0  20  -1   -6.70    4.70
   0 -20   1   17.70   13.70
   0  20   1    4.10    6.90
   0  20   1    1.20    3.40
   0  20  -1   -1.50    5.40
   0 -20  -1   23.70   14.70
   0  20   1   -5.40    5.00
   0  20   1    5.50    5.60
   0  20  -1   -2.00    5.90
   0  20  -1    2.50    3.60
   0  20  -1   10.10    9.60
   0 -20   1   -8.50    6.20
  -1  20   1   25.80    5.00
  -1 -20  -1   22.30    7.20
   1  20  -1   12.20    9.30
   1  20  -1   27.90   11.60
  -1  20   1   27.90    7.60
  -1  20   1   24.30    7.20
   1  20  -1   27.40    5.70
   1 -20   1   18.00   13.70
   1  20  -1   22.70    7.50
  -1  20   1   17.40    9.10
   1  20  -1   30.20    7.60
  -1 -20  -1    7.10   13.40
  -1  20  -1   35.60    8.10
   1  20   1   29.20    8.20
  -1 -20   1   14.10    7.10
   1  20   1   33.40    8.20
   1  20   1   17.10    9.50
   1 -20  -1   20.90   15.10
  -1  20  -1   22.30    6.70
  -1  20  -1   19.10    5.00
  -1  20  -1   15.10    8.80
   1  20   1   31.30    5.80
  -1 -20   1   46.00   14.30
   2  20  -1    7.20    6.00
   2  20  -1    3.80    4.00
  -2  20   1   -1.20    3.40
  -2  20   1   10.50    6.20
   2  20  -1   -6.00    5.10
  -2  20   1    5.80    8.60
   2 -20   1  -16.70   13.10
  -2 -20  -1   -4.20   13.70
   2  20  -1   -6.30    5.70
  -2  20   1    7.70    5.60
   2  20  -1   -8.70    8.20
  -2  20   1    1.00    7.10
   2  20   1    3.30    5.60
  -2  20  -1    0.20    8.70
  -2  20  -1    6.30    4.00
  -2  20  -1   -4.70    6.40
  -2  20  -1   -6.50    4.30
  -2 -20   1  -14.50   12.90
   2  20   1   -3.40    6.20
   2  20   1   -1.60    3.40
  -2  20  -1    6.40    5.40
   2  20   1   -7.30    5.10
   2  20   1   -7.30    8.90
   3  20  -1   10.70    6.30
  -3  20   1    9.70    4.30
   3  20  -1   20.00    5.80
  -3 -20  -1    5.50   15.10
  -3  20   1   30.40    7.00
   3  20  -1   15.60   11.70
   3  20  -1    4.90    8.60
  -3  20   1   13.10    9.20
  -3  20   1    2.30    8.10
   3  20  -1   22.00    8.60
  -3 -20   1   33.90   15.80
  -3  20  -1   20.80    6.70
  -3  20  -1   19.00    9.40
  -3  20  -1   15.60    9.60
  -3  20  -1   18.30    9.00
   3  20   1   21.50    8.30
  -3  20  -1   16.00    4.70
   3  20   1   18.60    6.70
   3  20   1   12.90    5.20
   4  20  -1   24.10    7.30
  -4  20   1   18.40    5.10
  -4 -20  -1   33.80   16.70
  -4  20   1   24.80   11.90
  -4  20   1   24.70    7.10
  -4  20   1   26.70   10.60
   4  20  -1   35.10   10.80
   4  20  -1   31.00   10.10
  -4  20   1   30.20   10.50
   4  20   1   30.60    7.10
  -4  20  -1   18.10    5.30
  -4  20  -1   22.90   10.00
  -4 -20   1   11.50    7.90
   4  20   1   26.40   13.10
   4  20   1   23.10    7.70
  -4  20  -1   32.60   10.30
   4  20   1   32.20    9.70
  -4  20  -1   25.40    7.40
  -5  20   1   95.39   13.20
   5  20  -1  112.29   13.10
  -5 -20  -1   97.29   20.30
  -5  20   1   87.39   11.60
  -5  20   1  123.49   14.00
   5  20  -1  116.09   18.30
   5  20  -1   67.59   13.00
  -5 -20  -1   73.69   11.60
  -5  20   1   94.59   16.20
   5  20   1  105.29   16.50
  -5  20  -1  128.09   14.60
   5  20   1  110.69   13.80
  -5 -20   1   71.59   12.30
  -5  20  -1  121.59   11.90
  -5  20  -1   90.29   14.10
  -6 -20  -1   24.10   16.50
  -6  20   1   40.00    8.80
   6  20  -1    6.80    8.40
  -6  20   1   19.90    6.00
  -6 -20  -1   13.40    8.80
   6  20  -1   15.70    5.90
   6  20  -1   26.00    8.70
  -6  20   1   35.90    7.90
  -6  20  -1   33.30    7.50
   6  20   1   25.20    8.60
  -6 -20   1   14.70    8.50
   6  20   1   21.20    8.10
   6  20   1   27.30    7.20
   6  20   1   26.60   13.80
  -6  20  -1   29.70    7.50
  -6  20  -1   23.60    6.20
  -6 -20   1   23.70   17.40
   0  21   1   -6.80    9.10
   0  21  -1    3.20    3.70
   0  21   1    8.60    6.40
   0  21   1    1.70    5.20
   0  21  -1    0.60    5.60
   0  21  -1    4.90    6.60
   0  21  -1    2.30    9.60
   0 -21   1   25.50   19.00
   0  21   1   13.10   10.30
   0  21   1   -3.30    3.30
   1  21  -1    0.40    6.20
  -1  21   1    4.20    7.80
   1  21  -1    9.00    7.90
  -1  21   1    3.50    4.00
   1 -21   1  -10.60   18.90
   1  21  -1   14.10    6.80
  -1  21   1   -9.30    8.00
  -1  21   1    0.50    7.00
   1  21  -1   11.00    5.40
  -1 -21  -1   36.00   18.70
  -1  21   1   11.40    6.10
  -1 -21   1  -12.70    7.60
   1  21   1   13.10    4.50
  -1  21  -1    3.50    4.20
   1  21   1    7.80   11.00
  -1  21  -1    6.00    8.00
  -1  21  -1    1.20    6.00
   1  21   1   11.00    7.00
  -1 -21   1   -4.60   14.80
   1  21   1   13.30    8.60
   1  21   1   10.40    7.20
   2  21  -1   19.90    7.60
  -2  21   1   31.10    7.90
   2  21  -1   24.30    8.90
   2  21  -1   31.10    8.40
  -2  21   1   22.20   10.20
  -2  21   1   21.20    5.40
  -2  21   1   28.50    7.90
  -2 -21  -1   18.40   17.40
   2  21  -1   17.50   10.30
   2  21   1   43.10   10.70
  -2  21  -1   21.00    5.60
  -2  21  -1   30.30    8.10
  -2  21  -1   41.00    9.00
   2  21   1   21.00    7.80
   2  21   1   22.00    7.90
  -2  21  -1   23.90   11.10
  -2 -21   1   -1.90   15.60
   2  21   1   12.50   10.10
   3  21  -1    4.10    6.90
  -3  21   1    0.30    7.00
  -3  21   1   12.30    6.20
   3  21  -1    1.10    4.30
  -3  21   1   20.70    7.10
   3  21  -1    7.00    7.70
   3  21  -1   12.70    9.40
  -3  21   1    3.80    9.30
  -3  21   1    8.90    4.40
  -3 -21  -1   20.00   17.30
  -3  21  -1    6.50    6.60
  -3  21  -1    1.70    4.30
   3  21   1    3.80    4.40
  -3  21  -1    6.40    9.90
   3  21   1    1.30    7.10
  -3  21  -1   16.00    6.20
   3  21   1    7.30    8.60
   3  21   1    5.90    6.80
  -3  21  -1    8.90    9.60
  -1   0   2    2.40    0.50
  -1   0   2    1.30    0.30
  -2   0   2 1428.36   88.69
  -2   0   2 1552.64   88.29
   2   0  -2 1481.25   88.19
  -2   0  -2 1678.33   88.69
   2   0  -2 1550.14   88.19
  -2   0   2 1438.56   88.59
   2   0   2 1592.14   88.79
  -2   0  -2 1545.25   88.79
   2   0   2 1489.05   88.39
   2   0  -2 1566.84   88.79
   2   0  -2 1414.96   88.39
  -2   0   2 1554.54   88.19
  -3   0   2 1090.99   61.29
  -3   0   2 1082.49   60.49
  -3   0  -2  919.01   60.39
  -3   0  -2 1041.10   60.69
  -3   0  -2 1103.99   61.09
   3   0   2 1117.39   61.59
   3   0  -2 1114.99   60.39
   3   0   2 1026.10   60.69
   3   0  -2 1037.50   60.39
   3   0  -2  938.61   60.39
  -3   0   2  906.11   60.49
   3   0   2  935.71   60.99
  -3   0   2 1111.19   60.29
  -3   0  -2 1096.99   60.59
  -4   0  -2  329.47   20.90
   4   0  -2  343.87   20.80
  -4   0   2  362.16   21.40
   4   0   2  338.57   21.00
   4   0  -2  344.67   22.20
  -4   0  -2  364.36   21.00
   4   0   2  318.37   21.00
  -4   0   2  334.77   20.60
  -4   0  -2  368.06   22.70
   4   0  -2  332.47   20.70
  -4   0  -2  326.27   21.70
   4   0   2  365.96   22.60
  -5   0  -2   60.99    6.10
   5   0  -2   73.19    7.70
  -5   0  -2   69.99    5.90
  -5   0   2   64.09    7.70
   5   0   2   58.79    5.30
   5   0   2   64.99   12.10
   5   0   2   79.19    5.70
  -5   0  -2   67.89    8.00
  -5   0   2   58.69    5.80
  -5   0  -2   71.69    6.80
   5   0  -2   69.49    5.20
  -5   0  -2   67.29    5.40
   5   0  -2   68.19    5.20
  -6   0  -2 2043.90  129.09
   6   0  -2 2257.57  125.79
   6   0   2 2339.77  126.79
   6   0   2 2205.08  127.69
  -6   0  -2 2140.39  127.49
  -6   0   2 2015.90  127.09
   6   0   2 1939.71  126.59
   6   0  -2 2327.37  126.59
  -6   0  -2 2002.90  126.39
  -6   0  -2 2410.26  126.69
   6   0  -2 2002.70  127.09
  -6   0   2 2426.06  126.99
   6   0  -2 2012.70  126.29
   6   0   2 2139.99  127.69
  -6   0  -2 2292.07  126.99
  -8   0  -2  461.65   30.60
   8   0  -2  469.95   29.20
  -8   0   2  534.25   30.30
  -8   0  -2  505.85   30.30
  -8   0   2  433.36   30.70
   8   0  -2  456.85   29.10
   8   0  -2  455.85   30.60
  -8   0   2  533.55   29.10
   8   0   2  443.76   29.40
  -8   0  -2  504.05   33.20
  -8   0  -2  420.16   29.00
   8   0  -2  440.16   30.40
   8   0   2  463.15   30.90
  -8   0  -2  496.75   29.30
   8   0   2  457.95   31.20
  -8   0   2  431.96   29.30
  -8   0   2  495.45   32.50
  -9   0   2   70.29    7.00
   9   0   2   63.69    9.00
  -9   0  -2   64.19   10.70
  -9   0  -2   84.99    7.30
   9   0  -2   69.89    7.60
  -9   0   2   91.99    9.40
  -9   0  -2   88.49   12.00
   9   0   2   79.69    7.20
   9   0   2   75.89   10.80
 -10   0   2  164.08   13.40
 -10   0   2  149.29   16.20
  10   0   2  136.39   15.60
 -10   0  -2  155.38   11.00
  10   0  -2  148.59   11.30
 -10   0  -2  129.29   16.20
 -10   0  -2  123.49   12.70
  10   0   2  156.78   13.30
 -10   0   2  112.19   12.20
  10   0  -2  119.29   12.40
 -10   0  -2  131.39   10.80
  10   0   2  123.29   11.60
  10   0  -2  125.59   13.90
 -10   0   2  127.89   10.90
 -11   0  -2  263.87   19.90
 -11   0  -2  249.08   17.70
 -11   0   2  208.58   17.70
 -11   0   2  207.28   22.10
  11   0   2  252.07   20.00
 -11   0  -2  228.78   23.10
  11   0  -2  251.57   17.70
  11   0  -2  232.18   19.40
 -11   0   2  272.67   19.90
  11   0   2  264.57   16.90
  11   0   2  212.38   21.50
 -11   0   2  285.97   17.20
  11   0   2  218.78   18.20
  12   0   2   65.29    9.40
 -12   0  -2   65.49    9.20
 -12   0  -2   85.19    9.00
  12   0  -2   81.89   11.40
  12   0  -2   94.69   14.00
 -12   0   2   90.59    8.90
 -13   0  -2    2.00    9.80
 -13   0   2   13.00    7.00
 -13   0   2    9.30    3.90
  13   0  -2   15.70    8.10
  13   0   2   -0.40    5.30
  13   0   2    2.20    4.90
  13   0  -2   -3.40    5.10
 -13   0  -2    5.30    3.70
  13   0   2    8.00    7.80
  13   0  -2    6.40    4.40
 -13   0  -2    3.10    6.20
 -14   0  -2    5.70    4.20
  14   0  -2    7.70    7.40
 -14   0   2   -1.50    3.60
  14   0   2   -0.10    6.20
  14   0  -2    3.70    5.60
 -14   0  -2    9.20    7.90
  14   0   2   18.50    7.10
 -14   0  -2   10.30   11.00
 -14   0   2   23.80   15.50
  14   0   2    3.10    9.00
  14   0  -2    1.00    4.70
  15   0   2    3.30    6.20
  15   0  -2   -0.60    5.60
 -15   0  -2   -0.90    3.70
  15   0   2    2.80    9.70
 -15   0  -2    3.10    7.90
  15   0  -2   -1.40    6.90
 -15   0   2   -9.80    8.10
 -15   0   2   -0.40   12.00
 -15   0  -2  -11.00    9.80
  15   0  -2   -4.00    6.20
  15   0   2    4.50    7.50
 -16   0  -2   27.00   10.90
 -16   0   2   13.50   10.30
 -16   0  -2   17.20    5.60
  16   0  -2   13.60    8.60
  16   0  -2   11.30    8.50
 -16   0   2   16.00    5.40
  16   0   2   29.50    9.50
 -16   0  -2   29.50   17.20
 -16   0   2   19.00   16.40
  17   0   2    2.70    8.40
 -17   0   2   -3.40    4.50
  17   0  -2   13.50    9.50
 -17   0  -2   -1.70    4.50
  17   0  -2   -3.70    8.10
  17   0   2   -0.70   10.60
  -1  -1  -2  499.55   28.40
   1   1  -2  455.15   27.90
   2   1  -2 2935.91  175.58
   2   1  -2 3065.19  175.98
  -2  -1  -2 2977.30  175.48
  -2  -1  -2 3274.07  175.68
  -2  -1  -2 3170.68  176.18
   2   1  -2 2778.22  175.38
  -2   1   2 2858.01  175.28
  -2   1   2 2913.81  174.98
   2  -1   2 2836.32  175.38
  -2  -1   2 2809.82  175.48
   2   1   2 3163.48  176.08
   2   1   2 3110.79  175.58
  -2  -1   2 3090.69  175.98
  -2   1  -2 3256.57  175.48
  -2  -1   2 2877.51  175.48
  -2  -1   2 3026.10  175.08
   2   1   2 3314.07  175.78
   2  -1  -2 3104.69  175.38
   3  -1   2 2399.66  146.99
  -3   1   2 2453.05  146.69
  -3   1   2 2293.17  146.29
  -3  -1  -2 2662.93  147.29
  -3  -1  -2 2838.32  148.09
  -3   1   2 2528.15  147.09
   3   1  -2 2374.66  146.99
   3   1  -2 2381.26  146.29
  -3  -1  -2 2496.35  146.89
   3  -1   2 2580.74  146.69
   3  -1   2 2316.97  146.99
   3   1  -2 2404.66  146.79
  -3  -1  -2 2499.45  147.19
   3   1   2 2608.24  147.29
  -3   1  -2 2852.71  146.79
   3   1   2 2594.04  147.29
   3   1   2 2727.63  147.89
  -3   1  -2 2503.75  146.59
   3   1   2 2351.36  146.99
  -3   1  -2 2306.47  146.79
  -3  -1   2 2869.41  146.39
   3  -1  -2 2747.63  146.29
  -3   1  -2 2420.06  146.29
  -4  -1  -2  149.39    9.70
   4   1  -2  128.99   10.00
   4  -1   2  144.19    9.50
  -4   1   2  141.89    9.40
   4   1  -2  168.78   10.90
  -4  -1  -2  143.39   10.10
   4   1  -2  142.79   10.30
   4  -1   2  145.29    9.70
   4  -1   2  129.49   10.30
  -4   1   2  138.99    9.40
   4  -1   2  160.68    9.80
  -4  -1  -2  148.99   10.50
   4  -1   2  138.09   11.00
   4  -1  -2  151.28    9.50
   4   1   2  155.68   10.60
  -4  -1   2  144.09   10.30
  -4   1  -2  141.39    9.60
  -4  -1   2  142.39    9.30
  -4   1  -2  158.28   11.70
   4  -1  -2  149.69   10.00
  -4   1  -2  136.59   10.30
   4   1   2  147.09    9.90
   4   1   2  142.39    9.60
   4   1   2  172.08   10.50
  -4   1  -2  129.19   10.50
   5   1  -2 1649.04   89.49
  -5  -1  -2 1639.04   89.89
   5  -1   2 1641.24   89.59
   5  -1   2 1579.64   89.59
   5   1  -2 1701.43   89.19
  -5  -1  -2 1426.06   91.09
  -5   1   2 1676.23   89.29
  -5   1   2 1532.15   89.69
  -5  -1  -2 1521.05   89.69
   5   1  -2 1396.16   89.99
  -5  -1  -2 1695.93   89.49
  -5  -1  -2 1536.35   90.29
  -5   1   2 1586.34   89.49
   5   1  -2 1342.57   89.49
   5   1  -2 1360.86   88.69
   5  -1   2 1356.36   89.89
  -5   1  -2 1547.05   90.09
  -5   1  -2 1600.84   91.09
   5  -1  -2 1642.84   88.59
   5   1   2 1559.54   89.59
  -5   1  -2 1605.14   89.39
   5  -1  -2 1477.95   88.89
   5  -1  -2 1564.34   89.19
  -5  -1   2 1385.56   89.99
  -5   1  -2 1363.46   88.79
   5   1   2 1694.13   89.49
   5   1   2 1421.76   90.19
   5   1   2 1350.56   89.69
   5   1   2 1485.45   95.09
  -5   1  -2 1518.75   89.49
   6   1  -2  689.93   36.90
   6   1  -2  557.74   36.70
  -6  -1  -2  587.84   38.50
  -6   1   2  599.74   37.50
   6   1  -2  607.74   37.60
   6  -1   2  593.04   37.60
   6  -1   2  583.04   38.50
   6   1  -2  643.94   37.50
  -6   1   2  631.64   37.30
  -6  -1  -2  577.84   37.80
  -6   1   2  674.33   38.30
   6  -1   2  603.44   37.70
  -6  -1  -2  663.63   37.60
   6  -1   2  687.23   38.80
   6  -1   2  685.53   37.50
   6  -1   2  566.04   37.30
  -6  -1  -2  628.94   38.20
   6   1  -2  676.43   38.80
   6   1  -2  605.24   38.40
  -6   1   2  564.14   37.20
   6   1   2  582.14   37.70
  -6   1  -2  665.43   39.90
   6  -1  -2  705.73   43.60
  -6  -1   2  664.03   37.30
  -6  -1   2  650.63   38.80
   6  -1  -2  598.84   37.30
  -6   1  -2  607.34   37.50
   6  -1  -2  584.64   37.00
   6  -1  -2  628.84   38.20
   6  -1  -2  644.54   37.50
  -6   1  -2  646.04   38.50
   6   1   2  606.84   37.60
  -6  -1   2  666.63   38.30
  -6   1  -2  605.64   37.80
   6   1   2  636.94   38.90
   6   1   2  614.74   38.80
   6  -1  -2  647.44   38.20
  -6  -1   2  592.34   38.40
   7  -1   2  447.46   25.90
  -7   1   2  398.66   26.60
   7  -1   2  455.75   27.70
  -7  -1  -2  468.35   26.90
   7  -1   2  377.96   26.10
  -7  -1  -2  431.76   27.40
  -7   1   2  394.86   25.60
  -7  -1  -2  404.46   26.80
   7   1  -2  450.95   27.50
  -7  -1  -2  404.96   25.90
  -7   1   2  442.76   28.30
  -7   1   2  401.76   26.10
   7  -1   2  458.65   26.00
   7   1  -2  416.56   26.30
   7   1  -2  419.26   25.80
   7   1  -2  409.26   27.10
   7   1  -2  445.06   25.20
   7   1  -2  389.86   25.90
  -7   1  -2  399.96   25.90
   7  -1  -2  397.66   27.80
  -7  -1   2  445.26   27.00
  -7   1  -2  378.86   25.40
  -7  -1   2  379.66   26.60
   7   1   2  467.25   27.70
   7  -1  -2  461.45   27.10
  -7   1  -2  374.56   28.30
   7   1   2  476.05   26.30
  -7   1  -2  391.26   26.20
  -7  -1   2  377.36   26.80
  -7  -1   2  422.36   25.70
  -7   1  -2  449.56   26.50
   7  -1  -2  415.46   25.40
   7  -1  -2  388.06   25.90
   7  -1  -2  408.56   25.90
   8   1  -2  541.35   33.90
   8   1  -2  534.05   31.00
  -8   1   2  507.95   31.70
  -8  -1  -2  539.05   32.10
   8   1  -2  471.95   33.20
   8  -1   2  510.75   33.60
   8  -1   2  532.85   33.90
  -8   1   2  510.95   33.00
  -8  -1  -2  506.75   32.40
  -8   1   2  534.55   34.90
  -8  -1  -2  551.14   33.40
   8   1  -2  497.15   32.30
   8  -1   2  499.75   31.80
  -8   1   2  540.65   32.60
  -8  -1  -2  463.65   35.10
   8  -1   2  573.54   31.90
   8  -1  -2  484.25   32.90
   8  -1  -2  508.55   31.50
   8   1   2  536.15   34.30
   8  -1  -2  509.05   30.80
   8  -1  -2  474.45   33.00
  -8   1  -2  527.75   32.70
  -8   1  -2  490.15   31.50
  -8   1  -2  514.95   32.00
   8   1   2  499.85   33.80
   8   1   2  584.14   33.10
  -8  -1   2  481.45   33.30
  -8  -1   2  544.35   35.10
  -8   1  -2  467.85   34.80
  -8  -1   2  504.35   32.60
   8   1   2  582.04   32.30
  -8  -1   2  553.14   31.80
   8  -1  -2  552.64   33.30
   9   1  -2  325.37   21.10
   9  -1   2  362.76   23.90
   9   1  -2  315.37   19.30
   9  -1   2  327.97   21.80
  -9   1   2  292.37   20.20
  -9  -1  -2  316.47   20.60
  -9  -1  -2  323.37   25.00
   9   1  -2  319.47   23.00
  -9  -1  -2  330.57   21.90
  -9   1   2  333.17   21.50
  -9   1   2  315.37   24.10
   9   1  -2  283.87   22.00
   9  -1   2  301.47   20.30
  -9  -1  -2  323.77   22.60
  -9  -1   2  325.47   22.20
  -9   1  -2  302.87   20.60
  -9  -1   2  288.27   24.20
  -9   1  -2  325.77   20.20
   9  -1  -2  280.77   20.30
   9  -1  -2  267.47   21.60
  -9   1  -2  326.17   22.50
   9  -1  -2  325.77   20.50
   9   1   2  335.27   22.00
  -9  -1   2  326.47   20.30
   9   1   2  328.47   24.20
   9  -1  -2  331.47   22.10
  -9   1  -2  286.27   21.20
  -9   1  -2  336.57   24.90
   9   1   2  317.87   21.40
  10  -1   2  170.48   13.60
 -10  -1  -2  133.69   16.50
 -10  -1  -2  169.68   13.10
  10  -1   2  168.18   14.40
  10   1  -2  158.88   13.00
 -10  -1  -2  161.18   14.90
 -10   1   2  154.38   11.80
 -10   1   2  161.58   12.10
 -10  -1  -2  166.38   12.20
 -10   1  -2  175.58   13.90
  10  -1  -2  149.88   12.90
 -10   1  -2  161.58   12.30
  10  -1  -2  195.58   15.80
 -10   1  -2  158.58   17.60
  10   1   2  175.18   16.70
 -10  -1   2  189.68   15.10
  10   1   2  168.78   12.50
  10   1   2  142.09   14.30
 -10  -1   2  138.89   12.80
 -10  -1   2  162.98   12.00
 -10   1  -2  137.79   11.40
 -11   1   2   26.70    4.60
 -11  -1  -2   34.00    5.10
 -11  -1  -2   33.00    9.50
  11  -1   2   42.10    7.80
 -11   1   2   44.60    7.50
  11  -1   2   40.50    5.10
  11   1  -2   24.40    5.60
  11  -1   2   26.70    7.60
 -11   1   2   28.60    6.40
  11   1  -2   40.00    6.40
 -11  -1  -2   31.70    7.20
 -11  -1   2   33.10    4.70
 -11   1  -2   36.80   10.50
 -11   1  -2   34.10    6.50
  11  -1  -2   34.00    6.60
  11   1   2   30.40    4.80
  11   1   2   31.00    9.10
  11  -1  -2   28.40    7.10
 -11  -1   2   36.80    7.90
  11   1   2   25.60    7.40
 -11  -1   2   40.80    9.90
 -11   1  -2   31.30    4.90
  11  -1  -2   35.40    5.10
 -12  -1  -2  172.58   21.30
 -12   1   2  205.18   22.00
 -12   1   2  213.98   18.10
 -12  -1  -2  194.18   19.40
  12   1  -2  182.08   19.80
 -12   1   2  199.48   15.00
  12   1  -2  214.38   16.90
  12  -1   2  235.18   21.30
  12  -1   2  231.88   20.20
  12  -1   2  194.58   17.60
  12  -1   2  195.48   16.00
 -12  -1  -2  195.78   15.20
  12   1   2  197.68   21.40
 -12  -1   2  238.28   19.80
  12   1   2  177.68   18.10
 -12   1  -2  206.38   18.10
  12  -1  -2  210.38   15.00
 -12   1  -2  183.68   14.90
 -12   1  -2  215.08   22.90
  12   1   2  185.08   17.10
  12  -1  -2  175.38   19.10
 -12  -1   2  209.18   15.00
  12  -1  -2  174.18   17.50
 -12  -1   2  200.98   21.90
 -13  -1  -2  180.48   19.10
  13  -1   2  196.88   18.10
 -13   1   2  152.38   24.00
 -13  -1  -2  190.58   21.60
  13  -1   2  203.08   21.10
 -13  -1  -2  166.28   14.30
  13   1  -2  208.58   17.00
  13   1  -2  174.98   17.20
  13  -1   2  155.88   15.40
 -13   1   2  192.18   18.30
  13   1  -2  172.08   19.30
 -13   1   2  173.28   14.30
 -13  -1   2  199.38   14.50
  13   1   2  192.48   15.00
  13  -1  -2  164.68   17.90
 -13   1  -2  179.98   17.70
 -13   1  -2  172.68   14.40
  13   1   2  202.98   18.60
  13   1   2  154.38   18.00
 -13  -1   2  195.28   31.40
  13  -1  -2  154.88   18.40
 -13   1  -2  182.48   25.20
  13  -1  -2  205.98   14.60
 -13  -1   2  202.58   20.50
  13   1   2  184.08   21.90
  14   1  -2  107.99   15.90
  14   1  -2  115.59   18.80
  14  -1   2  120.19   15.80
  14  -1   2  144.29   18.10
  14   1  -2  105.09   14.60
 -14  -1  -2   93.79   18.30
 -14  -1  -2  128.89   12.40
 -14  -1  -2  129.09   16.80
 -14   1   2  121.59   16.90
 -14   1   2  122.79   11.80
 -14   1   2  140.79   23.60
 -14  -1   2  162.48   22.90
  14   1   2  123.99   12.30
  14   1   2  143.79   19.70
 -14   1  -2  113.09   20.90
  14  -1  -2  127.69   16.60
 -14  -1   2  110.09   11.50
 -14  -1   2  126.19   17.60
  14  -1  -2  116.29   11.30
  14  -1  -2  118.79   16.80
 -14   1  -2  124.39   16.00
  14   1   2  114.09   16.60
 -14   1  -2  140.39   15.70
 -15   1   2   19.80   14.60
 -15  -1  -2   19.30   14.50
 -15   1   2   14.70    8.20
 -15  -1  -2   10.80    9.30
  15   1  -2    9.00    8.90
  15  -1   2    3.40    7.40
  15   1  -2    6.30    5.90
 -15  -1  -2    3.80    4.30
  15   1  -2   11.50    6.40
  15  -1   2    3.70    7.80
 -15   1  -2   16.70   14.50
  15   1   2    9.30    7.10
  15  -1  -2    9.50    8.00
  15   1   2   -1.00    7.40
 -15   1  -2    9.90    4.50
 -15  -1   2   10.50    9.50
 -15   1  -2    9.90    8.10
  15  -1  -2    6.60    6.70
 -15  -1   2    7.50    4.90
 -15  -1   2   39.40   18.60
  16  -1   2   40.30   12.20
 -16  -1  -2   47.00   13.00
 -16   1   2   67.59   18.40
 -16  -1  -2   48.30   16.40
 -16  -1  -2   36.20    6.90
 -16   1   2   43.50   11.70
  16   1  -2   25.90   10.60
 -16   1   2   39.60    6.50
  16   1  -2   49.60   10.40
  16   1   2   68.09   17.60
 -16   1  -2   37.00   17.20
  16  -1  -2   36.70   10.50
 -16  -1   2   29.60    6.20
  16  -1  -2   44.70    9.70
 -16   1  -2   45.90    7.10
 -16  -1   2   33.00   15.00
 -16   1  -2   50.49   11.40
  17  -1   2   -5.30    7.80
  17  -1   2   13.80   11.10
 -17  -1  -2    2.40    5.20
  17   1  -2   -6.00    8.70
  17   1  -2    7.60    9.70
 -17  -1  -2   -3.00   14.80
 -17   1   2    6.00    4.70
  17  -1  -2    4.70    9.00
  17  -1  -2    7.30    8.70
 -17  -1   2   -1.20    4.80
 -17   1  -2  -22.30   16.50
  17   1   2   -5.00    7.90
 -17   1  -2    0.50    4.80
   0   2  -2 1924.91  111.59
   0   2   2 1937.01  111.29
   0  -2   2 1953.10  111.79
   0  -2   2 1901.11  111.49
   0  -2   2 1936.11  111.79
   0  -2   2 2089.29  111.99
   0   2   2 1850.61  111.59
   0   2  -2 1817.62  111.49
   0   2  -2 1813.32  112.39
   0  -2  -2 2050.19  111.89
   1   2  -2  751.22   46.90
  -1   2   2  809.12   46.70
   1   2  -2  792.62   47.10
   1  -2   2  778.82   46.70
   1  -2   2  781.62   46.80
  -1   2   2  734.93   46.90
   1   2  -2  802.92   46.80
  -1  -2  -2  804.32   47.30
   1  -2   2  837.82   46.80
   1  -2   2  812.02   46.80
  -1   2   2  824.32   46.70
   1   2  -2  723.63   47.00
  -1  -2  -2  868.41   46.80
   1   2  -2  883.31   47.50
   1   2  -2  843.72   47.00
   1  -2   2  837.52   47.10
  -1  -2  -2  727.23   46.80
   1  -2   2  806.02   46.70
  -1   2  -2  780.92   46.80
  -1  -2   2  813.62   47.00
  -1  -2   2  788.82   46.80
   1  -2  -2  761.12   46.30
   1   2   2  764.42   46.70
   1  -2  -2  842.32   46.80
  -1  -2   2  824.12   47.20
  -1   2  -2  849.91   46.70
  -1  -2   2  731.23   46.90
   1   2   2  858.51   47.00
  -1   2  -2  752.52   46.90
   1  -2  -2  742.23   46.90
  -1  -2   2  804.82   47.20
   1  -2  -2  796.72   46.70
  -1   2  -2  805.52   46.90
  -1   2  -2  831.72   46.70
  -1   2  -2  777.82   46.80
   1   2   2  902.81   47.40
   2  -2   2 1152.48   65.39
   2   2  -2 1219.58   66.09
   2  -2   2 1137.19   65.89
  -2  -2  -2 1079.49   65.69
   2   2  -2 1122.69   65.89
  -2  -2  -2 1234.68   66.29
  -2  -2  -2 1236.88   66.29
   2  -2   2 1200.38   66.09
   2   2  -2  988.40   66.09
   2  -2   2 1034.80   65.79
   2   2  -2 1179.98   65.49
  -2   2   2 1221.48   65.69
   2   2  -2 1033.60   66.19
  -2  -2  -2 1048.50   66.59
   2  -2   2 1030.70   65.79
   2  -2   2 1082.69   65.79
  -2   2   2 1066.29   65.39
   2  -2   2 1147.59   66.09
   2   2  -2 1227.38   66.79
  -2  -2  -2 1243.58   66.39
   2   2  -2 1149.58   66.19
  -2   2   2 1125.09   65.59
   2  -2  -2 1023.60   65.89
  -2  -2   2 1060.39   65.79
  -2   2  -2 1236.98   66.19
   2  -2  -2 1117.99   65.59
  -2  -2   2 1037.20   66.09
  -2  -2   2 1164.48   66.09
   2   2   2 1041.70   65.59
   2   2   2 1097.39   66.29
  -2   2  -2 1104.29   65.89
  -2  -2   2 1162.88   66.69
  -2   2  -2 1139.19   65.89
   2  -2  -2 1176.88   65.69
   2   2   2 1182.78   66.29
  -2   2  -2 1072.09   65.79
   2   2   2 1108.99   66.69
  -2   2  -2 1194.58   65.79
  -3  -2  -2  117.49    9.20
  -3  -2  -2  110.39    7.20
  -3  -2  -2  109.09    8.10
   3   2  -2   92.79    7.30
   3  -2   2  114.49    7.50
   3   2  -2   90.39    8.00
   3  -2   2  115.59    7.40
   3  -2   2  113.09    7.40
   3   2  -2  106.09    6.90
  -3   2   2  122.89    7.20
  -3   2   2  103.29    6.90
  -3  -2  -2  121.39    8.10
  -3   2   2   98.59    7.60
  -3  -2  -2   97.59    7.80
   3  -2   2  110.69    7.80
  -3   2   2  107.49    6.60
   3  -2   2  100.89    7.60
  -3   2   2  118.59    7.20
   3   2  -2   93.59    7.70
   3   2  -2  127.59    9.10
  -3   2   2  104.19    7.00
   3  -2  -2  114.89    7.70
  -3   2  -2  118.39    7.40
   3   2   2  111.09    8.20
   3   2   2  101.49    8.90
  -3  -2   2  102.59    7.80
  -3  -2   2  123.79    8.90
   3  -2  -2   99.49    8.10
   3   2   2  100.79    8.10
  -3   2  -2  105.69    7.30
  -3  -2   2   91.79    8.00
   3  -2  -2  117.49    7.20
  -3   2  -2  102.89    7.30
  -3  -2   2   96.79    7.20
   3   2   2  108.99    7.90
  -3   2  -2  112.09    7.70
  -3   2  -2  120.09    7.90
  -3  -2   2  112.79    7.00
   3   2   2  111.09    7.20
   3   2   2  104.09    7.70
   4  -2   2   70.29    6.70
  -4  -2  -2   54.29    6.00
   4  -2   2   69.69    6.00
   4   2  -2   60.79    4.90
   4  -2   2   61.39    5.40
  -4  -2  -2   70.89    6.10
   4   2  -2   56.09    6.10
  -4   2   2   72.29    5.10
  -4   2   2   65.89    4.60
   4  -2   2   70.99    4.50
  -4  -2  -2   64.49    7.20
  -4  -2  -2   63.19    5.30
   4  -2   2   72.39    5.40
  -4   2   2   83.19   10.20
   4  -2  -2   64.69    5.20
   4   2   2   73.89    7.70
  -4  -2   2   73.89    6.60
  -4  -2   2   70.69    6.10
   4  -2  -2   54.59    5.00
  -4  -2   2   53.09    6.20
  -4   2  -2   61.89    6.60
   4  -2  -2   67.99    5.10
  -4   2  -2   59.09    6.00
   4   2   2   64.99    6.20
  -4  -2   2   59.69    4.90
   4   2   2   76.69    6.20
   4   2   2   67.89    5.30
  -4   2  -2   65.99    5.20
  -4   2  -2   72.89    5.30
  -5   2   2   84.89    6.50
  -5   2   2   81.49    6.30
  -5  -2  -2   92.89    7.60
   5  -2   2   91.59    6.70
   5  -2   2   98.09    7.50
  -5  -2  -2  104.19   11.20
   5   2  -2   87.49    6.30
   5   2  -2   90.89    7.60
   5   2  -2   86.39    8.10
   5   2  -2  108.59    9.70
  -5  -2  -2   93.59    7.90
  -5  -2  -2  109.19    9.90
  -5  -2  -2   93.59    8.30
   5  -2   2   84.59    7.80
   5   2  -2   96.29    7.90
  -5  -2  -2   75.29    6.40
   5  -2   2   79.29    7.10
  -5   2   2  100.19    7.00
  -5   2   2   77.69    5.90
  -5   2   2   89.39    8.30
   5  -2   2   89.79    6.80
  -5  -2   2   90.39    8.80
   5   2   2   80.79    6.60
  -5   2  -2   91.89    7.50
  -5   2  -2   77.69    6.70
   5   2   2   93.69    7.80
  -5  -2   2   93.39    6.40
  -5   2  -2   77.09    6.60
  -5   2  -2   90.09    8.60
   5  -2  -2  104.89    8.20
   5  -2  -2   78.89    6.30
   5  -2  -2   85.69    6.20
  -5  -2   2   81.79    7.40
   5   2   2   89.19   10.40
  -5   2  -2   94.59    6.80
   5  -2  -2   97.99    6.70
  -6   2   2  182.98   11.60
  -6  -2  -2  181.78   11.80
  -6  -2  -2  196.78   13.10
   6   2  -2  187.38   12.60
  -6   2   2  181.58   11.10
  -6   2   2  177.38   12.30
   6   2  -2  180.68   12.70
  -6   2   2  158.58   11.60
   6   2  -2  155.78   12.60
   6  -2   2  171.08   12.10
   6   2  -2  160.18   11.40
   6   2  -2  180.38   13.40
   6  -2   2  179.18   11.70
  -6   2  -2  195.18   14.40
  -6  -2   2  178.68   11.50
   6  -2  -2  151.38   11.30
   6   2   2  190.98   12.20
   6  -2  -2  196.28   16.00
   6   2   2  187.58   13.10
  -6   2  -2  150.08   11.80
  -6  -2   2  200.88   15.10
  -6   2  -2  173.68   11.80
   6   2   2  157.88   11.70
   6  -2  -2  166.98   11.20
   6  -2  -2  185.88   12.50
  -6  -2   2  151.78   12.50
   6  -2  -2  177.08   10.80
   7  -2   2   53.79    5.50
   7  -2   2   59.39    5.70
  -7   2   2   51.69    5.10
  -7  -2  -2   55.59    5.60
  -7   2  -2   45.80    5.70
  -7  -2   2   50.99    6.40
   7  -2  -2   58.39    6.40
   7  -2  -2   48.40    5.10
   8  -2   2  151.58   10.60
  -8  -2  -2  147.99   11.40
   8   2  -2  162.68   12.60
  -8   2   2  171.28   10.30
  -8   2   2  155.58   11.60
  -8   2   2  170.48   11.20
   8   2  -2  140.39   11.00
  -8  -2  -2  147.19   12.20
  -8   2   2  187.48   15.10
  -8  -2  -2  143.99   15.50
   8  -2   2  161.78   11.20
  -8   2  -2  161.88   11.40
  -8  -2   2  172.88   15.20
  -8   2  -2  176.18   11.50
  -8   2  -2  129.29   15.20
   8  -2  -2  139.19   10.10
  -8  -2   2  133.59   12.40
   8   2   2  144.69   12.90
   8  -2  -2  158.68   10.40
  -8   2  -2  132.99   11.70
  -8  -2   2  132.69   12.10
   8   2   2  149.99   14.40
  -8  -2   2  161.48   11.10
   8  -2  -2  174.28   12.90
  -8   2  -2  144.09   12.90
   9   2  -2   71.99    6.10
  -9   2   2   78.79    8.20
   9   2  -2   69.09    8.60
  -9  -2  -2   50.69    6.60
  -9  -2  -2   67.39   10.50
  -9   2   2   51.09    6.10
  -9   2   2   58.89    7.30
  -9  -2   2   54.79    6.20
  -9   2  -2   52.39    6.80
   9  -2  -2   73.49    5.60
 -10  -2  -2   97.19   12.70
  10   2  -2   93.79   10.50
 -10   2   2  109.09   13.30
  10   2  -2   79.69    7.40
  10  -2   2   97.29   10.70
 -10   2   2   95.69   11.30
 -10  -2  -2   94.39    8.60
  10   2  -2   74.79   12.30
  10  -2   2  105.29    9.10
  10   2  -2   78.19    8.10
 -10   2   2   96.89   14.00
  10  -2   2   66.29   11.70
 -10   2   2   87.39    9.80
  10  -2   2   91.49    8.00
 -10  -2  -2   68.19   12.20
  10   2  -2   80.29    9.90
  10  -2  -2   91.09    7.20
 -10  -2   2   95.79    8.50
  10   2   2   75.89   12.20
  10  -2  -2  111.89   10.60
 -10  -2   2  117.79   13.60
 -10   2  -2  106.79   10.10
  10  -2  -2   86.29    8.20
 -10   2  -2   90.09    8.60
 -10  -2   2  107.09   12.60
  10   2   2   85.89   11.20
  10  -2  -2  107.99    7.90
  10   2   2   93.79   11.40
  10  -2  -2  106.79   11.40
 -11  -2  -2   10.30    3.30
 -11   2   2   17.20    3.70
  11  -2   2   19.60    4.00
  11  -2   2   14.40    4.10
  11   2  -2   11.30    6.30
 -11   2   2    7.40    3.00
 -11   2   2   16.50    8.40
 -11  -2  -2   23.50    9.10
  11   2  -2   27.20    5.50
  11  -2   2   24.70    5.90
 -11  -2  -2   15.80    6.50
 -11   2   2   22.30    5.40
  11   2  -2   19.00    5.30
  11  -2   2   11.80    7.00
 -11   2  -2   10.50    4.60
  11   2   2   16.60    5.30
  11  -2  -2   10.70    4.60
 -11  -2   2   16.40    8.00
  11  -2  -2   16.60    5.60
  11  -2  -2   20.60    3.10
 -11  -2   2   15.10    7.00
 -11  -2   2   13.80    3.40
 -11   2  -2   17.00    8.90
  11   2   2   15.10    5.30
  11   2   2   10.60    7.10
 -11   2  -2   12.40    3.60
 -12   2   2    9.20    3.80
  12  -2   2    4.30    7.00
 -12  -2  -2   13.90    4.10
 -12   2   2   34.50   10.90
  12   2  -2   16.40    5.50
 -12   2   2   17.70    6.00
  12  -2   2    9.40    5.90
 -12  -2  -2   13.20   10.60
  12   2  -2   11.20    5.90
  12  -2   2   19.80    3.80
 -12  -2  -2   21.10    7.40
  12   2  -2   14.20    7.20
  12  -2  -2    9.30    5.80
  12   2   2    5.50    3.80
  12   2   2   11.30    6.00
  12   2   2    6.30    7.00
  12  -2  -2    8.30    3.10
 -12   2  -2   18.80    5.60
 -12   2  -2   10.60    9.70
 -12   2  -2   14.40    3.90
  12  -2  -2   16.80    5.30
 -12  -2   2    6.70    3.60
  12   2   2   16.90    7.10
 -13   2   2  260.97   18.30
  13   2  -2  249.88   21.40
 -13   2   2  276.07   26.50
 -13  -2  -2  205.48   26.60
 -13  -2  -2  202.58   23.80
  13   2  -2  252.77   21.50
 -13   2   2  250.77   21.20
  13  -2   2  282.27   24.20
  13   2  -2  226.58   26.00
  13  -2   2  253.17   22.10
 -13  -2  -2  268.27   18.70
  13   2   2  245.38   18.70
  13   2   2  221.48   18.60
 -13  -2   2  300.07   29.40
  13   2   2  287.37   23.10
 -13   2  -2  263.37   31.50
  13  -2  -2  269.27   22.20
 -13  -2   2  272.67   18.60
 -13  -2   2  271.87   24.00
 -13   2  -2  275.07   21.50
  13   2   2  236.38   22.00
  13   2   2  265.07   24.70
 -13   2  -2  242.28   18.40
 -14  -2  -2  171.78   25.90
  14  -2   2  202.88   20.60
 -14  -2  -2  190.18   21.80
 -14   2   2  222.18   20.10
 -14   2   2  162.88   23.80
  14  -2   2  194.88   20.50
 -14  -2  -2  188.58   18.10
  14   2  -2  171.88   18.70
 -14   2   2  203.68   15.40
 -14  -2   2  214.48   15.60
 -14   2  -2  219.98   20.90
  14  -2  -2  191.98   18.60
  14   2   2  172.68   17.10
 -14  -2   2  204.48   21.90
  14  -2  -2  175.18   18.20
 -14   2  -2  219.08   19.90
 -14  -2   2  170.48   28.70
  14   2   2  174.58   19.10
  14   2   2  173.38   21.70
  15  -2   2    6.80    6.90
 -15   2   2   13.60   14.40
  15  -2   2   15.00    8.50
 -15  -2  -2   10.50    9.60
 -15  -2  -2   15.30    5.20
  15   2  -2   18.50    9.80
 -15  -2  -2   35.90   17.60
 -15   2   2   19.70    5.30
 -15   2   2   20.70    8.30
  15   2  -2   16.80    7.30
  15   2   2    6.00    8.60
 -15  -2   2   18.40   13.30
  15  -2  -2   11.20    6.60
 -15   2  -2    7.80    4.10
 -15  -2   2   19.90   11.10
 -15   2  -2   20.70   13.80
  15   2   2    7.20    8.40
  15  -2  -2    3.90    6.40
 -15   2  -2    6.70    7.30
  15   2   2   15.70    7.70
 -15  -2   2   20.20    6.20
  16   2  -2    5.40    8.10
 -16  -2  -2   -6.30   16.10
  16  -2   2   -2.10    7.30
 -16  -2  -2   -4.10    8.90
 -16  -2  -2   -5.70    4.50
 -16   2   2    8.60    9.20
 -16   2   2   -3.20    4.10
  16  -2   2   -2.60    8.70
  16   2  -2   -6.60    6.60
 -16  -2   2   -0.60    4.30
  16   2   2   -1.70    7.50
  16  -2  -2    0.90    7.10
 -16   2  -2    6.70   15.50
  16   2   2    7.20    8.50
  16  -2  -2   -4.40    8.40
 -16   2  -2    3.10    8.30
 -16   2  -2    0.80    4.30
 -16  -2   2    1.50   11.70
 -17   2   2   -7.60    4.00
  17   2  -2    0.60   10.20
  17   2   2   -6.90    9.90
 -17   2  -2    7.80    5.10
 -17  -2   2   13.60    5.80
 -17   2  -2  -19.90   13.30
   0   3  -2 9337.07  539.35
   1  -3   2 1998.30  122.89
   1   3  -2 1949.70  123.19
  -1   3   2 2011.40  123.09
   1  -3   2 2089.79  123.39
   1   3  -2 2091.49  122.99
  -1  -3  -2 2142.69  122.89
   1   3  -2 2132.29  123.49
   1   3  -2 2302.77  123.49
  -1  -3  -2 1903.01  123.49
  -1   3   2 2095.89  123.39
   1  -3   2 2194.58  122.89
   1   3  -2 2295.87  123.89
   1  -3   2 2060.99  122.99
  -1  -3  -2 2359.96  123.49
   1  -3   2 2043.70  123.09
   1  -3   2 2035.50  122.89
   1   3  -2 2154.68  123.49
  -1   3   2 2163.68  122.39
  -1   3   2 2256.97  122.99
  -1  -3  -2 2349.17  123.19
   1   3   2 2018.70  122.89
  -1   3  -2 2109.89  122.99
  -1   3  -2 2046.10  122.89
   1   3   2 1903.01  124.59
   1  -3  -2 1907.21  122.49
  -1   3  -2 2025.30  123.09
   1   3   2 2286.37  123.29
  -1  -3   2 2050.19  123.49
  -1   3  -2 2066.69  123.29
  -1  -3   2 2205.18  123.09
  -1  -3   2 1968.60  123.19
  -1   3  -2 2082.89  122.79
   1  -3  -2 2073.39  122.99
   1   3   2 2331.77  123.79
  -1  -3   2 2317.67  123.59
   1   3   2 2407.66  123.59
  -1  -3   2 2162.38  123.49
   1  -3  -2 1992.90  123.29
   2  -3   2 2065.89  126.79
   2   3  -2 2224.18  127.39
  -2  -3  -2 2329.17  127.59
   2  -3   2 2156.78  126.79
   2   3  -2 2337.57  127.99
  -2  -3  -2 2287.37  127.89
   2   3  -2 2264.27  127.19
  -2   3   2 2103.19  126.19
  -2   3   2 2150.28  126.99
   2   3  -2 2093.79  126.99
  -2  -3  -2 2388.46  127.29
   2  -3   2 2377.96  126.79
   2   3  -2 2361.06  126.59
   2  -3   2 2420.46  127.29
  -2   3   2 2196.48  126.69
   2  -3   2 2187.88  127.09
  -2   3   2 2193.88  126.49
  -2  -3  -2 2033.60  126.89
   2  -3   2 2033.00  126.69
  -2   3   2 2153.18  126.39
   2   3  -2 2075.49  127.29
  -2  -3  -2 2242.88  126.79
  -2  -3   2 2130.09  127.09
   2   3   2 2364.26  127.39
   2   3   2 1967.00  127.59
  -2   3  -2 2238.68  126.39
  -2   3  -2 2066.79  126.79
  -2  -3   2 1982.60  127.19
   2   3   2 2160.88  126.69
   2   3   2 2259.17  127.59
  -2  -3   2 2426.66  128.09
  -2   3  -2 2146.49  126.99
  -2  -3   2 2219.38  126.99
   2   3   2 1961.00  126.89
  -2  -3   2 2073.79  127.29
   2  -3  -2 2216.88  126.69
  -2   3  -2 2110.09  126.79
   2  -3  -2 2067.09  126.39
  -2   3  -2 2106.79  126.99
  -2  -3   2 2096.99  127.39
  -2   3  -2 2286.87  126.69
  -3   3   2 2878.11  165.48
  -3  -3  -2 2827.42  166.78
   3  -3   2 2850.21  165.58
  -3  -3  -2 2610.44  165.88
   3   3  -2 2838.12  166.18
   3   3  -2 2761.12  165.68
  -3   3   2 2887.01  165.58
   3   3  -2 2967.40  166.48
  -3  -3  -2 2675.03  166.78
   3  -3   2 2789.72  165.78
   3  -3   2 2873.61  165.48
   3   3  -2 2831.82  165.18
   3   3  -2 2732.33  166.88
   3  -3   2 2917.11  164.88
  -3  -3  -2 2875.41  166.38
  -3  -3  -2 3154.78  166.28
   3   3  -2 2821.12  166.88
   3  -3   2 2498.45  165.38
   3  -3   2 2884.21  165.88
  -3   3   2 2857.21  164.98
   3   3  -2 2827.92  165.88
  -3   3   2 2998.20  165.48
   3  -3   2 2988.50  165.78
  -3   3  -2 2962.10  165.68
   3   3   2 3062.09  166.48
  -3  -3   2 2953.20  167.78
  -3   3  -2 2752.72  165.48
   3  -3  -2 2944.11  165.38
   3   3   2 3118.59  166.88
  -3  -3   2 2780.42  165.58
  -3   3  -2 2713.83  165.58
  -3  -3   2 3095.39  165.28
   3   3   2 2636.34  165.28
  -3   3  -2 2749.02  165.58
   3   3   2 2710.63  167.08
  -3  -3   2 2827.72  166.18
  -3  -3   2 2788.02  166.18
   3   3   2 2565.94  166.68
  -3  -3   2 3067.09  166.18
   3  -3  -2 2786.62  165.38
   3   3   2 3150.28  165.98
   4   3  -2  800.62   47.80
   4  -3   2  776.72   48.30
   4  -3   2  772.12   48.60
  -4   3   2  785.42   47.80
   4   3  -2  797.72   48.30
  -4  -3  -2  764.62   48.10
   4  -3   2  889.81   48.50
  -4  -3  -2  801.02   49.10
   4   3  -2  732.43   48.90
  -4  -3  -2  795.02   49.90
  -4   3   2  850.51   48.00
   4   3  -2  811.02   49.20
  -4  -3  -2  747.63   49.90
  -4   3   2  831.52   48.10
  -4   3   2  764.82   49.00
  -4  -3  -2  775.02   49.00
   4  -3   2  874.91   48.30
  -4   3   2  910.31   48.30
  -4  -3  -2  777.12   48.70
   4  -3   2  877.11   48.90
   4   3  -2  794.32   49.00
   4   3   2  919.11   48.60
   4  -3  -2  817.72   47.50
  -4  -3   2  774.92   48.10
   4   3   2  751.52   49.60
  -4  -3   2  923.01   50.29
   4  -3  -2  847.62   48.20
   4   3   2  792.62   50.39
  -4   3  -2  864.11   48.30
  -4   3  -2  814.62   48.30
   4   3   2  796.62   49.20
   4  -3  -2  858.31   47.60
  -4  -3   2  818.62   49.10
   4  -3  -2  885.81   48.20
  -4   3  -2  732.03   48.20
   4   3   2  815.22   49.10
   4   3   2  762.52   48.50
   4  -3  -2  776.22   48.10
  -4  -3   2  911.11   48.00
  -4  -3   2  768.42   49.00
   4  -3  -2  818.42   48.40
  -5  -3  -2 1029.70   67.99
   5  -3   2 1075.29   67.79
   5  -3   2 1203.58   67.59
   5  -3   2 1123.49   68.29
   5   3  -2 1155.68   67.09
  -5  -3  -2 1097.69   67.39
  -5   3   2 1131.29   67.09
  -5  -3  -2 1230.58   69.29
   5   3  -2 1125.09   67.49
  -5   3   2 1263.97   67.09
  -5  -3  -2 1208.48   68.59
  -5   3   2 1217.88   67.49
  -5  -3  -2 1086.99   69.59
   5   3  -2 1102.49   68.59
   5   3  -2 1099.59   69.49
   5  -3   2 1132.89   68.09
   5  -3   2 1209.68   67.79
  -5   3   2 1126.29   68.09
   5  -3   2 1232.78   67.69
  -5  -3  -2 1097.69   68.49
   5  -3  -2 1197.38   68.19
  -5  -3   2 1159.98   68.29
   5   3   2 1040.80   67.79
  -5  -3   2 1227.68   69.79
  -5   3  -2 1071.09   67.79
   5   3   2 1078.09   68.39
  -5  -3   2 1170.38   67.19
   5  -3  -2 1247.08   67.49
  -5  -3   2 1032.50   68.29
  -5  -3   2 1054.69   68.39
  -5  -3   2 1220.38   68.89
  -5   3  -2 1261.37   67.69
  -5   3  -2 1181.58   67.59
   5  -3  -2 1234.88   66.89
  -5   3  -2 1093.09   67.49
   5   3   2 1109.59   68.49
   5  -3  -2 1091.59   67.19
   5   3   2 1059.29   69.49
   5   3   2 1197.08   68.89
   6  -3   2  190.08   16.00
   6   3  -2  193.98   12.30
   6   3  -2  196.78   14.10
  -6   3   2  191.88   11.60
  -6   3   2  207.28   12.30
  -6   3   2  176.18   13.80
  -6  -3  -2  172.28   14.10
   6   3  -2  156.58   11.60
   6   3  -2  187.68   13.50
  -6  -3  -2  155.58   13.20
  -6  -3  -2  159.28   15.30
  -6  -3  -2  176.68   13.90
  -6  -3  -2  172.18   12.10
   6  -3   2  183.88   12.30
   6  -3  -2  184.78   12.20
  -6   3  -2  173.28   12.20
  -6   3  -2  177.18   13.20
  -6  -3   2  194.48   13.80
   6   3   2  193.68   14.50
  -6   3  -2  181.88   12.30
  -6  -3   2  173.98   13.30
  -6   3  -2  187.78   13.10
  -6   3  -2  167.78   13.80
  -6  -3   2  184.38   11.90
   6   3   2  167.58   13.50
   6  -3  -2  165.58   11.60
   6   3   2  172.78   13.40
   7  -3   2  521.55   30.50
  -7  -3  -2  509.85   30.80
   7  -3   2  470.25   29.10
  -7  -3  -2  451.75   29.00
   7   3  -2  427.86   28.70
  -7   3   2  472.75   29.00
  -7  -3  -2  472.45   32.70
  -7   3   2  526.75   31.40
   7  -3   2  497.25   30.40
  -7   3   2  501.05   28.40
   7   3  -2  454.85   29.00
   7   3  -2  470.95   30.30
  -7   3   2  406.46   29.90
   7   3  -2  435.06   30.80
   7  -3   2  496.45   30.80
  -7   3   2  414.66   28.70
   7   3  -2  431.76   30.30
  -7   3   2  522.75   29.70
  -7  -3  -2  442.46   30.10
  -7  -3   2  469.05   32.10
   7   3   2  498.85   30.70
   7   3   2  493.35   30.90
  -7  -3   2  456.25   28.80
  -7  -3   2  487.45   30.70
  -7   3  -2  515.35   29.30
   7  -3  -2  436.46   28.60
   7  -3  -2  462.55   29.40
  -7   3  -2  437.06   29.10
   7  -3  -2  480.75   30.00
  -7   3  -2  505.95   30.20
   7  -3  -2  459.15   28.70
  -7   3  -2  472.85   31.40
   7   3   2  531.05   31.50
  -7  -3   2  412.56   30.30
   8   3  -2  224.08   17.00
  -8   3   2  227.38   14.60
   8   3  -2  267.47   18.40
   8  -3   2  258.47   17.50
  -8  -3  -2  231.78   18.00
  -8  -3  -2  222.78   21.70
   8   3  -2  224.18   16.80
   8  -3   2  196.48   15.60
   8   3  -2  198.98   15.40
  -8   3   2  217.08   15.30
   8  -3  -2  231.88   14.90
  -8  -3   2  203.28   15.00
  -8   3  -2  207.78   15.40
   8  -3  -2  210.78   16.40
   8   3   2  261.47   16.20
   8   3   2  233.68   15.60
  -8   3  -2  248.48   18.90
  -8  -3   2  221.08   24.20
  -8   3  -2  234.78   15.50
   8   3   2  247.68   17.60
  -9  -3  -2  106.19   16.10
  -9  -3  -2  127.09   12.30
   9   3  -2  126.99   10.40
   9   3  -2  115.39    9.80
  -9   3   2  152.78   10.60
  -9  -3  -2  129.29   13.80
  -9   3   2  127.89   10.70
   9   3  -2  135.59   12.20
   9   3  -2  157.88   13.00
   9  -3   2  123.99   12.20
   9  -3   2  129.29   13.10
  -9   3   2  148.79   14.10
   9  -3   2  126.89   10.50
  -9  -3   2  169.88   15.90
  -9   3  -2  132.59   10.50
   9   3   2  109.19   10.50
  -9   3  -2  128.89   10.70
  -9   3  -2  135.49   14.60
   9  -3  -2  134.59   11.80
  -9   3  -2  137.59   10.60
   9  -3  -2  147.99   10.20
  -9   3  -2  136.29   13.60
   9   3   2  107.79   12.40
  -9  -3   2  135.49   10.20
   9   3   2  110.79   14.20
 -10   3   2   86.19    9.60
  10  -3   2  124.19   12.70
  10   3  -2  101.29   13.60
 -10  -3  -2  107.49    9.20
  10   3  -2  125.89   12.10
 -10  -3  -2  108.09   16.50
 -10  -3  -2  103.09   12.70
  10   3  -2  112.59   11.50
 -10   3   2  104.09    8.90
  10  -3   2   95.89   10.10
  10  -3   2  112.09   11.60
  10   3  -2   81.39    8.50
 -10   3  -2  132.99   15.50
 -10  -3   2  120.79   14.10
 -10   3  -2   87.39    8.90
 -10   3  -2   94.79    9.00
 -10   3  -2   96.79   11.00
  10  -3  -2  113.99    9.00
  10  -3  -2  109.59   11.10
 -10   3  -2   94.99    9.70
  10   3   2  102.89   14.30
 -10  -3   2   95.69    8.90
  10   3   2   90.89   11.00
  10  -3  -2   93.59   11.70
  10   3   2   93.69    9.00
  11   3  -2  389.56   32.00
 -11  -3  -2  353.96   31.60
 -11   3   2  459.95   28.50
  11   3  -2  378.16   28.30
 -11   3   2  405.06   29.20
 -11  -3  -2  455.35   27.50
 -11   3   2  398.26   32.70
  11   3  -2  447.76   26.50
 -11  -3  -2  412.36   30.60
  11   3  -2  399.76   29.80
 -11   3   2  456.95   27.40
  11  -3   2  395.06   29.60
 -11   3  -2  370.76   32.00
 -11   3  -2  456.05   27.60
 -11  -3   2  384.46   31.60
  11   3   2  449.95   28.30
  11   3   2  392.96   29.90
  11   3   2  395.46   32.40
 -11   3  -2  448.76   28.50
 -11  -3   2  462.85   27.30
 -11  -3   2  433.56   30.80
  11   3   2  451.05   27.80
  11  -3  -2  477.55   27.50
  11  -3  -2  384.66   29.00
  11   3   2  410.86   30.10
  11  -3  -2  419.56   29.40
  12   3  -2  177.88   17.80
  12   3  -2  147.39   18.00
  12  -3   2  119.99   13.40
 -12   3   2  149.09   12.30
  12  -3   2  159.88   16.30
 -12   3   2  149.19   14.30
  12   3   2  139.79   13.50
 -12  -3   2  145.19   12.40
 -12   3  -2  143.09   12.60
  12   3   2  181.68   16.50
 -12   3  -2  164.38   14.60
  13   3  -2  187.98   19.70
  13   3  -2  137.19   16.90
  13  -3   2  159.28   18.00
  13  -3   2  133.29   18.20
 -13  -3  -2  146.49   20.20
 -13  -3  -2  148.29   13.20
  13  -3   2  143.29   16.70
 -13  -3  -2  163.08   19.40
 -13   3   2  155.18   12.80
 -13  -3   2  156.08   23.10
  13   3   2  145.59   19.40
 -13   3  -2  144.29   15.40
  13   3   2  129.99   17.80
  13   3   2  140.59   14.20
 -13  -3   2  174.98   13.20
 -13   3  -2  184.58   25.40
 -13  -3   2  154.38   20.10
  13   3   2  175.28   18.30
  13  -3  -2  153.58   16.80
  13  -3  -2  154.38   15.90
 -13   3  -2  158.78   13.60
 -14   3   2   79.49   12.80
  14   3  -2   52.49   11.30
 -14  -3  -2   59.59   12.10
 -14   3   2   97.19   19.90
  14   3  -2   84.79   14.00
 -14   3   2   71.09    9.10
 -14  -3  -2   45.60   16.70
 -14  -3   2   50.49   18.50
  14   3   2   74.69   15.30
  14   3   2   83.99   13.10
  14   3   2   47.50    8.70
 -14   3  -2   67.49   11.20
  14   3   2   80.09   13.70
 -14  -3   2   59.69   12.60
 -14  -3   2   88.89    9.70
 -14   3  -2   69.09   16.20
 -14   3  -2   72.59    9.10
  15   3  -2   42.40   10.50
  15   3  -2   52.79   12.60
 -15   3   2   67.69   11.50
 -15  -3  -2   51.19   16.70
 -15  -3  -2   57.19   13.20
 -15   3   2   54.19    7.50
  15   3  -2   64.89   14.70
 -15   3   2   72.69   21.30
  15  -3   2   43.70   11.00
  15  -3   2   60.09   11.70
  15   3   2   71.89   14.10
 -15   3  -2   50.39   17.30
 -15  -3   2   68.09   14.40
 -15   3  -2   59.59   10.70
 -15  -3   2   82.79   21.80
  15   3   2   59.79   13.00
  15  -3  -2   51.59    9.20
  15  -3  -2   39.90    9.70
 -16  -3  -2   26.10   11.70
  16   3  -2   21.50    8.90
 -16   3   2   31.50    9.40
 -16  -3  -2    1.10   12.40
 -16  -3  -2   24.50    6.20
  16  -3   2   16.60    9.70
  16  -3   2   12.10   10.00
  16   3  -2   12.10    8.00
 -16   3   2   16.30    4.90
  16   3  -2   19.30   10.00
 -16   3  -2    9.90   15.10
  16  -3  -2   16.40    8.20
  16   3   2   21.40    9.30
 -16   3  -2   23.40    8.50
 -16  -3   2   20.70   12.50
 -16  -3   2   10.40   14.70
 -16  -3   2   12.50    5.10
  16   3   2   17.90    8.50
 -16   3  -2   30.00    6.20
 -17  -3  -2    9.60   16.30
 -17   3  -2   -2.20   14.30
   0   4  -2 2645.64  142.09
   0  -4   2 2331.67  141.99
   0   4  -2 2655.43  142.59
   0  -4  -2 2398.86  141.89
   0  -4  -2 2474.65  142.09
   0  -4  -2 2452.55  141.09
   0   4   2 2502.55  141.39
   0   4  -2 2215.28  141.39
   0   4   2 2602.34  142.39
   0   4  -2 2285.17  141.49
   0  -4   2 2427.96  142.19
   0  -4  -2 2411.66  142.09
   0   4  -2 2523.95  142.19
   0   4  -2 2510.15  141.99
   0   4  -2 2453.25  141.49
   0   4   2 2473.45  142.09
   0  -4   2 2454.25  141.49
   0  -4   2 2438.86  141.89
   0  -4  -2 2309.17  142.39
   0   4   2 2280.97  141.09
   0   4   2 2394.06  141.49
  -1   4   2 1164.48   75.79
   1   4  -2 1170.18   75.89
  -1   4   2 1198.38   75.19
   1  -4   2 1317.37   76.39
   1  -4   2 1336.87   75.49
   1   4  -2 1346.37   76.29
  -1  -4  -2 1404.46   75.89
   1  -4   2 1341.17   75.69
  -1   4   2 1319.67   75.09
   1  -4   2 1318.47   75.89
   1   4  -2 1234.98   76.29
  -1   4   2 1291.57   75.69
  -1  -4  -2 1414.66   76.59
  -1   4   2 1308.37   76.39
   1   4  -2 1384.26   75.79
  -1  -4  -2 1219.98   76.39
   1  -4   2 1184.58   75.49
  -1   4   2 1172.78   75.29
  -1  -4  -2 1335.97   75.49
   1   4  -2 1283.97   76.29
   1  -4   2 1223.68   75.79
   1   4  -2 1416.76   76.89
  -1   4   2 1303.87   75.69
  -1   4  -2 1217.38   75.79
  -1  -4   2 1356.96   76.49
  -1  -4   2 1182.68   75.89
   1   4   2 1272.17   75.59
  -1   4  -2 1238.48   76.19
   1   4   2 1345.87   75.99
   1   4   2 1418.76   76.69
  -1  -4   2 1312.27   76.39
  -1  -4   2 1345.17   76.29
  -1   4  -2 1281.37   75.79
   1   4   2 1307.07   76.49
   1   4   2 1393.76   76.49
  -1  -4   2 1440.26   76.99
  -1   4  -2 1226.58   75.59
   1  -4  -2 1269.57   75.89
   1  -4  -2 1221.78   76.19
  -1   4  -2 1339.27   75.59
  -1   4  -2 1253.17   75.59
  -1  -4   2 1343.87   75.79
  -2  -4  -2 5444.46  311.87
   2   4  -2 5458.05  312.97
  -2   4   2 5438.96  312.27
   2   4  -2 5758.22  313.57
  -2  -4  -2 5901.21  312.27
   2  -4   2 4971.30  311.57
   2   4  -2 5585.84  312.37
  -2   4   2 5002.20  311.27
   2  -4   2 4994.70  311.67
  -2   4   2 5211.88  311.17
   2   4  -2 4872.81  311.87
  -2  -4  -2 5844.22  312.87
  -2   4   2 4782.12  311.47
  -2  -4  -2 5199.48  312.87
   2  -4   2 5103.49  311.77
   2   4  -2 5761.62  313.17
   2  -4   2 5389.56  312.27
   2  -4   2 5403.86  311.57
  -2  -4   2 6005.20  312.67
   2   4   2 5240.68  311.87
   2   4   2 5777.82  312.37
  -2  -4   2 5435.06  312.47
   2   4   2 4831.22  311.57
  -2  -4   2 5665.43  312.47
   2  -4  -2 5293.37  311.67
   2  -4  -2 4962.20  311.47
   2   4   2 5617.14  312.97
  -2   4  -2 6046.69  312.57
  -2  -4   2 5930.31  313.27
  -2  -4   2 5404.46  312.37
  -2   4  -2 5327.37  311.47
  -2   4  -2 5312.07  311.47
   2  -4  -2 4992.70  312.07
  -3   4   2 3117.69  177.08
  -3   4   2 2961.00  176.88
   3   4  -2 3151.68  177.98
  -3  -4  -2 3386.46  178.08
  -3   4   2 2977.30  177.08
   3   4  -2 2931.21  177.98
  -3  -4  -2 2688.63  177.38
   3  -4   2 2944.51  177.08
   3  -4   2 3081.39  177.58
   3   4  -2 3272.17  180.28
  -3   4   2 2937.81  176.58
  -3  -4  -2 2997.90  179.88
  -3  -4  -2 3337.37  179.48
  -3   4   2 3063.19  177.48
  -3  -4  -2 2833.72  177.08
   3   4  -2 3323.27  178.98
   3  -4   2 3225.98  177.18
   3  -4   2 2996.50  177.08
   3  -4   2 3105.09  177.68
  -3   4   2 2704.23  176.58
   3   4  -2 3263.37  177.78
   3  -4   2 2979.20  177.28
   3   4  -2 3033.60  176.88
   3   4   2 2775.32  176.98
  -3   4  -2 2878.31  177.18
   3  -4  -2 2769.22  176.78
  -3   4  -2 2865.51  177.18
   3  -4  -2 2898.01  177.48
   3  -4  -2 3152.68  176.88
   3   4   2 2926.31  178.58
   3   4   2 3093.99  177.88
   3   4   2 3400.86  178.58
  -3  -4   2 3329.47  178.98
  -3  -4   2 3195.88  177.68
  -3  -4   2 2885.91  178.88
  -3  -4   2 3157.88  177.68
  -3  -4   2 3031.30  177.98
  -3   4  -2 2953.90  176.98
   3   4   2 3344.47  178.08
   3   4   2 3225.18  178.08
  -3   4  -2 2981.90  177.58
   3  -4  -2 2994.00  177.08
  -3   4  -2 3193.28  176.58
  -4  -4  -2  435.26   24.40
   4   4  -2  374.76   25.30
  -4   4   2  421.16   24.40
   4   4  -2  377.96   23.80
  -4  -4  -2  397.06   26.20
   4   4  -2  396.46   27.70
  -4   4   2  415.06   24.30
  -4  -4  -2  428.16   25.70
   4  -4   2  409.76   25.20
  -4  -4  -2  426.76   25.50
   4   4  -2  374.56   24.60
   4  -4   2  401.36   24.70
   4  -4   2  404.86   24.70
   4   4  -2  384.76   25.10
  -4   4   2  377.06   23.70
   4  -4   2  354.36   23.30
   4  -4   2  389.46   24.10
  -4  -4   2  399.66   26.20
   4  -4  -2  385.36   24.10
  -4   4  -2  372.56   24.30
   4   4   2  407.56   25.40
  -4   4  -2  409.66   24.60
  -4  -4   2  390.06   26.50
   4   4   2  382.66   25.10
  -4  -4   2  367.66   24.30
  -4  -4   2  435.66   24.10
   4   4   2  365.76   25.40
  -4   4  -2  414.76   25.00
   4  -4  -2  380.96   24.60
   4   4   2  389.36   24.70
   4  -4  -2  355.26   24.40
   4  -4  -2  388.86   24.00
  -4   4  -2  418.46   24.60
  -4   4  -2  430.66   24.50
  -4  -4   2  395.06   25.00
   4   4   2  378.46   24.00
   5  -4   2  803.52   45.80
  -5  -4  -2  754.82   45.40
   5  -4   2  824.52   46.00
   5  -4   2  727.03   46.30
  -5   4   2  794.02   45.30
  -5   4   2  815.32   46.10
  -5   4   2  830.02   45.60
   5   4  -2  747.03   45.00
   5  -4   2  711.93   45.70
  -5  -4  -2  798.92   46.80
   5  -4   2  814.42   45.50
   5   4  -2  770.12   46.00
  -5  -4  -2  753.62   46.70
  -5  -4  -2  694.03   46.20
  -5   4   2  760.62   45.10
   5   4  -2  750.42   46.70
   5   4  -2  794.02   47.00
  -5  -4  -2  746.93   47.80
   5   4  -2  843.62   50.69
   5   4  -2  774.42   46.60
   5   4  -2  768.62   46.30
   5  -4   2  763.62   46.00
  -5   4   2  787.92   45.50
  -5   4  -2  703.73   45.50
  -5   4  -2  813.42   46.20
  -5  -4   2  739.83   45.40
   5  -4  -2  762.72   45.60
   5   4   2  799.72   46.00
  -5   4  -2  801.92   46.60
   5   4   2  766.92   46.60
   5   4   2  670.23   46.50
  -5  -4   2  806.42   45.30
  -5   4  -2  734.03   45.50
   5   4   2  755.42   46.80
   5  -4  -2  728.43   45.40
  -5  -4   2  707.73   46.60
  -5  -4   2  748.73   47.80
   5  -4  -2  749.62   46.00
   5   4   2  734.63   47.90
  -5  -4   2  793.12   46.50
  -5  -4   2  769.22   47.90
   5  -4  -2  669.83   47.50
   5  -4  -2  695.63   44.60
   5   4   2  702.63   45.20
  -5   4  -2  833.82   45.70
  -5   4  -2  714.03   46.30
  -6   4   2  765.22   44.70
  -6  -4  -2  799.42   48.40
  -6   4   2  806.02   45.20
  -6   4   2  692.93   44.60
   6  -4   2  748.33   45.20
   6  -4   2  697.93   45.90
  -6  -4  -2  731.83   45.00
   6   4  -2  769.92   46.80
   6  -4   2  682.93   46.40
   6   4  -2  728.43   44.60
  -6   4  -2  684.73   45.00
  -6   4  -2  682.43   46.80
   6  -4  -2  696.03   44.10
   6  -4  -2  751.12   45.10
   6   4   2  782.02   45.60
  -6   4  -2  801.92   45.30
   6   4   2  784.02   46.60
  -6  -4   2  741.33   44.80
   6  -4  -2  794.82   44.60
  -6   4  -2  801.32   46.70
  -6   4  -2  798.92   45.20
   6  -4  -2  791.62   45.40
   7  -4   2  679.23   41.00
   7  -4   2  674.43   41.30
  -7  -4  -2  766.12   44.90
   7   4  -2  708.23   43.10
  -7   4   2  655.03   40.30
  -7  -4  -2  624.54   40.80
  -7   4   2  603.84   40.50
  -7   4   2  658.03   40.90
  -7   4   2  747.43   41.30
  -7  -4   2  609.44   42.20
  -7   4  -2  748.23   41.10
  -7  -4   2  596.14   43.70
   7   4   2  729.23   41.40
  -7   4  -2  615.64   40.80
   7  -4  -2  650.33   40.00
  -7  -4   2  665.03   40.60
  -7   4  -2  670.63   43.10
  -7   4  -2  717.53   41.30
   7   4   2  725.33   42.80
   8  -4   2  236.88   19.10
  -8  -4  -2  286.07   18.30
   8   4  -2  266.17   20.70
   8   4  -2  266.77   19.70
   8  -4   2  299.67   18.50
   8   4  -2  251.77   19.40
  -8   4   2  280.37   17.90
   8  -4   2  234.68   19.10
   8  -4   2  256.07   18.30
   8   4  -2  265.37   18.50
  -8  -4  -2  222.98   23.30
  -8   4   2  254.97   20.10
  -8  -4  -2  253.77   20.20
  -8   4   2  311.07   18.40
  -8   4   2  287.07   18.70
  -8   4  -2  272.07   18.20
  -8   4  -2  267.37   19.10
  -8  -4   2  311.37   26.50
   8  -4  -2  266.37   18.20
  -8  -4   2  281.77   22.10
  -8  -4   2  289.17   17.90
   8   4   2  283.37   18.60
   8  -4  -2  238.28   17.70
  -8   4  -2  314.27   18.40
   8   4   2  280.67   20.00
   8  -4  -2  288.07   17.40
   8   4   2  231.48   25.00
   8  -4  -2  274.07   18.80
  -8   4  -2  284.97   22.00
  -8   4  -2  283.77   18.20
   8   4   2  281.47   20.00
   9  -4   2  253.77   19.00
  -9  -4  -2  254.57   22.60
   9   4  -2  260.67   17.30
  -9   4   2  276.87   17.00
   9   4  -2  277.17   19.60
   9   4  -2  287.57   21.30
  -9  -4  -2  231.48   19.60
   9   4  -2  240.58   18.70
   9  -4   2  212.38   18.10
  -9  -4  -2  245.68   17.00
   9   4   2  220.18   20.90
  -9   4  -2  245.78   17.00
  -9   4  -2  267.87   18.40
   9  -4  -2  229.98   16.00
   9   4   2  205.98   22.80
  -9   4  -2  225.28   16.90
  -9  -4   2  235.88   16.40
 -10   4   2  319.67   21.60
 -10  -4  -2  311.87   21.40
 -10   4   2  303.67   25.30
  10   4  -2  326.97   21.70
 -10   4   2  350.66   22.60
  10   4  -2  307.27   23.40
  10  -4   2  308.17   22.10
  10   4  -2  307.27   24.90
  10   4  -2  328.37   22.30
 -10   4   2  319.07   21.40
 -10  -4  -2  297.27   24.20
  10  -4   2  319.07   23.40
 -10   4   2  337.07   22.00
 -10  -4  -2  285.07   27.10
  10  -4   2  329.67   24.10
 -10   4  -2  310.77   21.50
  10   4   2  354.26   24.10
 -10  -4   2  342.47   26.50
 -10  -4   2  305.37   24.50
  10  -4  -2  333.87   21.40
  10   4   2  304.47   26.60
 -10   4  -2  333.37   25.60
  10   4   2  334.67   24.20
  10  -4  -2  325.57   22.50
  10  -4  -2  285.17   21.40
  10  -4  -2  341.47   23.10
 -10   4  -2  341.97   23.50
  10   4   2  306.97   21.80
 -10   4  -2  356.56   21.60
 -10   4  -2  313.57   21.80
 -11   4   2  203.78   15.20
  11  -4   2  236.28   18.20
 -11  -4  -2  193.58   15.40
  11   4  -2  209.88   16.10
  11   4  -2  180.58   20.60
 -11  -4  -2  212.48   20.10
 -11   4   2  174.98   16.40
 -11   4   2  234.38   15.20
 -11   4   2  229.88   16.30
 -11  -4  -2  228.68   24.90
  11  -4   2  235.08   19.90
 -11   4   2  204.58   20.60
 -11   4  -2  218.78   15.20
 -11  -4   2  204.88   19.80
  11  -4  -2  185.68   15.40
 -11   4  -2  192.98   16.00
  11   4   2  243.08   25.60
 -11   4  -2  222.68   22.40
 -11  -4   2  172.58   21.40
  11   4   2  226.88   21.10
 -11   4  -2  197.88   19.90
  11   4   2  246.88   19.50
 -11   4  -2  190.68   15.30
  11  -4  -2  196.08   16.40
 -11  -4   2  228.18   15.30
  11  -4  -2  174.98   16.60
 -12   4   2  123.19   18.90
  12   4  -2   91.69   11.10
 -12   4   2  101.99   10.00
  12  -4   2  129.29   15.70
  12   4  -2  100.09   16.20
  12   4  -2   88.29   13.10
 -12  -4  -2   75.89    9.90
 -12   4   2   80.49   11.90
 -12   4  -2  113.49   10.20
 -12   4  -2  113.79   10.00
 -12  -4   2  120.39   17.00
  12  -4  -2  117.79   12.50
 -12   4  -2   82.99   11.50
  13   4  -2   52.79   10.00
 -13  -4  -2   51.99   11.60
  13   4  -2   50.89   10.00
 -13   4   2   62.09    8.90
 -13   4   2   36.10   10.60
  13  -4   2   48.00    9.80
 -13   4   2   56.59   13.40
 -13  -4  -2   55.59    7.30
  13  -4   2   45.90   13.00
 -13   4   2   57.89    8.00
 -13  -4  -2   37.70   11.80
  13   4  -2   47.60    9.50
 -13  -4   2   45.20   11.50
  13   4   2   38.20    7.90
 -13   4  -2   45.50    6.70
  13   4   2   54.99   10.10
 -13  -4   2   56.39   12.10
 -13   4  -2   35.30   12.10
  13   4   2   59.49   11.50
 -13  -4   2   45.60    6.50
  13  -4  -2   45.00    8.70
  13  -4  -2   45.80    8.60
  13   4   2   40.80   10.60
 -13   4  -2   49.10    8.00
 -14   4   2   69.79    9.30
 -14  -4  -2   73.89   13.70
  14   4  -2   67.29   14.60
  14  -4   2   61.49   11.60
  14  -4   2   56.09   10.50
 -14   4   2   86.49   13.30
 -14   4   2   56.29   16.60
  14   4  -2   84.69   13.30
 -14  -4  -2   70.29   10.20
  14   4  -2   68.69   12.50
 -14  -4  -2   46.40   15.60
 -14  -4   2   76.69   15.50
 -14  -4   2   84.49   10.10
  14   4   2   63.29   13.90
 -14  -4   2   56.19   13.60
 -14   4  -2   61.09   15.50
  14  -4  -2   82.89   11.80
 -14   4  -2   68.79    9.50
  14   4   2   51.39   11.30
  14  -4  -2   83.49   13.40
  14   4   2   46.80    8.80
  14   4   2   77.79   16.00
 -14   4  -2  100.59   14.70
  15  -4   2   13.40    9.40
  15   4  -2   26.70    9.10
  15   4  -2   14.80    7.60
  15  -4   2   29.80    8.60
 -15  -4  -2   25.10    5.80
 -15   4   2   26.60   15.20
 -15   4   2   26.00    5.60
  15   4  -2   27.10   10.10
 -15   4   2   36.10    8.70
 -15   4  -2   27.20    5.60
 -15  -4   2   50.79   18.10
  15  -4  -2   25.40    7.30
 -15  -4   2   49.10   13.70
  15  -4  -2   11.10    7.70
  15   4   2   20.10    8.00
  15   4   2   27.90    9.80
  15   4   2   23.70   10.80
 -15   4  -2   18.80    6.90
 -15  -4   2   34.20    7.20
 -16  -4  -2   45.20   14.00
  16   4  -2   54.59   12.60
  16   4  -2   22.20    9.90
 -16   4   2   54.39   11.20
 -16   4   2   27.70    6.50
  16   4  -2   41.50   13.20
  16  -4   2   49.50   11.50
  16  -4   2   27.60   11.80
 -16  -4  -2   40.80    7.50
 -16   4  -2   38.60   17.10
  16   4   2   43.00   11.10
  16  -4  -2   47.80   11.10
  16   4   2   29.30   11.40
 -16  -4   2   33.50    7.30
 -16   4  -2   37.20    6.90
 -16  -4   2   31.80   14.70
 -16   4  -2   53.59   10.80
  16   4   2   57.99   15.20
   0  -5   2 5809.42  329.37
   0   5   2 5627.74  329.47
   0  -5  -2 5712.83  328.97
   0  -5  -2 6024.30  330.07
   0  -5   2 5737.13  330.07
   0   5   2 5844.31  330.47
   0   5   2 5249.37  328.97
   0  -5  -2 5661.13  330.17
   0   5  -2 5325.97  330.17
   0  -5  -2 5739.43  330.07
   0   5  -2 5467.95  329.87
   0  -5   2 5626.94  329.87
   0  -5  -2 5642.94  329.27
   0   5  -2 6257.37  330.67
   0   5   2 5789.12  330.57
   0   5  -2 6169.68  330.37
   0   5  -2 5279.17  329.27
   0   5   2 5595.44  330.27
   0  -5   2 5697.23  330.37
   1   5  -2  686.53   43.20
  -1   5   2  738.93   44.10
   1  -5   2  736.33   43.50
  -1   5   2  672.63   42.70
  -1   5   2  728.03   43.30
   1   5  -2  730.73   44.10
   1  -5   2  696.53   43.60
   1  -5   2  738.93   43.20
   1   5  -2  810.12   44.40
  -1   5   2  688.53   43.00
  -1  -5  -2  728.23   43.00
   1  -5   2  766.12   44.30
  -1   5   2  671.93   43.60
  -1  -5  -2  743.33   44.20
   1   5  -2  756.42   44.00
  -1  -5  -2  802.42   44.40
  -1   5   2  695.13   42.60
   1   5  -2  691.33   43.40
   1   5  -2  752.92   44.60
  -1  -5  -2  771.72   43.50
   1  -5   2  711.53   43.00
   1  -5   2  662.73   43.10
   1   5   2  720.53   44.20
  -1  -5   2  812.02   44.40
  -1  -5   2  664.13   43.40
  -1   5  -2  718.13   43.50
  -1   5  -2  706.83   43.20
  -1  -5   2  801.72   44.10
   1  -5  -2  660.93   42.60
  -1   5  -2  750.02   43.60
  -1   5  -2  780.52   44.30
  -1  -5   2  817.42   44.90
   1  -5  -2  710.43   42.40
   1  -5  -2  720.33   43.60
   1   5   2  760.72   43.40
   1   5   2  729.03   43.70
  -1  -5   2  731.33   44.10
  -1   5  -2  704.63   43.00
  -1  -5   2  738.73   43.30
  -1   5  -2  713.83   44.00
   1  -5  -2  644.74   42.80
   1   5   2  643.94   43.00
   1  -5  -2  726.13   43.50
   1   5   2  809.02   44.40
   1  -5  -2  784.52   44.10
   1   5   2  798.92   44.40
  -1   5  -2  690.03   43.00
  -2   5   2   35.70    4.00
   2  -5   2   31.10    3.80
   2  -5   2   31.60    4.20
   2   5   2   24.20    3.80
  -2   5  -2   36.40    3.60
  -2   5  -2   23.10    3.10
  -3   5   2  273.07   16.80
  -3   5   2  279.77   17.70
   3  -5   2  266.77   16.80
  -3  -5  -2  305.77   19.10
  -3  -5  -2  259.57   17.90
   3  -5   2  283.37   19.00
   3  -5   2  275.97   16.90
  -3   5   2  260.77   17.40
   3  -5   2  255.57   17.90
   3  -5   2  242.08   16.60
  -3  -5  -2  314.67   20.30
  -3  -5  -2  273.87   19.10
   3   5  -2  281.47   18.20
  -3   5   2  262.57   16.30
  -3   5   2  239.58   16.20
  -3  -5  -2  293.27   17.60
   3   5  -2  281.67   17.80
  -3   5   2  243.38   16.60
  -3  -5  -2  270.27   19.10
   3   5   2  270.87   18.30
   3  -5  -2  235.98   16.60
  -3  -5   2  290.07   19.30
   3   5   2  288.57   17.70
   3  -5  -2  246.98   17.40
  -3  -5   2  242.48   17.50
   3   5   2  284.37   17.80
  -3   5  -2  256.27   17.10
  -3   5  -2  252.37   16.60
   3   5   2  274.37   17.70
  -3   5  -2  253.87   16.40
  -3   5  -2  256.37   16.90
   3  -5  -2  256.47   16.40
   3   5   2  265.67   16.70
  -3   5  -2  287.97   17.50
   3   5   2  276.17   18.00
  -3  -5   2  271.67   18.10
  -3  -5   2  236.28   17.40
  -4   5   2 1175.08   64.19
  -4  -5  -2 1077.89   64.29
  -4   5   2 1122.29   64.29
   4  -5   2 1076.79   64.69
   4   5  -2 1154.58   66.79
   4   5  -2 1058.19   64.89
   4   5  -2 1040.70   64.89
  -4   5   2  980.80   63.69
  -4  -5  -2 1167.68   66.59
  -4  -5  -2 1038.70   65.49
  -4  -5  -2 1217.18   65.59
   4  -5   2  994.00   64.29
   4   5  -2 1050.19   63.89
   4   5  -2 1086.69   65.49
   4  -5   2 1062.89   64.09
   4  -5   2 1028.60   64.29
   4   5  -2 1003.70   65.29
  -4   5   2 1054.99   64.19
   4  -5   2 1152.08   65.79
  -4   5   2 1057.19   63.69
   4  -5   2  987.30   64.19
   4   5  -2 1023.80   65.09
  -4   5   2 1162.68   64.79
  -4  -5  -2 1178.58   65.39
  -4  -5  -2 1151.58   65.09
  -4  -5   2 1104.99   64.89
  -4  -5   2 1099.19   64.69
   4   5   2 1048.60   65.59
   4  -5  -2  984.60   63.49
  -4  -5   2 1189.78   66.69
  -4   5  -2 1121.59   64.49
  -4  -5   2  977.10   65.09
   4  -5  -2 1086.59   64.69
   4   5   2 1205.58   65.69
   4   5   2 1097.29   64.89
   4  -5  -2 1027.60   63.79
   4  -5  -2 1068.49   63.99
   4   5   2 1017.70   63.99
   4   5   2 1123.89   64.99
  -4   5  -2 1071.69   64.29
  -4  -5   2 1127.69   65.69
  -4   5  -2 1174.18   63.29
  -4   5  -2 1064.19   64.29
   4   5   2 1133.09   65.29
  -4   5  -2 1117.69   64.79
  -4   5  -2 1114.59   64.59
   4  -5  -2 1081.49   64.79
  -5   5   2  214.58   16.00
   5  -5   2  236.48   15.90
   5   5  -2  244.68   17.70
  -5   5   2  282.97   16.50
   5  -5   2  285.57   17.10
  -5   5  -2  262.17   16.50
  -5   5  -2  237.18   16.30
   5   5   2  217.08   17.00
  -5   5  -2  263.97   17.30
   5  -5  -2  286.67   17.00
   5  -5  -2  227.28   16.10
  -5   5  -2  261.87   16.80
   5   5   2  226.58   16.80
  -5   5  -2  245.28   16.40
   6   5  -2  439.56   29.90
   6  -5   2  407.86   28.40
   6  -5   2  440.66   28.90
  -6  -5  -2  413.36   29.40
  -6  -5  -2  497.15   31.80
  -6  -5  -2  449.06   28.20
  -6   5   2  469.35   28.30
   6   5  -2  470.05   28.80
  -6   5   2  450.25   28.40
  -6   5   2  441.96   28.80
   6   5  -2  425.06   27.60
   6  -5   2  501.95   28.20
  -6   5   2  461.75   27.80
   6   5  -2  399.46   29.40
   6  -5   2  470.85   29.10
   6   5  -2  453.65   29.40
  -6   5   2  470.35   28.00
   6  -5  -2  448.36   28.40
   6  -5  -2  425.96   28.10
  -6   5  -2  434.76   28.90
   6   5   2  473.15   29.70
  -6   5  -2  484.65   29.60
  -6   5  -2  511.35   28.50
  -6  -5   2  434.46   29.50
   6   5   2  482.05   29.00
   6   5   2  404.76   29.60
  -6   5  -2  427.56   28.20
   6   5   2  476.25   30.10
  -6   5  -2  480.75   28.40
  -6  -5   2  471.45   28.00
   7  -5   2  314.77   21.60
   7   5  -2  288.27   21.70
  -7   5   2  349.87   21.10
  -7   5   2  312.77   20.00
   7   5  -2  327.97   23.00
   7   5  -2  312.37   21.00
   7  -5   2  289.27   21.30
  -7  -5  -2  301.77   20.50
  -7   5   2  298.97   20.30
  -7   5   2  320.97   21.30
  -7  -5  -2  359.96   24.90
  -7  -5   2  320.27   24.30
  -7   5  -2  285.27   20.30
  -7  -5   2  318.87   22.50
  -7   5  -2  335.27   22.80
  -7   5  -2  331.87   20.70
   7   5   2  340.87   21.20
  -7   5  -2  325.47   20.70
   7  -5  -2  306.57   19.50
   7  -5  -2  295.47   20.50
   7  -5  -2  302.67   20.70
  -8  -5  -2  401.06   28.30
  -8   5   2  421.06   27.60
   8   5  -2  368.36   27.40
   8   5  -2  383.26   27.50
   8   5  -2  408.46   28.40
  -8   5   2  418.26   26.40
  -8   5   2  419.66   26.00
  -8  -5  -2  428.46   30.50
   8  -5   2  361.86   26.20
  -8   5   2  434.26   25.50
  -8  -5  -2  415.76   26.10
   8   5  -2  433.16   26.80
   8  -5   2  409.36   27.20
  -8   5   2  396.46   25.50
   8  -5   2  399.96   27.10
   8   5   2  422.86   26.80
  -8  -5   2  463.05   30.80
   8  -5  -2  364.86   26.00
  -8   5  -2  344.37   29.80
   8  -5  -2  412.36   26.10
  -8  -5   2  385.06   28.20
   8  -5  -2  414.16   24.70
  -8   5  -2  437.96   28.60
   8   5   2  437.96   28.30
  -8   5  -2  464.25   26.30
   8  -5  -2  353.36   26.20
  -8   5  -2  428.46   27.30
   8   5   2  426.66   28.90
   8   5   2  376.26   27.80
  -8   5  -2  390.06   25.90
  -8  -5   2  423.66   25.80
  -9   5   2   98.69    8.40
   9  -5   2   83.99    9.30
   9  -5   2   62.29    7.50
  -9   5   2   65.89    7.00
   9   5  -2   92.29   13.00
   9   5   2   88.49   10.10
  -9   5  -2   70.49    7.70
 -10  -5  -2   56.39    7.00
  10   5  -2   30.00    6.60
 -10  -5  -2   53.69   11.00
  10   5  -2   48.70    8.00
  10   5  -2   31.70    8.10
 -10   5   2   60.39    6.80
 -10   5   2   36.60    5.70
  10  -5   2   60.89    8.80
  10  -5   2   61.39   10.00
 -10  -5  -2   50.19    9.00
  10   5  -2   57.79    8.50
 -10   5   2   61.59    8.40
 -10   5   2   43.50    6.20
  10  -5  -2   31.40    5.70
 -10  -5   2   64.59   10.40
 -10  -5   2   48.90    9.80
 -10   5  -2   45.20    9.00
 -10   5  -2   32.90    6.60
  10  -5  -2   45.90    5.10
 -10   5  -2   57.69    6.70
  10   5   2   34.00    8.30
  10  -5  -2   52.99    7.10
 -10   5  -2   47.70    6.60
  10   5   2   31.40    5.90
 -10  -5   2   47.50    6.60
 -10   5  -2   40.00    6.50
  10   5   2   33.50    7.00
 -11   5   2   76.19   10.00
 -11   5   2   79.79    8.50
 -11   5   2   62.29    8.50
  11   5  -2   69.99   10.70
 -11  -5  -2   63.59   12.70
  11   5  -2   94.89   13.80
  11   5  -2   54.39   11.80
 -11  -5  -2   62.29   11.80
 -11   5   2   87.59    7.80
  11   5  -2   84.09   10.30
 -11  -5  -2   89.29    9.30
  11  -5   2   83.39   12.50
  11  -5   2   67.49   10.40
  11  -5  -2   73.99    9.00
  11   5   2   73.19   11.40
 -11  -5   2   84.39   14.70
  11   5   2   56.59    8.40
 -11   5  -2   73.49    9.10
  11  -5  -2   75.89    6.90
 -11  -5   2   66.99    8.40
 -11   5  -2   84.19   13.50
 -11  -5   2   68.09   11.40
 -11   5  -2   75.59    8.60
  11   5   2  102.69   13.00
  11   5   2   65.89   12.00
 -11   5  -2   72.49    9.00
  12   5  -2  144.59   16.70
  12   5  -2  150.08   16.10
  12  -5   2  153.78   15.40
 -12   5   2  172.58   15.30
 -12   5   2  143.69   13.80
 -12   5   2  164.28   13.00
 -12   5   2  141.59   11.70
 -12   5   2  186.58   22.30
 -12  -5  -2  181.28   13.60
  12   5  -2  138.69   18.50
 -12  -5  -2  151.88   21.20
 -12  -5  -2  194.48   20.50
  12   5  -2  151.18   14.90
 -12   5  -2  159.18   12.80
  12   5   2  154.48   17.60
 -12  -5   2  153.38   18.60
 -12  -5   2  151.98   12.80
  12  -5  -2  143.39   11.40
  12   5   2  131.89   16.90
 -12  -5   2  177.18   24.20
 -12   5  -2  142.29   13.00
 -12   5  -2  135.49   13.60
 -12   5  -2  175.38   21.20
  12  -5  -2  132.49   12.90
  12   5   2  136.99   16.40
  12   5   2  177.28   20.50
  13  -5   2   89.99   14.70
  13  -5   2  105.29   16.10
 -13  -5  -2   77.39   17.10
 -13   5   2   75.09    9.30
 -13  -5  -2   86.09   10.20
 -13   5   2   84.49   11.50
  13   5  -2   52.89   12.10
 -13   5   2   76.19   17.40
  13   5  -2   70.59   12.00
  13  -5  -2   96.59   10.30
  13   5   2   57.09   14.40
 -13  -5   2   65.19   13.00
 -13   5  -2   73.19    9.10
  13  -5  -2   83.69   12.60
 -13   5  -2   76.49   14.90
  13   5   2   83.09   13.80
  13   5   2   58.29   10.90
 -13   5  -2   77.79   11.20
 -13  -5   2   68.59   15.80
 -13   5  -2   76.29    9.80
  13   5   2   92.69   12.80
 -13  -5   2  101.89   10.00
 -14   5   2  177.38   17.20
 -14  -5  -2  199.58   15.60
 -14   5   2  193.18   27.90
 -14  -5  -2  148.59   21.00
  14  -5   2  176.88   19.20
  14   5  -2  154.18   21.70
 -14  -5  -2  133.09   25.90
  14   5  -2  164.28   20.60
  14  -5   2  212.18   21.90
  14  -5  -2  198.78   17.50
 -14   5  -2  158.08   25.10
 -14  -5   2  188.48   27.60
  14   5   2  179.38   24.70
  14   5   2  171.18   19.90
  14   5   2  170.58   21.40
 -14   5  -2  176.28   15.00
 -14  -5   2  193.18   15.20
 -14  -5   2  177.58   22.90
  14  -5  -2  194.28   18.80
  15  -5   2   33.60    9.80
  15   5  -2   48.80   12.40
 -15   5   2   29.60    6.00
  15   5  -2   21.70    7.60
  15   5  -2   29.70   11.90
 -15   5   2   48.70    9.10
 -15  -5  -2   42.40    7.10
 -15  -5  -2   51.79   16.40
 -15   5   2   49.90   16.10
  15  -5   2   39.60    9.80
 -15  -5   2   35.90   16.40
  15  -5  -2   35.90    9.90
 -15   5  -2   27.40    6.00
 -15   5  -2   35.00    8.10
  15   5   2   26.80    9.10
 -15  -5   2   64.19   14.40
 -15  -5   2   47.40    6.70
  15   5   2   27.00   12.10
  16   5  -2   37.80   12.00
  16  -5   2   35.90   11.30
  16   5  -2   36.40   11.00
 -16   5   2   61.89   11.70
 -16  -5  -2   40.50    7.60
  16  -5   2   24.60   11.20
 -16   5   2   48.70    7.10
  16   5  -2   38.60   11.60
 -16   5  -2   38.90   19.00
 -16  -5   2   44.10    7.50
 -16   5  -2   47.30    9.70
  16   5   2   45.90   14.00
 -16   5  -2   37.20    7.00
  16   5   2   39.40   11.20
  16   5   2   38.40   12.80
   0  -6   2 2018.30  107.29
   0  -6   2 1811.92  106.89
   0  -6  -2 1811.92  105.19
   0   6  -2 1799.92  106.29
   0  -6  -2 1972.70  106.89
   0   6  -2 1903.31  106.59
   0   6  -2 1710.53  105.69
   0  -6   2 1691.43  106.39
   0   6   2 1815.32  105.99
   0  -6  -2 2007.80  106.69
   0  -6   2 1776.82  105.59
   0   6  -2 1661.13  105.69
   0  -6  -2 1830.12  106.59
   0   6   2 1651.63  105.19
   0   6  -2 1717.53  106.59
   0   6   2 1868.21  106.69
   0   6   2 1738.03  105.49
   0   6   2 1857.11  106.49
   0  -6   2 1834.72  106.29
   0  -6  -2 1797.92  105.59
   0   6   2 1841.12  106.99
   0  -6   2 1603.04  105.69
   0   6  -2 1951.30  107.09
   1   6  -2  908.81   53.89
  -1  -6  -2  948.71   54.79
   1  -6   2 1006.60   54.99
   1   6  -2  951.00   54.89
  -1  -6  -2  919.81   53.79
   1  -6   2  929.61   54.19
   1   6  -2  890.31   54.59
   1  -6   2  896.71   53.59
  -1   6   2  824.92   53.49
  -1  -6  -2  971.40   54.09
  -1  -6  -2  952.50   54.89
   1  -6   2  980.30   54.09
  -1   6   2  828.52   52.99
  -1   6   2  804.52   52.99
  -1   6   2  808.72   56.69
  -1   6   2  860.71   53.59
  -1  -6  -2  926.31   54.69
   1  -6   2  896.21   53.39
   1   6  -2  944.01   54.49
   1  -6   2  839.02   53.49
   1   6  -2  841.52   53.49
  -1   6   2  883.21   54.69
  -1   6   2  998.00   54.19
   1  -6   2  964.30   54.99
   1  -6  -2 1004.50   54.29
  -1  -6   2  971.60   54.49
  -1   6  -2  869.31   56.69
  -1   6  -2  930.41   53.59
  -1   6  -2  847.52   53.39
  -1   6  -2  934.31   54.79
   1   6   2  924.31   54.79
   1  -6  -2  931.61   54.59
  -1  -6   2  940.21   54.79
   1   6   2  881.21   53.69
   1   6   2  936.61   54.79
   1  -6  -2  907.01   53.59
   1  -6  -2  946.41   54.19
  -1   6  -2  890.21   53.59
  -1  -6   2  852.11   54.49
   1   6   2  913.21   54.79
  -1  -6   2  942.01   53.69
   1   6   2  847.22   56.49
  -1   6  -2  874.71   53.89
  -1  -6   2  817.32   53.89
   1  -6  -2  881.01   52.69
  -1   6  -2  852.41   54.49
  -2  -6  -2  919.51   51.89
  -2   6   2  888.21   52.89
   2   6  -2  810.92   52.79
   2  -6   2  883.31   53.09
   2   6  -2  909.71   52.89
  -2   6   2  851.41   51.79
  -2  -6  -2  947.81   54.29
  -2   6   2  935.31   53.59
   2  -6   2  864.31   51.89
   2   6  -2  868.71   52.89
   2  -6   2  920.41   52.29
  -2   6   2  870.41   51.59
   2   6  -2  819.22   52.69
  -2  -6  -2  864.01   53.29
  -2   6   2  828.42   51.99
   2  -6   2  829.82   51.99
   2   6  -2  859.81   52.29
  -2   6   2  835.92   51.19
   2  -6   2  912.71   52.79
   2  -6   2  823.22   51.89
  -2   6   2  861.81   51.09
  -2  -6   2  807.22   52.49
  -2  -6   2  933.81   52.09
  -2  -6   2  879.11   52.69
   2  -6  -2  826.82   51.89
  -2   6  -2  876.61   51.89
   2  -6  -2  855.71   51.89
   2   6   2  910.31   53.49
  -2  -6   2  875.11   52.79
  -2   6  -2  830.92   51.79
   2   6   2  919.91   53.29
  -2   6  -2  886.11   52.89
  -2   6  -2  860.81   52.59
  -2   6  -2  841.12   51.89
   2   6   2  780.32   51.89
  -2  -6   2  820.62   53.79
   2   6   2  978.00   52.79
  -2  -6   2  986.00   53.89
  -2   6  -2  901.71   51.89
   2  -6  -2  874.11   52.79
  -2   6  -2  852.91   51.69
   3   6  -2 1891.61  118.89
   3  -6   2 1922.51  118.19
  -3   6   2 1984.50  117.89
  -3   6   2 1819.12  118.09
   3  -6   2 1966.50  118.29
  -3   6   2 2096.89  119.19
   3   6  -2 2013.00  118.09
   3   6  -2 2066.99  119.59
   3  -6   2 1981.90  118.29
  -3  -6  -2 2067.09  118.59
   3   6  -2 2014.90  119.69
  -3   6   2 2015.20  117.59
   3  -6   2 2212.28  119.19
   3   6  -2 2215.58  120.69
  -3   6   2 1971.00  118.29
   3   6  -2 2137.69  119.49
   3  -6   2 1832.12  118.29
  -3  -6  -2 2271.67  119.49
   3   6  -2 1816.12  118.69
   3  -6   2 1925.51  117.99
  -3   6   2 1938.51  117.89
  -3  -6  -2 2131.39  119.89
   3   6   2 1828.62  118.09
  -3  -6   2 2135.79  119.39
  -3   6  -2 2031.70  118.39
   3  -6  -2 2099.69  119.39
  -3   6  -2 2098.49  119.09
   3  -6  -2 1950.60  117.99
  -3   6  -2 1932.31  119.09
   3   6   2 2289.57  119.79
  -3   6  -2 1902.91  118.29
  -3   6  -2 1943.31  118.49
   3   6   2 2259.47  119.69
   3  -6  -2 1970.80  118.29
  -3  -6   2 2047.60  119.39
  -3   6  -2 1952.50  118.39
  -3   6  -2 2182.88  118.09
   3  -6  -2 1802.12  118.09
   3  -6  -2 1956.30  117.59
  -3  -6   2 2258.87  120.69
  -3  -6   2 2152.58  118.79
   3   6   2 2031.40  120.29
  -3  -6   2 1825.62  119.49
   3   6   2 2211.68  120.19
  -3  -6   2 2075.59  119.39
   4  -6   2   52.29    6.60
  -4  -6  -2   35.80    6.70
  -4   6   2   50.89    4.30
  -4  -6  -2   41.60    6.70
  -4   6   2   55.19    5.00
   4   6  -2   53.29    6.50
  -4   6   2   41.60    4.40
   4   6  -2   36.30    6.10
  -4   6   2   53.29    5.70
  -4   6   2   44.60    4.80
   4   6  -2   42.00    6.80
   4  -6   2   42.40    5.50
   4   6   2   45.70    9.20
   4  -6  -2   62.59    7.40
  -4   6  -2   51.19    6.80
  -4   6  -2   45.70    5.00
  -4   6  -2   47.40    5.10
   4   6   2   46.00    7.00
  -4   6  -2   52.49    6.70
  -4   6  -2   49.60    5.50
   4   6   2   46.70    5.90
   4   6   2   46.40    5.90
  -4   6  -2   42.80    5.60
  -4  -6   2   56.69    8.30
   4  -6  -2   54.39    4.40
  -5   6   2  445.66   25.70
   5   6  -2  387.06   27.00
  -5   6   2  411.36   25.40
  -5   6   2  388.66   24.20
   5  -6   2  379.66   26.10
   5   6  -2  377.36   24.80
  -5  -6  -2  422.66   25.60
   5  -6   2  371.16   24.90
  -5   6   2  376.46   24.90
   5   6  -2  382.36   26.10
  -5   6   2  423.56   25.70
   5   6  -2  395.26   26.50
   5   6  -2  423.96   27.20
  -5   6   2  370.06   24.80
  -5  -6  -2  428.66   28.50
  -5  -6  -2  410.56   26.50
   5  -6  -2  449.86   25.40
   5   6   2  402.16   26.50
  -5   6  -2  396.56   25.30
  -5   6  -2  389.06   25.40
  -5  -6   2  418.36   26.50
  -5   6  -2  402.56   25.50
   5   6   2  454.15   27.50
  -5   6  -2  401.86   25.70
  -5   6  -2  390.06   26.00
   5  -6  -2  365.46   25.90
  -5   6  -2  423.86   24.00
   5   6   2  400.36   27.30
   5   6   2  462.05   26.70
  -6   6   2  322.57   21.00
   6  -6   2  310.97   20.50
   6   6  -2  375.76   23.50
  -6   6   2  297.37   20.30
  -6   6   2  308.47   21.10
  -6   6   2  322.97   21.00
   6  -6   2  296.07   21.60
  -6  -6  -2  333.47   24.40
   6  -6   2  348.77   22.10
   6   6  -2  318.17   21.80
   6   6  -2  333.47   23.20
   6   6  -2  296.17   22.00
  -6  -6  -2  329.77   21.10
  -6   6   2  359.76   21.70
  -6  -6  -2  351.56   23.00
  -6   6  -2  329.17   21.10
   6  -6  -2  299.17   21.40
  -6   6  -2  313.27   21.10
  -6   6  -2  342.57   22.30
   6  -6  -2  316.37   20.90
  -6   6  -2  300.67   20.90
   6   6   2  333.97   22.00
   6   6   2  343.77   23.50
   6   6   2  295.47   22.80
  -6  -6   2  333.37   22.70
  -6  -6   2  317.57   21.20
   6   6   2  340.37   22.50
  -7   6   2   61.79    6.60
   7   6  -2   65.89    8.30
   7   6  -2   89.79    9.20
   7   6  -2   68.89    9.00
  -7   6   2   65.89    6.40
   7   6   2   69.49    8.70
  -7   6  -2   74.79    7.10
   7   6   2   93.49   12.40
  -7   6  -2   71.69    7.10
  -8  -6  -2  536.25   40.40
   8  -6   2  622.84   36.60
   8  -6   2  609.64   38.00
  -8   6   2  635.04   38.10
   8   6  -2  557.74   38.60
  -8  -6  -2  531.65   38.70
   8   6  -2  606.14   40.10
   8   6  -2  638.34   37.90
  -8   6   2  539.85   38.00
  -8   6   2  534.95   36.90
  -8   6   2  645.14   36.50
   8   6  -2  650.53   40.20
  -8   6   2  619.74   36.40
  -8  -6  -2  583.74   38.40
   8  -6   2  544.05   37.40
   8   6   2  648.04   39.20
  -8  -6   2  578.94   40.40
   8   6   2  678.33   40.90
  -8   6  -2  627.64   37.20
   8   6   2  591.74   38.00
  -8   6  -2  591.24   36.80
  -8  -6   2  613.54   36.70
  -8   6  -2  551.54   38.70
   8   6   2  564.94   39.90
   8  -6  -2  556.24   37.00
  -8   6  -2  580.74   37.80
  -8  -6   2  586.24   38.60
  -9  -6  -2  253.67   17.40
   9   6  -2  214.48   20.50
[truncated: 3,933,266 more chars]
