# Supplementary material for: (2,5-Di­methyl­imidazole){N,N′,N′′,N′′′-[porphyrin-5,10,15,20-tetra­yltetra­(2,1-phenyl­ene)]tetra­kis(pyridine-3-carboxamide)}manganese(II) chloro­benzene disolvate
Source: IUCrdata. 2024 Jun 4;9(Pt 6):x240497. doi: 10.1107/S2414314624004978 (PMC11223682; doi:10.1107/S2414314624004978)
Supplement: Supplementary file 2 [file x-09-x240497-Isup2.hkl]

data_I                                                                          
_shelx_title ' yj_a.res in P2(1) New:Pna21'                                     
_shelx_refln_list_code          4                                               
_shelx_F_calc_maximum      281.60                                               
_exptl_crystal_F_000      3044.00                                               
_reflns_d_resolution_high  0.7950                                               
                                                                                
loop_                                                                           
 _space_group_symop_operation_xyz                                               
 'x, y, z'                                                                      
 '-x, -y, z+1/2'                                                                
 '-x+1/2, y+1/2, z+1/2'                                                         
 'x+1/2, -y+1/2, z'                                                             
                                                                                
_cell_length_a    30.2470                                                       
_cell_length_b    13.7130                                                       
_cell_length_c    17.2050                                                       
_cell_angle_alpha  90.000                                                       
_cell_angle_beta   90.000                                                       
_cell_angle_gamma  90.000                                                       
                                                                                
_shelx_F_squared_multiplier     1.000                                           
                                                                                
loop_                                                                           
 _refln_index_h                                                                 
 _refln_index_k                                                                 
 _refln_index_l                                                                 
 _refln_F_squared_calc                                                          
 _refln_F_squared_meas                                                          
 _refln_F_squared_sigma                                                         
 _refln_observed_status                                                         
   2   0 -21        615.78        600.02       146.49 o                         
   4   0 -21       1064.73        878.01       178.12 o                         
   6   0 -21        522.99        487.66        92.39 o                         
   0   1 -21        228.46        312.95       140.66 o                         
   1   1 -21         49.78        -16.82        71.91 o                         
   2   1 -21          7.30        -67.85        78.57 o                         
   3   1 -21        143.03         59.12        96.97 o                         
   4   1 -21        353.80        209.93        69.30 o                         
   5   1 -21         20.28        -50.42        50.42 o                         
   6   1 -21         65.18        -54.22        54.22 o                         
   1   2 -21        246.94         64.06        96.68 o                         
   2   2 -21         34.72          4.83        95.41 o                         
   3   2 -21        143.25          8.00       101.94 o                         
   4   2 -21         13.28       -114.86       119.85 o                         
   5   2 -21         21.27        -47.66        95.25 o                         
   0   3 -21        120.76          6.66       135.67 o                         
   1   3 -21         87.15        166.46       143.99 o                         
   2   3 -21        244.12        151.64        64.51 o                         
   3   3 -21         64.80         63.79        99.53 o                         
   0   0 -20        529.04        638.72       106.95 o                         
   2   0 -20        469.84        420.69        58.95 o                         
   4   0 -20        335.36        149.48        53.53 o                         
   6   0 -20        128.38        -57.48        99.05 o                         
  10   0 -20        397.80        301.87        70.02 o                         
  12   0 -20        987.30       1038.65       199.76 o                         
   1   1 -20        242.10        172.26        34.18 o                         
   2   1 -20        147.72         85.19        35.99 o                         
   3   1 -20         74.91         18.41        50.59 o                         
   4   1 -20         23.45        -75.97        75.97 o                         
   5   1 -20         11.18        -62.99        62.99 o                         
   6   1 -20         35.91        -34.96        79.43 o                         
   7   1 -20         23.43        -52.75        52.75 o                         
   8   1 -20         45.74        -47.58        47.58 o                         
   9   1 -20        227.66        152.84        47.72 o                         
  10   1 -20         53.94         13.21        38.18 o                         
  11   1 -20        377.50        379.46       150.83 o                         
  12   1 -20         62.32        -39.79        39.79 o                         
  13   1 -20        367.25        225.20        53.59 o                         
   0   2 -20         67.29         32.74        81.06 o                         
   1   2 -20         14.91        -63.53        63.53 o                         
   2   2 -20         72.81        -33.27        33.27 o                         
   3   2 -20         23.06        -39.20        56.70 o                         
   4   2 -20         67.34        -19.21        44.11 o                         
   5   2 -20        134.62         22.75        51.34 o                         
   6   2 -20         16.72          3.88        90.18 o                         
   7   2 -20        190.05         20.51        49.47 o                         
   8   2 -20          4.64        -47.43        47.43 o                         
   9   2 -20        189.62        124.92        44.77 o                         
  10   2 -20        316.27        256.68        62.49 o                         
  11   2 -20        245.39        129.94        52.62 o                         
  12   2 -20        281.98        148.71        48.98 o                         
   1   3 -20        106.10        161.29       118.19 o                         
   2   3 -20        267.14        174.59        39.25 o                         
   3   3 -20         44.26         -0.63        46.38 o                         
   4   3 -20        426.96        342.15        50.34 o                         
   5   3 -20         49.04        221.68        85.21 o                         
   6   3 -20       1129.21        988.43        99.52 o                         
   7   3 -20         16.71        -39.43        39.43 o                         
   8   3 -20        114.22        -46.33        96.85 o                         
   9   3 -20        143.57          4.12        44.57 o                         
  10   3 -20         37.40        -54.78        67.00 o                         
  11   3 -20         14.23        -83.26        83.26 o                         
   0   4 -20        329.51        386.40       145.61 o                         
   1   4 -20        138.08        155.32        92.80 o                         
   2   4 -20        192.36        148.44        45.77 o                         
   3   4 -20        519.35        376.41        49.27 o                         
   4   4 -20         56.37         58.52        57.62 o                         
   5   4 -20        419.86        530.51       123.92 o                         
   6   4 -20         33.52        -47.49        51.64 o                         
   7   4 -20        181.98        120.63        61.15 o                         
   8   4 -20         76.57        -43.27        43.27 o                         
   9   4 -20         67.40         57.63        92.80 o                         
   1   5 -20        599.76        643.65        64.86 o                         
   2   5 -20       1086.86       1265.80       141.48 o                         
   3   5 -20         36.66        228.67        53.52 o                         
   4   5 -20        757.89        917.36       132.60 o                         
   5   5 -20        143.44        200.07        57.47 o                         
   6   5 -20        532.15        537.76       104.98 o                         
   7   5 -20        172.61         60.90        52.53 o                         
   8   5 -20        117.91       -154.81       158.14 o                         
   0   6 -20        462.41        365.78        76.13 o                         
   1   6 -20        181.74        144.73        45.32 o                         
   2   6 -20        311.65        167.30       128.18 o                         
   3   6 -20         60.76        190.60       147.32 o                         
   4   6 -20        166.16        156.48       144.82 o                         
   2   0 -19        449.62        324.70        39.76 o                         
   4   0 -19        236.22        209.40        49.43 o                         
   6   0 -19        283.11        209.15        52.86 o                         
   8   0 -19       1459.67       1622.86       235.55 o                         
  10   0 -19        648.24        505.13        85.73 o                         
  12   0 -19        207.79        258.81        81.98 o                         
  14   0 -19        424.85        419.57        78.12 o                         
   0   1 -19         18.35        -38.85        38.85 o                         
   1   1 -19        152.20         60.52        26.80 o                         
   2   1 -19         43.11         41.66        43.18 o                         
   3   1 -19        142.92         66.85        38.60 o                         
   4   1 -19          2.70          8.21        31.35 o                         
   5   1 -19        942.49        773.30        55.85 o                         
   6   1 -19        101.74         68.96        45.80 o                         
   7   1 -19        309.37        203.84        39.13 o                         
   8   1 -19          5.03        -64.39        64.39 o                         
   9   1 -19         89.37         15.03        36.83 o                         
  10   1 -19        225.64        169.43        42.68 o                         
  11   1 -19         79.77        -34.77        34.77 o                         
  12   1 -19         85.43         17.43        36.65 o                         
  13   1 -19         22.25        -36.55        36.55 o                         
  14   1 -19        246.17        168.76        45.67 o                         
  15   1 -19        179.77         67.30        46.59 o                         
  16   1 -19        137.40          1.02        51.30 o                         
  17   1 -19         37.23        -66.50        66.50 o                         
   1   2 -19        403.82        385.25        34.28 o                         
   2   2 -19         55.01          2.01        37.05 o                         
   3   2 -19        224.47         96.02        33.58 o                         
   4   2 -19        219.20         46.09        27.16 o                         
   5   2 -19        435.54        205.13        34.96 o                         
   6   2 -19        217.40        161.74        38.56 o                         
   7   2 -19        121.91          1.33        45.15 o                         
   8   2 -19        393.03        303.42        46.70 o                         
   9   2 -19         94.54         36.27        53.23 o                         
  10   2 -19        108.77         39.78        37.97 o                         
  11   2 -19         72.78        -46.79        46.79 o                         
  12   2 -19        162.74        148.51        54.64 o                         
  13   2 -19        484.38        483.01        55.44 o                         
  14   2 -19         39.55        -48.26        48.26 o                         
  15   2 -19        110.28         18.70        54.42 o                         
  16   2 -19        417.99        323.39        54.70 o                         
   0   3 -19        441.71        328.60        55.15 o                         
   1   3 -19        174.61        179.33        35.20 o                         
   2   3 -19        144.15        162.55        35.04 o                         
   3   3 -19        134.91        132.73        39.91 o                         
   4   3 -19        243.23        101.60        31.01 o                         
   5   3 -19        224.25        144.53        31.95 o                         
   6   3 -19         67.17         28.65        30.35 o                         
   7   3 -19        436.67        288.40        43.60 o                         
   8   3 -19        345.98        285.43        44.07 o                         
   9   3 -19        206.73        172.31        40.68 o                         
  10   3 -19        415.27        505.70        83.24 o                         
  11   3 -19         91.88         78.54        41.40 o                         
  12   3 -19        438.57        392.63        54.08 o                         
  13   3 -19         83.69         16.41        41.33 o                         
  14   3 -19         50.82        -46.25        46.25 o                         
  15   3 -19         17.27        -41.47        41.47 o                         
  16   3 -19         38.59        -50.81        50.81 o                         
   1   4 -19       1106.25       1356.32        80.13 o                         
   2   4 -19        938.28       1068.21        96.50 o                         
   3   4 -19        235.68        423.45        47.74 o                         
   4   4 -19        372.43        376.18        44.79 o                         
   5   4 -19        197.75        137.80        33.11 o                         
   6   4 -19         15.64        -45.12        50.92 o                         
   7   4 -19        118.74        104.68        32.95 o                         
   8   4 -19        369.37        312.98        38.11 o                         
   9   4 -19        913.78        997.65        83.01 o                         
  10   4 -19        130.70        137.48        46.65 o                         
  11   4 -19        464.51        333.29        51.02 o                         
  12   4 -19         55.78        -52.24        61.51 o                         
  13   4 -19        231.50        183.72        83.52 o                         
  14   4 -19          1.42        -77.97        77.97 o                         
   0   5 -19        802.39        684.94        97.62 o                         
   1   5 -19        179.00        228.91        46.11 o                         
   2   5 -19        433.39        569.85        67.76 o                         
   3   5 -19        527.47        524.98        61.08 o                         
   4   5 -19        193.42        170.93        53.13 o                         
   5   5 -19         80.37         -3.54        36.10 o                         
   6   5 -19        100.21        -19.53        34.80 o                         
   7   5 -19        147.41         83.94        34.23 o                         
   8   5 -19        454.72        354.20        40.73 o                         
   9   5 -19        120.63        169.94        38.46 o                         
  10   5 -19        730.42        636.59        71.69 o                         
  11   5 -19         43.35         50.83        81.57 o                         
  12   5 -19        337.07        221.43        53.19 o                         
  13   5 -19         19.46        -58.44        58.44 o                         
   1   6 -19         70.40         87.63        66.56 o                         
   2   6 -19        322.66        248.28        45.76 o                         
   3   6 -19         87.92         62.72        43.62 o                         
   4   6 -19        233.64        174.18        46.94 o                         
   5   6 -19        256.95        308.78        46.30 o                         
   6   6 -19        175.20         62.73        43.92 o                         
   7   6 -19          2.68        -52.70        52.70 o                         
   8   6 -19         20.54        -36.51        36.51 o                         
   9   6 -19        183.46         30.20        36.71 o                         
  10   6 -19        129.02        -38.12        38.12 o                         
  11   6 -19        242.99        105.27        54.87 o                         
  12   6 -19         59.80          1.66       163.13 o                         
   0   7 -19        165.33        184.77       143.99 o                         
   1   7 -19          8.88        -31.45        90.41 o                         
   2   7 -19        114.91         49.08        41.15 o                         
   3   7 -19        148.79        102.89        48.92 o                         
   4   7 -19         84.55        -12.22        40.25 o                         
   5   7 -19         80.18          5.41        53.24 o                         
   6   7 -19         86.59        -50.74        50.74 o                         
   7   7 -19        317.40        146.51        74.95 o                         
   8   7 -19         81.20         38.29       139.83 o                         
   9   7 -19        302.29        -37.45       143.16 o                         
   1   8 -19         32.74        -69.57        90.89 o                         
   2   8 -19         49.49       -101.54       101.54 o                         
   0   0 -18        376.78        317.05        55.68 o                         
   2   0 -18        249.81        202.54        32.83 o                         
   4   0 -18        607.67        589.99        67.76 o                         
   6   0 -18         31.95        -46.65        46.65 o                         
   8   0 -18         17.69        -48.86        70.87 o                         
  10   0 -18        763.13        570.92        67.32 o                         
  12   0 -18         61.10         60.21        52.02 o                         
  14   0 -18        329.84        280.49        68.10 o                         
  16   0 -18         32.74         -9.78        57.09 o                         
  18   0 -18        110.37         73.14        58.94 o                         
   1   1 -18        740.55        890.39        52.30 o                         
   2   1 -18       2020.69       2207.57        76.45 o                         
   3   1 -18        692.66        876.64        74.94 o                         
   4   1 -18        332.77        421.12        49.11 o                         
   5   1 -18        185.13        167.57        25.70 o                         
   6   1 -18         55.31         46.36        35.55 o                         
   7   1 -18        481.73        414.98        39.54 o                         
   8   1 -18        605.88        650.40        53.12 o                         
   9   1 -18        653.55        623.57        63.39 o                         
  10   1 -18         50.21         56.76        34.76 o                         
  11   1 -18        476.32        389.58        47.29 o                         
  12   1 -18         35.31         67.79        81.16 o                         
  13   1 -18        559.03        446.04        51.05 o                         
  14   1 -18         45.89          4.47        36.65 o                         
  15   1 -18        172.02         93.87        43.14 o                         
  16   1 -18        300.27        229.28        46.76 o                         
  17   1 -18        102.35        -23.24        42.14 o                         
  18   1 -18         57.58        -38.83        38.83 o                         
  19   1 -18          8.91        -41.67        41.67 o                         
  20   1 -18          7.49        -54.97        54.97 o                         
   0   2 -18        463.95        457.70        42.16 o                         
   1   2 -18        241.32        244.27        44.41 o                         
   2   2 -18        303.83        257.50        39.27 o                         
   3   2 -18        851.34        696.54        45.66 o                         
   4   2 -18         31.68         94.99        37.03 o                         
   5   2 -18        402.38        479.55        48.48 o                         
   6   2 -18        324.26        305.42        38.57 o                         
   7   2 -18        498.07        485.72        37.52 o                         
   8   2 -18        202.93         84.37        37.04 o                         
   9   2 -18         39.91        -18.45        33.02 o                         
  10   2 -18        448.21        325.51        44.86 o                         
  11   2 -18        203.60         84.93        38.82 o                         
  12   2 -18        107.92         25.33        44.44 o                         
  13   2 -18        286.68        128.35        44.04 o                         
  14   2 -18        112.53        -27.82        36.62 o                         
  15   2 -18        120.41         16.99        52.74 o                         
  16   2 -18        151.37          9.28        51.81 o                         
  17   2 -18         70.54        -36.46        43.24 o                         
  18   2 -18         32.68        -38.97        38.97 o                         
  19   2 -18         24.29        -64.88        64.88 o                         
   1   3 -18       1355.57       1304.65        68.86 o                         
   2   3 -18        223.98        343.41        33.95 o                         
   3   3 -18        273.43        291.41        36.60 o                         
   4   3 -18        956.33       1121.51        67.37 o                         
   5   3 -18          9.60         88.48        50.58 o                         
   6   3 -18       1003.50        817.70        56.44 o                         
   7   3 -18         11.10         33.97        34.15 o                         
   8   3 -18        738.26        692.06        70.10 o                         
   9   3 -18        397.77        420.97        37.26 o                         
  10   3 -18        341.25        361.97        45.45 o                         
  11   3 -18        312.95        214.54        53.64 o                         
  12   3 -18         15.21         -7.43        35.96 o                         
  13   3 -18         39.30        -33.61        49.95 o                         
  14   3 -18        228.47         43.78        41.38 o                         
  15   3 -18         68.16         42.73        56.83 o                         
  16   3 -18        426.70        244.15        53.74 o                         
  17   3 -18        200.52         93.64        46.21 o                         
  18   3 -18        385.68        329.00        60.91 o                         
  19   3 -18        248.65        164.64        56.44 o                         
   0   4 -18         42.37        159.24        52.70 o                         
   1   4 -18        587.44        697.42        52.01 o                         
   2   4 -18        167.26        346.70        46.58 o                         
   3   4 -18        603.99        686.56        59.07 o                         
   4   4 -18        145.91        270.31        69.69 o                         
   5   4 -18       1234.20       1470.78        69.13 o                         
   6   4 -18        169.79        242.07        36.75 o                         
   7   4 -18        791.39        803.94       155.64 o                         
   8   4 -18         77.20         51.62        32.51 o                         
   9   4 -18         10.42        -27.06        27.06 o                         
  10   4 -18        205.37         85.62        46.48 o                         
  11   4 -18          2.68        -35.63        35.63 o                         
  12   4 -18        123.32         19.66        38.63 o                         
  13   4 -18         20.99        -44.70        80.30 o                         
  14   4 -18         14.52        -39.56        39.56 o                         
  15   4 -18        411.01        250.87        51.25 o                         
  16   4 -18        123.40         22.19        43.01 o                         
  17   4 -18        158.56         59.00        51.51 o                         
  18   4 -18         25.29        -42.50        42.50 o                         
   1   5 -18       1426.81       1393.85        79.22 o                         
   2   5 -18        191.07        231.12        41.41 o                         
   3   5 -18         18.56         67.93        62.59 o                         
   4   5 -18       1036.70        863.78        58.82 o                         
   5   5 -18        107.21        201.60        40.72 o                         
   6   5 -18        555.60        564.32        49.89 o                         
   7   5 -18        261.91        224.68        37.24 o                         
   8   5 -18        156.86         53.53        30.85 o                         
   9   5 -18        330.79        211.52        39.39 o                         
  10   5 -18        213.59         93.60        32.38 o                         
  11   5 -18        250.73        184.38        42.21 o                         
  12   5 -18         17.44        -50.47        55.80 o                         
  13   5 -18         69.67         69.73        59.39 o                         
  14   5 -18        252.10        123.97        46.11 o                         
  15   5 -18        230.61         95.89        57.26 o                         
  16   5 -18        498.62        314.32        84.49 o                         
   0   6 -18         21.43         43.28        66.59 o                         
   1   6 -18        139.59          3.60        45.37 o                         
   2   6 -18         38.68        -33.19        33.19 o                         
   3   6 -18        340.12        245.73        50.41 o                         
   4   6 -18          6.54          8.26        37.79 o                         
   5   6 -18        201.96        141.32        54.42 o                         
   6   6 -18        572.70        480.30        49.35 o                         
   7   6 -18         72.24          8.39        32.15 o                         
   8   6 -18         41.41        -30.31        30.31 o                         
   9   6 -18        597.57        397.00        40.59 o                         
  10   6 -18        212.91        149.18        41.04 o                         
  11   6 -18         12.71        -27.02        35.33 o                         
  12   6 -18        488.46        418.60        48.33 o                         
  13   6 -18         36.35         34.87        61.05 o                         
  14   6 -18        102.75        -40.50        40.50 o                         
  15   6 -18         26.97        -41.24        41.24 o                         
   1   7 -18        308.16        210.14        43.06 o                         
   2   7 -18        428.50        377.49        46.63 o                         
   3   7 -18        307.67        358.10        48.01 o                         
   4   7 -18         30.95         89.97        45.91 o                         
   5   7 -18         34.20        -43.34        43.34 o                         
   6   7 -18        128.21        -29.82        37.62 o                         
   7   7 -18        215.79         54.96        38.06 o                         
   8   7 -18        124.09         37.97        36.86 o                         
   9   7 -18        140.95         12.24        35.27 o                         
  10   7 -18        203.79         94.38        52.37 o                         
  11   7 -18        352.81        223.21        52.62 o                         
  12   7 -18          0.68        -82.09        82.09 o                         
  13   7 -18        192.15          1.17        44.79 o                         
  14   7 -18          5.75         84.90       148.99 o                         
   0   8 -18       1263.49       1415.94       129.85 o                         
   1   8 -18         22.24         89.98        45.11 o                         
   2   8 -18        434.25        370.20        49.93 o                         
   3   8 -18          1.53         24.61        66.92 o                         
   4   8 -18         11.20          7.97        46.51 o                         
   5   8 -18        249.70        164.47        44.85 o                         
   6   8 -18        271.20        158.96        45.90 o                         
   7   8 -18         24.57         27.38        43.64 o                         
   8   8 -18        476.53        201.45        49.98 o                         
   9   8 -18         61.28          0.15        46.97 o                         
  10   8 -18        176.56         87.15        91.52 o                         
  11   8 -18         59.77        -72.41       136.50 o                         
   1   9 -18        243.72        101.69        97.14 o                         
   2   9 -18        145.97         36.83        43.92 o                         
   3   9 -18        306.30        117.69        71.33 o                         
   4   9 -18          7.79        -41.35       118.19 o                         
   5   9 -18         55.34         81.28        84.14 o                         
   6   9 -18        219.49         63.40        95.88 o                         
   2   0 -17        433.70        489.12        59.96 o                         
   4   0 -17        836.27        913.98        72.00 o                         
   6   0 -17        536.35        466.53        93.18 o                         
   8   0 -17        869.62        972.90       166.46 o                         
  10   0 -17         64.25        -42.43        46.12 o                         
  12   0 -17        511.19        383.46        56.85 o                         
  14   0 -17        275.16        170.71        56.83 o                         
  16   0 -17       1294.46       1246.73       154.81 o                         
  18   0 -17        377.41        294.35        69.57 o                         
  20   0 -17        502.97        397.81        76.80 o                         
  22   0 -17         89.10         87.44        66.90 o                         
   0   1 -17        574.27        445.58        42.56 o                         
   1   1 -17          8.84         82.24        22.24 o                         
   2   1 -17         20.68        156.84        24.42 o                         
   3   1 -17       1207.45       1272.15        57.42 o                         
   4   1 -17        128.73        221.02        37.04 o                         
   5   1 -17       1826.16       1700.68        68.07 o                         
   6   1 -17        174.38        294.34        27.77 o                         
   7   1 -17        888.13       1128.06        66.08 o                         
   8   1 -17        223.12        131.04        45.82 o                         
   9   1 -17         45.49         31.72        28.85 o                         
  10   1 -17        514.54        550.63        42.99 o                         
  11   1 -17        666.10        611.31        58.57 o                         
  12   1 -17         14.90        -32.60        32.60 o                         
  13   1 -17         34.61        -10.00        31.44 o                         
  14   1 -17        178.03         46.37        37.50 o                         
  15   1 -17         43.06         73.69       127.76 o                         
  16   1 -17        185.67        217.25        55.19 o                         
  17   1 -17         70.51        -26.32        37.46 o                         
  18   1 -17         33.97        -44.70        44.70 o                         
  19   1 -17        224.93        160.94        46.97 o                         
  20   1 -17         39.12        -37.09        37.09 o                         
  21   1 -17        290.31         21.94        51.40 o                         
  22   1 -17          5.48        -57.42        57.42 o                         
   1   2 -17       2671.85       3077.37       118.61 o                         
   2   2 -17       3255.72       3534.18       114.43 o                         
   3   2 -17       1106.58       2006.62       106.29 o                         
   4   2 -17       2999.71       3578.93       112.90 o                         
   5   2 -17       1563.93       1859.89        89.33 o                         
   6   2 -17        862.65       1107.51        57.03 o                         
   7   2 -17        955.54        992.49        59.31 o                         
   8   2 -17         99.57        158.73        28.47 o                         
   9   2 -17       1187.02       1008.65        65.69 o                         
  10   2 -17         10.02         52.38        31.88 o                         
  11   2 -17        805.31        695.27        75.19 o                         
  12   2 -17        223.68        102.40        37.12 o                         
  13   2 -17         48.27        -12.88        39.84 o                         
  14   2 -17        406.68        343.62        55.34 o                         
  15   2 -17        167.06         53.67        39.74 o                         
  16   2 -17         20.10        -37.18        37.18 o                         
  17   2 -17        218.79         89.65        42.82 o                         
  18   2 -17         87.94         31.62        41.67 o                         
  19   2 -17        365.86        428.74        75.36 o                         
  20   2 -17        147.28         65.59        47.81 o                         
  21   2 -17        144.40         70.24        49.13 o                         
  22   2 -17         55.19        -61.59        61.59 o                         
   0   3 -17        204.38        355.16        76.33 o                         
   1   3 -17        329.29        340.54        39.86 o                         
   2   3 -17       1535.76       1811.88        68.52 o                         
   3   3 -17         23.80         88.46        28.44 o                         
   4   3 -17         57.72          3.97        25.43 o                         
   5   3 -17         85.11         55.54        24.92 o                         
   6   3 -17        108.08          9.39        31.07 o                         
   7   3 -17        489.71        311.13        38.49 o                         
   8   3 -17        143.84        104.41        25.80 o                         
   9   3 -17         32.23         69.61        36.40 o                         
  10   3 -17       1115.76        955.10        62.34 o                         
  11   3 -17          1.15          1.89        34.90 o                         
  12   3 -17        795.09        740.26       105.17 o                         
  13   3 -17         48.71         92.68        60.75 o                         
  14   3 -17         63.59        -34.17        46.62 o                         
  15   3 -17        201.71         62.78        38.61 o                         
  16   3 -17        271.22        187.02        57.66 o                         
  17   3 -17          9.57        -28.04        36.91 o                         
  18   3 -17        523.65        473.97        56.82 o                         
  19   3 -17         21.71        -48.57        48.57 o                         
  20   3 -17        454.33        476.77        63.73 o                         
  21   3 -17         83.18         79.64        47.66 o                         
   1   4 -17       1484.69       1749.18        73.28 o                         
   2   4 -17        275.18        415.19        45.45 o                         
   3   4 -17       1039.00       1238.46        57.85 o                         
   4   4 -17        405.23        497.04        64.18 o                         
   5   4 -17        363.72        280.82        31.41 o                         
   6   4 -17         65.19        102.03        26.35 o                         
   7   4 -17        744.46        694.88        46.07 o                         
   8   4 -17        242.00        395.84        42.98 o                         
   9   4 -17       2179.37       2384.01        92.05 o                         
  10   4 -17          3.13         45.72        42.77 o                         
  11   4 -17        660.40        536.67        43.21 o                         
  12   4 -17         85.70         59.12        29.88 o                         
  13   4 -17        760.89        693.66        70.02 o                         
  14   4 -17         31.33        -44.28        54.50 o                         
  15   4 -17         15.06        -50.06        50.06 o                         
  16   4 -17         46.91        -29.44        78.18 o                         
  17   4 -17         20.04        -41.47        41.47 o                         
  18   4 -17          1.01        -58.10        58.10 o                         
  19   4 -17        227.02         78.85        50.16 o                         
  20   4 -17        126.77          1.14        50.74 o                         
  21   4 -17        249.28        183.68        49.06 o                         
   0   5 -17        143.82        111.16        41.80 o                         
   1   5 -17        116.62        146.92        35.05 o                         
   2   5 -17        661.54        615.83        45.76 o                         
   3   5 -17         90.25        173.62        48.08 o                         
   4   5 -17         47.42         21.26        26.07 o                         
   5   5 -17        209.48        141.52        35.38 o                         
   6   5 -17        592.16        482.77        40.24 o                         
   7   5 -17        187.66        254.05        33.76 o                         
   8   5 -17        299.84        209.53        33.05 o                         
   9   5 -17        143.95        130.09        31.63 o                         
  10   5 -17        505.93        397.82        47.73 o                         
  11   5 -17         78.20          7.24        54.23 o                         
  12   5 -17         42.86          0.72        35.95 o                         
  13   5 -17         33.33        -41.51        41.51 o                         
  14   5 -17         16.11        -41.92        41.92 o                         
  15   5 -17         18.95        -43.37        43.37 o                         
  16   5 -17         88.69         11.30        38.31 o                         
  17   5 -17         39.95          2.39        42.32 o                         
  18   5 -17        272.12        162.75        48.10 o                         
  19   5 -17         87.54          6.64        45.05 o                         
  20   5 -17        121.91        -50.39        51.34 o                         
   1   6 -17        457.58        421.20        39.17 o                         
   2   6 -17         78.40        123.68        33.40 o                         
   3   6 -17        126.57        163.36        42.19 o                         
   4   6 -17        445.20        383.23        43.23 o                         
   5   6 -17        293.61        238.16        39.46 o                         
   6   6 -17        176.06        164.28        55.46 o                         
   7   6 -17         20.19        -15.14        28.38 o                         
   8   6 -17        424.78        329.35        39.82 o                         
   9   6 -17         95.21         56.08        40.82 o                         
  10   6 -17         30.29          8.08        30.02 o                         
  11   6 -17        620.07        587.51        54.46 o                         
  12   6 -17         75.27         35.08        36.94 o                         
  13   6 -17        179.28        197.57        37.60 o                         
  14   6 -17        107.59         36.96        34.81 o                         
  15   6 -17        138.98         47.96        41.45 o                         
  16   6 -17         57.43        -47.79        47.79 o                         
  17   6 -17         11.58        -47.19        47.19 o                         
  18   6 -17         96.57        -49.00        49.00 o                         
   0   7 -17        149.00         21.30        67.83 o                         
   1   7 -17         68.69         30.17        37.48 o                         
   2   7 -17        140.98        106.95        43.37 o                         
   3   7 -17        288.40        333.21        41.25 o                         
   4   7 -17         57.05         61.54        33.58 o                         
   5   7 -17        648.73        578.13        52.54 o                         
   6   7 -17         79.14         81.71        33.51 o                         
   7   7 -17        646.55        541.49        48.18 o                         
   8   7 -17        217.09        153.28        38.61 o                         
   9   7 -17        722.53        620.15        50.08 o                         
  10   7 -17         38.80        -38.96        38.96 o                         
  11   7 -17         66.08        -17.36        72.56 o                         
  12   7 -17         67.42        -32.12        32.12 o                         
  13   7 -17          3.21        -44.81        44.81 o                         
  14   7 -17         10.82        -14.83        42.14 o                         
  15   7 -17        438.09        360.55        44.15 o                         
  16   7 -17         45.38        -41.59        43.91 o                         
  17   7 -17        485.35        -29.13       160.64 o                         
   1   8 -17        108.87         58.85        41.70 o                         
   2   8 -17        261.03        257.95        45.15 o                         
   3   8 -17         36.52         63.97        39.60 o                         
   4   8 -17        582.53        555.66        49.41 o                         
   5   8 -17         82.56        187.85        51.96 o                         
   6   8 -17        805.54        749.22        64.95 o                         
   7   8 -17        135.24        126.73        52.38 o                         
   8   8 -17        200.59        284.00        47.49 o                         
   9   8 -17         79.75         42.97        38.53 o                         
  10   8 -17        230.04        106.92        43.57 o                         
  11   8 -17         62.73        -34.76        46.74 o                         
  12   8 -17         66.45          2.59        39.11 o                         
  13   8 -17         82.32         71.22        45.08 o                         
  14   8 -17        473.54        331.88        62.69 o                         
   0   9 -17       1031.29        784.11       107.62 o                         
   1   9 -17         46.00         88.61        50.21 o                         
   2   9 -17         26.90         50.94        84.01 o                         
   3   9 -17        181.35         84.31        45.77 o                         
   4   9 -17         12.55        -38.04        38.04 o                         
   5   9 -17        441.83        270.42        62.23 o                         
   6   9 -17         25.32        -22.27        51.30 o                         
   7   9 -17        331.48        265.95        57.63 o                         
   8   9 -17         56.39         79.68        52.12 o                         
   9   9 -17        264.51        137.53        41.58 o                         
  10   9 -17         71.74         58.19        42.07 o                         
  11   9 -17        152.60         51.93        40.90 o                         
  12   9 -17        129.41         17.48       128.18 o                         
   1  10 -17        114.99         54.37        47.21 o                         
   2  10 -17         32.08        -22.87        48.01 o                         
   3  10 -17        217.23         69.19        54.53 o                         
   4  10 -17        146.10         96.42        57.21 o                         
   5  10 -17        101.61          2.36        46.45 o                         
   6  10 -17         84.36         85.73       126.51 o                         
   7  10 -17        160.50         37.45       146.49 o                         
   0   0 -16        615.67        734.02       124.02 o                         
   2   0 -16        423.05        418.55        40.51 o                         
   4   0 -16       3172.42       3133.74       133.46 o                         
   6   0 -16         26.48        -18.58        36.81 o                         
   8   0 -16       1162.53        858.79        92.99 o                         
  10   0 -16       2090.41       2046.17       144.18 o                         
  12   0 -16       1627.90       1555.78       147.28 o                         
  14   0 -16        529.51        548.41       102.75 o                         
  16   0 -16        282.73         65.35        53.67 o                         
  18   0 -16        320.92        345.17       123.56 o                         
  20   0 -16       2582.75       2816.10       274.21 o                         
  22   0 -16        875.55       1096.27       121.34 o                         
  24   0 -16        485.03        396.50        79.19 o                         
   1   1 -16       3178.20       3373.21       120.16 o                         
   2   1 -16        147.55        281.38        33.70 o                         
   3   1 -16        719.02        792.64        42.55 o                         
   4   1 -16       1061.06       1441.94        71.58 o                         
   5   1 -16       1439.22       1793.23        90.91 o                         
   6   1 -16       6271.54       6013.44       160.49 o                         
   7   1 -16        429.39        831.19        74.63 o                         
   8   1 -16         70.24        149.17        31.70 o                         
   9   1 -16        994.36        805.25        63.04 o                         
  10   1 -16         36.82        157.43        35.78 o                         
  11   1 -16       1705.68       1563.89       106.17 o                         
  12   1 -16        366.14        306.32        42.85 o                         
  13   1 -16       1105.17       1152.14        77.97 o                         
  14   1 -16        605.66        669.19        86.16 o                         
  15   1 -16        556.81        367.58        49.23 o                         
  16   1 -16        160.87        106.07        43.88 o                         
  17   1 -16        155.04        116.09        41.01 o                         
  18   1 -16         23.07         25.55        47.78 o                         
  19   1 -16        593.03        598.16       106.04 o                         
  20   1 -16         47.71        -46.06        46.06 o                         
  21   1 -16        456.65        441.91        53.14 o                         
  22   1 -16        250.26        293.96        47.40 o                         
  23   1 -16        554.02        510.39        85.10 o                         
  24   1 -16         55.42        -40.24        40.24 o                         
   0   2 -16        125.86         75.31        30.90 o                         
   1   2 -16        175.98        191.44        29.06 o                         
   2   2 -16        914.19        860.61        59.98 o                         
   3   2 -16       2334.11       2298.93        83.39 o                         
   4   2 -16        577.04        948.76       115.69 o                         
   5   2 -16       2954.50       2825.48        88.86 o                         
   6   2 -16        934.82       1327.33        60.38 o                         
   7   2 -16       1220.51       1547.16        81.65 o                         
   8   2 -16       2647.17       2557.33        82.21 o                         
   9   2 -16         99.03        145.79        24.32 o                         
  10   2 -16        642.15        525.25        48.30 o                         
  11   2 -16        260.45        163.05        37.08 o                         
  12   2 -16        146.90        128.41        30.95 o                         
  13   2 -16        934.48        861.90       101.11 o                         
  14   2 -16        248.35        176.86        47.15 o                         
  15   2 -16        385.11        271.12        40.47 o                         
  16   2 -16        515.79        446.40        47.78 o                         
  17   2 -16        115.98        163.06        45.42 o                         
  18   2 -16        292.13        247.16        45.12 o                         
  19   2 -16        418.81        246.55        58.29 o                         
  20   2 -16         14.28        -35.03        35.03 o                         
  21   2 -16         29.92        -12.34        37.86 o                         
  22   2 -16        326.25        167.72        62.11 o                         
  23   2 -16         72.65         89.56        48.96 o                         
  24   2 -16         68.37          0.16        43.07 o                         
   1   3 -16         25.34         65.10        31.36 o                         
   2   3 -16       1516.55       1655.47        87.08 o                         
   3   3 -16       1007.22       1302.66        74.11 o                         
   4   3 -16       1761.17       1501.97        76.30 o                         
   5   3 -16        178.42        232.92        28.83 o                         
   6   3 -16         35.54        107.71        29.85 o                         
   7   3 -16       1540.66       1371.08        93.65 o                         
   8   3 -16        257.00        232.77        35.32 o                         
   9   3 -16         41.58        -12.77        23.38 o                         
  10   3 -16         68.66        -34.10        34.10 o                         
  11   3 -16          3.80        -28.48        28.48 o                         
  12   3 -16        204.85         71.28        40.49 o                         
  13   3 -16        803.40        669.23        62.89 o                         
  14   3 -16        174.70        105.33        45.89 o                         
  15   3 -16         74.69         48.05        34.48 o                         
  16   3 -16        465.37        255.55        52.59 o                         
  17   3 -16         42.37        -32.86        41.94 o                         
  18   3 -16        255.92        280.66        57.83 o                         
  19   3 -16         61.76        -21.62        48.42 o                         
  20   3 -16         77.28        -13.90        37.01 o                         
  21   3 -16         61.49        -52.30        52.30 o                         
  22   3 -16        125.67         71.92        47.82 o                         
  23   3 -16        224.77        113.20        77.41 o                         
  24   3 -16        204.25         79.00        56.54 o                         
   0   4 -16        899.11        870.36        90.72 o                         
   1   4 -16        964.16        942.18        58.98 o                         
   2   4 -16        137.01        322.11        43.70 o                         
   3   4 -16       2303.18       2414.75        86.53 o                         
   4   4 -16         78.01        370.08        46.06 o                         
   5   4 -16       2765.93       3033.74        93.68 o                         
   6   4 -16         34.57        292.91        31.95 o                         
   7   4 -16       1456.63       1427.90        66.68 o                         
   8   4 -16        138.06        207.26        37.55 o                         
   9   4 -16       1942.74       1867.74        92.72 o                         
  10   4 -16        276.48        292.46        40.35 o                         
  11   4 -16        327.87        248.44        33.40 o                         
  12   4 -16         53.90         16.45        25.63 o                         
  13   4 -16       1228.43       1229.47        74.42 o                         
  14   4 -16         51.71          4.05        28.34 o                         
  15   4 -16        317.99        279.85        64.30 o                         
  16   4 -16         40.09        -35.21        35.32 o                         
  17   4 -16         66.04         -9.75        36.19 o                         
  18   4 -16        170.77         43.00        60.66 o                         
  19   4 -16        211.71         71.16        40.88 o                         
  20   4 -16         43.06        -36.74        36.74 o                         
  21   4 -16         34.08        -48.22        48.22 o                         
  22   4 -16         10.69        -71.58        71.58 o                         
  23   4 -16         15.60        -53.71        53.71 o                         
   1   5 -16        392.72        502.93        43.61 o                         
   2   5 -16       2151.39       2483.29        98.83 o                         
   3   5 -16        488.02        733.94        66.52 o                         
   4   5 -16       2090.56       2366.09        84.00 o                         
   5   5 -16        129.36        474.34       115.69 o                         
   6   5 -16       2012.90       2483.49        89.36 o                         
   7   5 -16       1418.71       1496.12        68.70 o                         
   8   5 -16        843.34        968.16        88.66 o                         
   9   5 -16        260.91        232.95        35.10 o                         
  10   5 -16         13.47         -1.16        46.97 o                         
  11   5 -16         80.56         52.46        27.86 o                         
  12   5 -16        800.69        731.98        74.02 o                         
  13   5 -16        227.44        179.19        32.50 o                         
  14   5 -16        232.02         89.40        52.42 o                         
  15   5 -16        229.95        119.84        32.20 o                         
  16   5 -16        624.33        579.34        85.90 o                         
  17   5 -16         13.79         12.15        49.76 o                         
  18   5 -16        176.71         -8.06        39.19 o                         
  19   5 -16        185.32        132.98        68.72 o                         
  20   5 -16          1.56        -49.40        52.13 o                         
  21   5 -16        244.66        172.48        53.63 o                         
  22   5 -16         20.96        -16.10        43.94 o                         
   0   6 -16        231.71        330.98        58.27 o                         
   1   6 -16        214.29        263.93        36.83 o                         
   2   6 -16       1167.26       1076.86        62.51 o                         
   3   6 -16        188.75        181.31        35.40 o                         
   4   6 -16         25.20         36.79        27.99 o                         
   5   6 -16        565.09        558.86        39.69 o                         
   6   6 -16        138.15        139.98        43.49 o                         
   7   6 -16       1115.19       1045.70        76.05 o                         
   8   6 -16        270.05        249.49        36.01 o                         
   9   6 -16         46.13        -32.64        32.64 o                         
  10   6 -16         57.26          1.48        32.79 o                         
  11   6 -16          7.91        -29.08        29.08 o                         
  12   6 -16        448.69        396.27        38.67 o                         
  13   6 -16        896.06       1104.99        88.53 o                         
  14   6 -16       1160.47       1271.65        76.68 o                         
  15   6 -16        472.62        461.40        45.31 o                         
  16   6 -16        166.51        212.17        42.63 o                         
  17   6 -16        322.92        213.25        49.48 o                         
  18   6 -16          7.50          9.95        53.22 o                         
  19   6 -16        127.76        -39.80        41.19 o                         
  20   6 -16         18.77        -49.07        49.07 o                         
  21   6 -16          7.18        -41.85        41.85 o                         
   1   7 -16        190.92         75.76        32.67 o                         
   2   7 -16        147.72         88.55        30.27 o                         
   3   7 -16        188.50        141.69        39.91 o                         
   4   7 -16        299.51        244.23        38.42 o                         
   5   7 -16        215.50        198.45        39.16 o                         
   6   7 -16        870.07        963.70        96.70 o                         
   7   7 -16          0.55         -0.90        27.44 o                         
   8   7 -16          8.49        -22.61        27.42 o                         
   9   7 -16         45.40         49.25        29.32 o                         
  10   7 -16        232.04        121.79        36.96 o                         
  11   7 -16        171.24        107.08        31.97 o                         
  12   7 -16        357.18        228.60        35.59 o                         
  13   7 -16        380.75        335.77        41.65 o                         
  14   7 -16        116.48         61.49        31.36 o                         
  15   7 -16        171.17         69.09        36.29 o                         
  16   7 -16        243.23        292.28        42.43 o                         
  17   7 -16         28.91        -31.04        31.04 o                         
  18   7 -16        345.69        237.22        51.48 o                         
  19   7 -16        167.82         57.86        43.38 o                         
  20   7 -16         56.32       -216.40       216.40 o                         
   0   8 -16        304.67        224.43        55.45 o                         
   1   8 -16          0.50         19.98        35.96 o                         
   2   8 -16         35.78        -34.31        34.31 o                         
   3   8 -16         30.61        -36.90        36.90 o                         
   4   8 -16        139.57         47.83        36.35 o                         
   5   8 -16         77.55         21.80        34.39 o                         
   6   8 -16         27.60        -31.50        31.50 o                         
   7   8 -16         12.01        -31.56        31.56 o                         
   8   8 -16         23.31        -31.95        31.95 o                         
   9   8 -16         24.84          2.05        32.69 o                         
  10   8 -16        958.52        844.35        58.97 o                         
  11   8 -16        135.14        228.10        48.28 o                         
  12   8 -16        436.52        443.72        43.96 o                         
  13   8 -16        146.40         67.17        38.54 o                         
  14   8 -16          3.48        -48.77        48.77 o                         
  15   8 -16        161.89          3.80        46.90 o                         
  16   8 -16         61.43        -39.24        39.24 o                         
  17   8 -16         17.85        -43.11        43.11 o                         
  18   8 -16         78.66       -140.66       140.66 o                         
   1   9 -16        358.12        210.25        54.90 o                         
   2   9 -16         45.80        -21.63        36.93 o                         
   3   9 -16        109.45        -35.43        35.43 o                         
   4   9 -16         30.28         -0.38        39.57 o                         
   5   9 -16        124.86        101.61        65.75 o                         
   6   9 -16        131.51         55.70        36.88 o                         
   7   9 -16        571.23        435.60        59.99 o                         
   8   9 -16         82.09         74.27        33.76 o                         
   9   9 -16        259.18        205.37        43.76 o                         
  10   9 -16        166.21         79.52        42.21 o                         
  11   9 -16        415.20        275.98        61.29 o                         
  12   9 -16         54.38         27.11        39.44 o                         
  13   9 -16        157.27        101.10        41.36 o                         
  14   9 -16         89.07         23.07        39.35 o                         
  15   9 -16        399.16        287.40        71.76 o                         
   0  10 -16         58.80         22.67       108.20 o                         
   1  10 -16          2.01        -44.74        44.74 o                         
   2  10 -16        151.02          1.12        39.97 o                         
   3  10 -16        180.70         58.21        41.66 o                         
   4  10 -16         16.56        -40.42        40.42 o                         
   5  10 -16        116.84         46.19        48.77 o                         
   6  10 -16         27.57         67.59        47.65 o                         
   7  10 -16        387.32        379.40        63.88 o                         
   8  10 -16         31.60        -23.20        50.12 o                         
   9  10 -16         20.01        -38.72        44.85 o                         
  10  10 -16         65.40        -36.29        36.29 o                         
  11  10 -16        282.16        132.55        39.53 o                         
  12  10 -16        210.23        -45.78       129.84 o                         
   1  11 -16         89.58        116.33        79.80 o                         
   2  11 -16        335.73        241.69        73.99 o                         
   3  11 -16         14.93        329.20        65.41 o                         
   4  11 -16       1914.63       1866.89       121.65 o                         
   5  11 -16          9.40        218.88        81.79 o                         
   6  11 -16        721.52        750.06       120.39 o                         
   7  11 -16         63.75        116.23        89.95 o                         
   2   0 -15       4609.13       4367.91       163.72 o                         
   4   0 -15       1256.18        686.26        48.12 o                         
   6   0 -15       1190.79        996.83        74.62 o                         
   8   0 -15       1838.91       1618.11       169.38 o                         
  10   0 -15      12861.55      12781.41       587.61 o                         
  12   0 -15       1332.58        879.79        94.36 o                         
  14   0 -15       1095.42        896.70       101.90 o                         
  16   0 -15       1206.23       1468.84       136.92 o                         
  18   0 -15       4998.79       5497.70       289.26 o                         
  20   0 -15       1964.24       2137.48       158.83 o                         
  22   0 -15        534.33        733.19       108.20 o                         
  24   0 -15         96.87         21.08        55.20 o                         
  26   0 -15        903.78       1049.47       163.97 o                         
   0   1 -15       3600.18       3357.29       121.07 o                         
   1   1 -15       1192.82       1474.00        58.95 o                         
   2   1 -15        713.35        833.57        46.14 o                         
   3   1 -15       1073.79        888.42        35.27 o                         
   4   1 -15        277.98        253.95        29.39 o                         
   5   1 -15         22.11         39.89        18.11 o                         
   6   1 -15        863.34        602.65        35.58 o                         
   7   1 -15        150.75        276.77        37.04 o                         
   8   1 -15       3272.76       3292.92       178.03 o                         
   9   1 -15       2036.00       2359.98       114.79 o                         
  10   1 -15        832.66        831.05        75.10 o                         
  11   1 -15        361.44        340.29        34.16 o                         
  12   1 -15        235.62        140.41        29.74 o                         
  13   1 -15        201.99        121.65        38.49 o                         
  14   1 -15        157.03        107.24        38.72 o                         
  15   1 -15        222.79        334.67        41.16 o                         
  16   1 -15        935.55        982.74       101.15 o                         
  17   1 -15       1116.94       1357.22        85.57 o                         
  18   1 -15         34.96         24.47        46.73 o                         
  19   1 -15        102.68         93.62        37.99 o                         
  20   1 -15        125.12         39.60        36.70 o                         
  21   1 -15        302.78        347.01        47.31 o                         
  22   1 -15          8.57        -33.60        33.60 o                         
  23   1 -15        117.32         34.76        49.51 o                         
  24   1 -15          7.74        -36.61        36.61 o                         
  25   1 -15         63.76         37.72        53.54 o                         
  26   1 -15         25.22        -32.13        56.59 o                         
   1   2 -15       3904.18       3899.05        89.25 o                         
   2   2 -15        441.85        770.22        58.34 o                         
   3   2 -15        593.68        886.30        75.72 o                         
   4   2 -15       2436.57       2632.76        78.06 o                         
   5   2 -15       1275.46       1823.55        87.80 o                         
   6   2 -15       4892.09       5034.90       144.29 o                         
   7   2 -15       2170.82       2604.93        90.01 o                         
   8   2 -15       1309.16       1640.71        76.27 o                         
   9   2 -15       2042.40       1943.01        59.44 o                         
  10   2 -15        793.28        863.97        61.91 o                         
  11   2 -15       1397.65       1442.09        67.75 o                         
  12   2 -15        326.59        276.75        51.54 o                         
  13   2 -15        189.31        104.89        28.77 o                         
  14   2 -15        196.65         74.39        46.76 o                         
  15   2 -15         30.99         43.70        33.58 o                         
  16   2 -15       1433.18       1222.83        80.23 o                         
  17   2 -15        544.07        387.67        45.56 o                         
  18   2 -15        250.06        182.60        37.29 o                         
  19   2 -15        498.45        477.56        48.66 o                         
  20   2 -15         33.91         20.23        39.39 o                         
  21   2 -15         97.97        -36.33        47.60 o                         
  22   2 -15         17.97        -36.28        36.28 o                         
  23   2 -15         19.37        -32.26        37.21 o                         
  24   2 -15         96.38        -23.73        44.60 o                         
  25   2 -15         51.96        -47.37        47.37 o                         
  26   2 -15         49.76        -43.01        43.01 o                         
   0   3 -15       2961.79       3268.13       105.66 o                         
   1   3 -15        252.90        523.45       113.20 o                         
   2   3 -15       1703.30       1690.41        61.07 o                         
   3   3 -15        386.46        502.44        36.80 o                         
   4   3 -15        584.59        633.69        41.51 o                         
   5   3 -15        991.90       1005.29        51.44 o                         
   6   3 -15       1299.66       1356.71        64.95 o                         
   7   3 -15         78.73        197.64        46.53 o                         
   8   3 -15       2057.88       1847.69        71.65 o                         
   9   3 -15        903.34       1106.26        62.31 o                         
  10   3 -15       1992.69       1964.51        68.08 o                         
  11   3 -15        248.56        241.98        29.19 o                         
  12   3 -15        340.71        315.20        26.63 o                         
  13   3 -15        119.60          2.75        31.57 o                         
  14   3 -15         11.89        -32.69        32.69 o                         
  15   3 -15        529.48        441.75        48.59 o                         
  16   3 -15         20.34        -33.20        33.20 o                         
  17   3 -15        118.70         93.92        41.45 o                         
  18   3 -15        280.68        188.28        41.58 o                         
  19   3 -15         32.24        -31.59        31.59 o                         
  20   3 -15        486.96        449.08        52.86 o                         
  21   3 -15        107.77        183.62        42.99 o                         
  22   3 -15        979.74       1034.01       109.16 o                         
  23   3 -15         27.45        -31.44        36.99 o                         
  24   3 -15        145.36         96.81        49.25 o                         
  25   3 -15         82.67         41.21        42.41 o                         
  26   3 -15        173.48         70.63        50.13 o                         
   1   4 -15       2842.30       2978.60        80.10 o                         
   2   4 -15        960.16       1036.46        69.86 o                         
   3   4 -15        328.12        549.47        40.93 o                         
   4   4 -15       1397.20       1292.87        54.31 o                         
   5   4 -15        593.19        529.05        45.61 o                         
   6   4 -15         78.72        -25.50        25.50 o                         
   7   4 -15         35.61        -20.82        21.93 o                         
   8   4 -15        400.94        261.06        27.27 o                         
   9   4 -15        394.98        350.24        34.54 o                         
  10   4 -15         77.97         92.48        31.97 o                         
  11   4 -15       1618.59       1868.08        96.95 o                         
  12   4 -15        235.61        238.58        35.11 o                         
  13   4 -15       1228.41       1208.30        89.33 o                         
  14   4 -15        176.30        208.74        42.76 o                         
  15   4 -15        548.15        568.93        42.81 o                         
  16   4 -15          4.36        -32.07        32.07 o                         
  17   4 -15        125.97        -13.69        36.78 o                         
  18   4 -15        261.87        110.96        38.73 o                         
  19   4 -15        279.46        169.91        51.08 o                         
  20   4 -15        257.32        163.03        39.61 o                         
  21   4 -15        953.46       1036.46        79.49 o                         
  22   4 -15        359.14        373.02        52.35 o                         
  23   4 -15        626.94        979.56       150.65 o                         
  24   4 -15         62.51        -42.59        42.59 o                         
  25   4 -15        238.72        123.12        48.11 o                         
   0   5 -15        364.64        357.98        46.56 o                         
   1   5 -15        133.54        251.99        41.85 o                         
   2   5 -15        826.64        690.11        41.34 o                         
   3   5 -15        283.44        154.65        26.88 o                         
   4   5 -15         91.81         86.50        22.12 o                         
   5   5 -15        267.01        258.27        28.17 o                         
   6   5 -15         19.59         -8.87        24.51 o                         
   7   5 -15         82.26         27.50        27.06 o                         
   8   5 -15        259.08        263.03        31.39 o                         
   9   5 -15         47.55         56.81        25.28 o                         
  10   5 -15       1144.33       1087.14        62.83 o                         
  11   5 -15        640.23        573.05        42.34 o                         
  12   5 -15        458.06        375.69        37.18 o                         
  13   5 -15        135.32         84.24        28.89 o                         
  14   5 -15          6.09         33.16        53.17 o                         
  15   5 -15       1590.55       1733.43        97.37 o                         
  16   5 -15        218.41        225.16        41.19 o                         
  17   5 -15        160.90         55.98        30.06 o                         
  18   5 -15        137.03          4.79        56.06 o                         
  19   5 -15         95.20        -42.21        43.34 o                         
  20   5 -15        272.93        258.53        56.61 o                         
  21   5 -15         52.54         -4.07        38.91 o                         
  22   5 -15        175.80        101.95        48.47 o                         
  23   5 -15         31.64        -38.10        38.10 o                         
  24   5 -15        185.86        123.68        51.07 o                         
   1   6 -15        310.85        292.18        32.75 o                         
   2   6 -15        357.45        226.18        31.23 o                         
   3   6 -15         51.71         34.69        27.05 o                         
   4   6 -15        512.15        404.86        42.20 o                         
   5   6 -15        569.30        490.28        35.13 o                         
   6   6 -15        396.45        538.23        37.80 o                         
   7   6 -15        764.73        681.39        47.24 o                         
   8   6 -15        781.77        518.40        43.67 o                         
   9   6 -15         18.20         37.88        29.34 o                         
  10   6 -15        728.13        636.29        48.71 o                         
  11   6 -15         53.23        -13.52        26.13 o                         
  12   6 -15         27.48         18.61        31.64 o                         
  13   6 -15        480.75        434.67        44.51 o                         
  14   6 -15         18.38         14.76        32.65 o                         
  15   6 -15        182.29        168.69        30.46 o                         
  16   6 -15        977.61       1240.49        85.98 o                         
  17   6 -15         65.63        105.84        28.16 o                         
  18   6 -15        514.86        450.33        58.81 o                         
  19   6 -15         65.77          7.78        38.56 o                         
  20   6 -15         10.97        -42.12        42.12 o                         
  21   6 -15         62.86        -48.78        61.48 o                         
  22   6 -15         20.77        -23.64        39.59 o                         
  23   6 -15        267.18        212.19        50.97 o                         
   0   7 -15        706.76        708.20        90.97 o                         
   1   7 -15        223.53        336.10        43.72 o                         
   2   7 -15        313.27        311.20        35.16 o                         
   3   7 -15         65.80         82.53        30.30 o                         
   4   7 -15         46.09        111.94        37.00 o                         
   5   7 -15       1281.05       1346.36        84.69 o                         
   6   7 -15        171.35        385.89        34.49 o                         
   7   7 -15       1411.34       1322.70        73.26 o                         
   8   7 -15        199.29        309.17        35.80 o                         
   9   7 -15       1016.69        940.79        61.72 o                         
  10   7 -15        355.67        378.28        40.58 o                         
  11   7 -15        159.46        102.50        30.66 o                         
  12   7 -15        295.60        205.66        32.59 o                         
  13   7 -15        351.73        438.42        63.27 o                         
  14   7 -15         68.75         41.75        30.60 o                         
  15   7 -15        189.25         66.33        29.81 o                         
  16   7 -15        146.22        102.17        32.07 o                         
  17   7 -15        582.16        686.46        62.08 o                         
  18   7 -15         38.59        -28.63        28.63 o                         
  19   7 -15        252.72         79.70        36.97 o                         
  20   7 -15        102.29        -38.98        38.98 o                         
  21   7 -15        776.03        639.02        66.31 o                         
  22   7 -15         60.12         56.87       124.85 o                         
   1   8 -15        125.80         62.35        33.07 o                         
   2   8 -15        266.44        191.06        30.75 o                         
   3   8 -15         94.23        140.35        32.07 o                         
   4   8 -15        592.28        692.95        53.66 o                         
   5   8 -15         20.29         80.06        40.63 o                         
   6   8 -15        624.83        614.16        54.30 o                         
   7   8 -15        211.36        258.68        37.53 o                         
   8   8 -15        475.82        424.51        42.31 o                         
   9   8 -15        348.13        442.21        43.61 o                         
  10   8 -15        957.01        941.27        68.21 o                         
  11   8 -15        134.93        116.16        48.41 o                         
  12   8 -15         99.52         -0.43        42.30 o                         
  13   8 -15         81.69        -31.11        31.11 o                         
  14   8 -15        505.52        284.11        55.03 o                         
  15   8 -15         71.95         71.57        34.00 o                         
  16   8 -15        620.06        582.11        57.71 o                         
  17   8 -15         50.81        -32.53        32.53 o                         
  18   8 -15        385.41        212.31        38.09 o                         
  19   8 -15         78.21        -31.00        31.00 o                         
  20   8 -15         53.33        -40.90        40.90 o                         
   0   9 -15        506.82        458.45        53.46 o                         
   1   9 -15        201.16        231.38        35.66 o                         
   2   9 -15        153.79        139.60        34.40 o                         
   3   9 -15        465.92        423.57        43.13 o                         
   4   9 -15        221.96        152.16        41.96 o                         
   5   9 -15        372.55        334.57        49.43 o                         
   6   9 -15          3.22        -38.43        38.43 o                         
   7   9 -15        277.10        231.95        38.85 o                         
   8   9 -15        343.83        375.58        42.21 o                         
   9   9 -15        532.98        537.28        52.59 o                         
  10   9 -15        116.60         32.37        37.35 o                         
  11   9 -15         75.35          1.83        35.62 o                         
  12   9 -15        337.40        181.54        40.57 o                         
  13   9 -15          3.07        -33.54        33.54 o                         
  14   9 -15        133.25         83.55        41.83 o                         
  15   9 -15         18.86        -31.87        31.87 o                         
  16   9 -15        115.97         63.20        40.94 o                         
  17   9 -15        723.75        642.78        54.51 o                         
  18   9 -15         29.55         28.84        53.58 o                         
   1  10 -15         80.51         13.26        40.52 o                         
   2  10 -15         95.73         54.53        40.73 o                         
   3  10 -15        221.64        101.59        53.10 o                         
   4  10 -15        164.74        106.26        55.02 o                         
   5  10 -15        208.80        163.14        43.18 o                         
   6  10 -15        281.42        252.92        40.98 o                         
   7  10 -15         34.17        -32.44        32.44 o                         
   8  10 -15         81.65         25.68        41.12 o                         
   9  10 -15        188.10         97.41        39.93 o                         
  10  10 -15          0.55        -32.99        32.99 o                         
  11  10 -15        440.71        327.61        45.16 o                         
  12  10 -15         44.36        -29.84        35.65 o                         
  13  10 -15        146.35         75.09        45.29 o                         
  14  10 -15        175.80        121.85        47.22 o                         
  15  10 -15         91.42         16.41        36.34 o                         
  16  10 -15        167.72         -0.83       137.33 o                         
   0  11 -15       1348.05       1608.48       143.40 o                         
   1  11 -15         92.53        459.63        69.63 o                         
   2  11 -15        926.34        949.93        99.69 o                         
   3  11 -15        204.15        318.77        83.16 o                         
   4  11 -15         62.32        109.74        47.09 o                         
   5  11 -15        146.57         54.35        51.69 o                         
   6  11 -15        252.84        212.06        61.94 o                         
   7  11 -15        140.14        109.13        41.32 o                         
   8  11 -15        417.14        305.29        55.98 o                         
   9  11 -15          2.22          5.38        40.12 o                         
  10  11 -15        681.28        536.23        52.69 o                         
  11  11 -15         68.35         28.13        49.12 o                         
  12  11 -15        275.71         62.88        92.72 o                         
   1  12 -15        443.96        305.16        56.25 o                         
   2  12 -15         32.57         58.97        49.11 o                         
   3  12 -15        386.90        281.94        73.66 o                         
   4  12 -15        198.60        203.29        99.54 o                         
   5  12 -15         23.30        -39.78        92.19 o                         
   6  12 -15          7.30        -88.07        88.07 o                         
   0   0 -14      16888.54      14882.44       780.22 o                         
   2   0 -14       2233.13       2176.77       114.08 o                         
   4   0 -14       2838.28       2825.64       133.43 o                         
   6   0 -14       3262.61       3077.58       218.90 o                         
   8   0 -14        366.15        228.62        41.19 o                         
  10   0 -14        614.15        424.33        60.05 o                         
  12   0 -14       2580.26       2422.22       143.65 o                         
  14   0 -14       3285.80       3003.32       174.19 o                         
  16   0 -14       1239.63       1153.81       104.69 o                         
  18   0 -14        466.72        443.16        99.42 o                         
  20   0 -14        482.05       1106.07       132.34 o                         
  22   0 -14       2477.84       3072.34       189.22 o                         
  24   0 -14       1153.42       1310.28       125.30 o                         
  26   0 -14         35.45         -2.13        55.07 o                         
  28   0 -14        149.33        167.32       166.88 o                         
   1   1 -14        783.60        902.77        54.33 o                         
   2   1 -14       1368.45       1595.76        50.11 o                         
   3   1 -14       2413.96       2509.37        64.75 o                         
   4   1 -14       2698.46       2919.92        89.79 o                         
   5   1 -14        687.51        864.33        45.31 o                         
   6   1 -14        594.23        714.86        40.56 o                         
   7   1 -14        717.11        886.77        38.32 o                         
   8   1 -14       1139.18       1060.17        62.90 o                         
   9   1 -14         78.67         97.45        30.28 o                         
  10   1 -14        710.59        674.28        43.70 o                         
  11   1 -14       1547.55       1366.79        67.80 o                         
  12   1 -14        233.60        350.73        56.60 o                         
  13   1 -14       3539.51       3340.60       134.92 o                         
  14   1 -14         55.71         10.60        30.59 o                         
  15   1 -14       1009.53       1029.68        83.77 o                         
  16   1 -14        235.02        241.50        31.73 o                         
  17   1 -14         69.12          2.49        24.97 o                         
  18   1 -14        303.11        338.39        58.05 o                         
  19   1 -14       1504.51       1447.94        84.13 o                         
  20   1 -14       1472.50       1861.07        97.68 o                         
  21   1 -14       1259.60       1713.28        94.06 o                         
  22   1 -14         74.66         68.57        45.05 o                         
  23   1 -14        429.22        256.48        52.50 o                         
  24   1 -14         14.01         21.24        64.25 o                         
  25   1 -14        376.96        451.99        59.97 o                         
  26   1 -14         25.28        -52.50        52.50 o                         
  27   1 -14         11.09        -32.28        42.85 o                         
  28   1 -14        310.34        329.46        56.84 o                         
   0   2 -14       4969.38       5194.61       161.51 o                         
   1   2 -14       3171.57       3714.24       100.12 o                         
   2   2 -14       2070.90       2285.84       103.54 o                         
   3   2 -14        381.59        644.90        49.35 o                         
   4   2 -14       1167.94       1067.82        51.44 o                         
   5   2 -14         79.13         21.06        26.90 o                         
   6   2 -14         11.72        -16.43        16.43 o                         
   7   2 -14        797.18        611.97        39.17 o                         
   8   2 -14        188.23        169.98        23.54 o                         
   9   2 -14        459.22        557.65        30.66 o                         
  10   2 -14       1497.23       1399.78        52.04 o                         
  11   2 -14        497.26        496.93        57.53 o                         
  12   2 -14       1100.95        905.76        56.99 o                         
  13   2 -14        323.00        189.05        34.28 o                         
  14   2 -14         98.09        -21.38        51.66 o                         
  15   2 -14         23.77        -28.78        28.78 o                         
  16   2 -14        921.33        992.75        95.71 o                         
  17   2 -14        178.09        113.17        33.80 o                         
  18   2 -14        225.30        235.28        42.25 o                         
  19   2 -14        407.99        407.30        47.19 o                         
  20   2 -14        501.10        437.36        58.76 o                         
  21   2 -14         61.90         -4.80        45.65 o                         
  22   2 -14        216.05        154.19        43.58 o                         
  23   2 -14        256.65        142.90        51.42 o                         
  24   2 -14         89.99         17.50        39.75 o                         
  25   2 -14         47.05        -34.03        34.03 o                         
  26   2 -14         22.21         -9.56        61.50 o                         
  27   2 -14        251.95        196.33        50.55 o                         
  28   2 -14        224.35        272.62        50.90 o                         
   1   3 -14       1069.03       1156.97        47.99 o                         
   2   3 -14        144.96        286.01        32.62 o                         
   3   3 -14        306.39        418.37        60.92 o                         
   4   3 -14       3107.21       3096.46        95.00 o                         
   5   3 -14        925.48       1525.49        83.39 o                         
   6   3 -14       2324.29       2577.80        77.38 o                         
   7   3 -14        130.29        270.03        36.79 o                         
   8   3 -14       1904.26       2011.68        76.29 o                         
   9   3 -14        703.52        707.05        52.32 o                         
  10   3 -14        134.48        151.40        21.27 o                         
  11   3 -14       1227.42       1164.38        59.65 o                         
  12   3 -14         78.67         20.12        23.39 o                         
  13   3 -14        131.47         62.28        41.27 o                         
  14   3 -14       1055.21       1149.98        75.01 o                         
  15   3 -14         32.82         56.33        31.10 o                         
  16   3 -14       1539.28       1825.59        98.97 o                         
  17   3 -14        275.84        350.26        39.04 o                         
  18   3 -14       1005.66        907.05       104.19 o                         
  19   3 -14        130.21         24.72        31.97 o                         
  20   3 -14          3.35        -29.81        29.81 o                         
  21   3 -14        711.28        572.87        92.46 o                         
  22   3 -14        151.07        107.13        39.63 o                         
  23   3 -14         95.07         -6.51        38.06 o                         
  24   3 -14        191.80        230.03        45.99 o                         
  25   3 -14         23.08        -37.13        37.13 o                         
  26   3 -14        182.71        139.62       113.20 o                         
  27   3 -14         39.64        -17.94        43.57 o                         
   0   4 -14       1048.84       1784.33       142.33 o                         
   1   4 -14       5407.14       5204.93       122.72 o                         
   2   4 -14        614.97        919.75        58.58 o                         
   3   4 -14        705.83        719.61        58.19 o                         
   4   4 -14       1036.88        946.03        44.49 o                         
   5   4 -14        251.82        317.58        41.94 o                         
   6   4 -14        598.64        453.25        33.15 o                         
   7   4 -14        824.04        643.60        38.30 o                         
   8   4 -14        195.30        127.68        43.91 o                         
   9   4 -14        176.65         87.81        31.64 o                         
  10   4 -14        149.56         55.96        24.74 o                         
  11   4 -14        196.77         58.97        27.53 o                         
  12   4 -14        124.02         -1.36        32.99 o                         
  13   4 -14        226.63        142.21        27.75 o                         
  14   4 -14        770.05        823.42        66.87 o                         
  15   4 -14       2064.04       2195.42        98.11 o                         
  16   4 -14        239.24        222.17        27.12 o                         
  17   4 -14        688.08        492.61        46.99 o                         
  18   4 -14         60.58         20.46        43.44 o                         
  19   4 -14         23.06        -33.29        33.29 o                         
  20   4 -14         99.48         19.77        34.33 o                         
  21   4 -14        258.94        167.47        41.15 o                         
  22   4 -14        589.96        473.05        52.25 o                         
  23   4 -14        142.02        129.65        41.64 o                         
  24   4 -14        243.61        209.00        43.55 o                         
  25   4 -14         88.49         13.73        58.82 o                         
  26   4 -14          4.04        -34.24        50.08 o                         
  27   4 -14        112.66         18.88        60.09 o                         
   1   5 -14       1357.08       1386.69        59.09 o                         
   2   5 -14        266.41        295.83        40.33 o                         
   3   5 -14       1918.67       1893.78        62.60 o                         
   4   5 -14       1293.90       1221.32        57.05 o                         
   5   5 -14        782.02        738.52        54.80 o                         
   6   5 -14       1321.80       1538.06        64.33 o                         
   7   5 -14        820.91       1165.21        49.84 o                         
   8   5 -14       1054.69       1262.38        65.15 o                         
   9   5 -14        243.80        363.15        51.64 o                         
  10   5 -14       1463.42       1775.80       127.34 o                         
  11   5 -14       2026.47       1963.10        68.78 o                         
  12   5 -14        348.42        348.81        31.63 o                         
  13   5 -14       1465.64       1644.99        70.23 o                         
  14   5 -14        928.19       1135.24        72.71 o                         
  15   5 -14         71.67         74.55        30.41 o                         
  16   5 -14        749.35        945.52        64.49 o                         
  17   5 -14        460.25        457.78        37.52 o                         
  18   5 -14        983.15       1057.54       100.46 o                         
  19   5 -14         66.61         61.82        26.74 o                         
  20   5 -14        514.75        524.12        55.37 o                         
  21   5 -14        530.29        449.22        49.00 o                         
  22   5 -14        162.11         80.05        37.05 o                         
  23   5 -14        118.68         60.27        39.84 o                         
  24   5 -14        125.69         52.24        59.89 o                         
  25   5 -14         98.21         -5.12        68.67 o                         
  26   5 -14        322.93        212.19        50.02 o                         
   0   6 -14        895.25       1169.83        99.76 o                         
   1   6 -14       1609.55       1663.05        65.85 o                         
   2   6 -14       1253.51       1605.22        66.29 o                         
   3   6 -14         63.15        139.82        31.02 o                         
   4   6 -14        384.86        207.75        25.78 o                         
   5   6 -14         16.03         -3.32        20.41 o                         
   6   6 -14        426.80        339.53        31.72 o                         
   7   6 -14        668.52        671.66        49.84 o                         
   8   6 -14        345.97        404.28        52.16 o                         
   9   6 -14        209.04        236.07        29.22 o                         
  10   6 -14       1004.26       1076.76        58.40 o                         
  11   6 -14        608.42        569.18        38.07 o                         
  12   6 -14        962.64        680.92        52.70 o                         
  13   6 -14         40.11         30.66        26.55 o                         
  14   6 -14        180.95        188.56        36.91 o                         
  15   6 -14        226.47         70.32        40.74 o                         
  16   6 -14       1068.59       1065.40        62.89 o                         
  17   6 -14        196.83        214.58        30.50 o                         
  18   6 -14         40.37         46.71        29.91 o                         
  19   6 -14        411.76        349.90        52.61 o                         
  20   6 -14       2178.86       2546.56       154.00 o                         
  21   6 -14        371.33        371.31        47.69 o                         
  22   6 -14        639.96        487.69        80.33 o                         
  23   6 -14        286.26        127.30        48.70 o                         
  24   6 -14        237.86        165.31        46.55 o                         
  25   6 -14        147.31         58.23        48.14 o                         
   1   7 -14        282.31        334.80        35.26 o                         
   2   7 -14       2183.14       2119.79        76.15 o                         
   3   7 -14        266.13        235.48        30.10 o                         
   4   7 -14        570.00        584.10        41.75 o                         
   5   7 -14         96.55        128.74        23.22 o                         
   6   7 -14        852.28        843.86        77.99 o                         
   7   7 -14        135.10        150.26        34.49 o                         
   8   7 -14        463.97        325.17        38.92 o                         
   9   7 -14        179.17        168.09        30.84 o                         
  10   7 -14        316.13        313.06        35.96 o                         
  11   7 -14        195.22        101.10        28.83 o                         
  12   7 -14         31.42          4.06        30.77 o                         
  13   7 -14        334.02        354.35        40.22 o                         
  14   7 -14        702.30        669.35        85.34 o                         
  15   7 -14        468.72        334.13        45.92 o                         
  16   7 -14        304.34        261.35        33.80 o                         
  17   7 -14        177.65         93.30        31.63 o                         
  18   7 -14          0.54        -27.30        27.30 o                         
  19   7 -14        494.13        455.08        47.24 o                         
  20   7 -14         69.71        -14.24        29.07 o                         
  21   7 -14         63.65        -25.05        34.63 o                         
  22   7 -14          6.16        -41.24        41.24 o                         
  23   7 -14        586.78        458.56        67.85 o                         
  24   7 -14         19.70        -33.29       101.54 o                         
   0   8 -14       3207.04       3240.91       152.87 o                         
   1   8 -14        486.72        994.58        87.81 o                         
   2   8 -14       1834.48       2203.21        83.07 o                         
   3   8 -14        205.98        296.96        38.06 o                         
   4   8 -14        312.03        255.42        28.62 o                         
   5   8 -14        417.56        279.57        29.73 o                         
   6   8 -14        343.91        259.48        36.60 o                         
   7   8 -14          3.53        126.23        43.98 o                         
   8   8 -14       1856.86       1647.65        93.29 o                         
   9   8 -14        243.06        333.26        34.82 o                         
  10   8 -14        317.66        346.14        34.81 o                         
  11   8 -14        682.77        486.75        44.30 o                         
  12   8 -14        246.06        316.51        37.12 o                         
  13   8 -14        755.27        801.36        64.58 o                         
  14   8 -14        466.46        388.98        51.93 o                         
  15   8 -14         68.29         46.95        32.72 o                         
  16   8 -14         71.49        -17.53        46.49 o                         
  17   8 -14        307.76        306.91        40.23 o                         
  18   8 -14        133.89         63.05        33.93 o                         
  19   8 -14        311.06        244.28        49.01 o                         
  20   8 -14        204.89        131.06        35.77 o                         
  21   8 -14        397.63        186.03        43.24 o                         
  22   8 -14        207.80         49.61        36.31 o                         
   1   9 -14        570.02        553.98        39.53 o                         
   2   9 -14        224.18        212.44        35.58 o                         
   3   9 -14        270.26        106.16        29.74 o                         
   4   9 -14        103.92         59.82        32.43 o                         
   5   9 -14        177.86        142.51        29.53 o                         
   6   9 -14        457.81        365.01        37.82 o                         
   7   9 -14        642.60        522.14        46.34 o                         
   8   9 -14         19.88         17.09        29.38 o                         
   9   9 -14        211.54        210.94        38.12 o                         
  10   9 -14        107.21        137.13        37.00 o                         
  11   9 -14        252.36        213.85        39.05 o                         
  12   9 -14        405.08        344.67        39.28 o                         
  13   9 -14         70.81        -12.61        29.37 o                         
  14   9 -14        169.16         49.95        47.94 o                         
  15   9 -14         31.08        -29.42        29.42 o                         
  16   9 -14         37.87        -30.68        30.68 o                         
  17   9 -14         20.92        -43.11        43.11 o                         
  18   9 -14         95.57         14.87        36.13 o                         
  19   9 -14         99.78        -31.44        34.02 o                         
  20   9 -14         34.98        -34.27        34.27 o                         
   0  10 -14        594.08        495.24        57.12 o                         
   1  10 -14        137.24         61.25        46.25 o                         
   2  10 -14         13.80        121.97        45.65 o                         
   3  10 -14       1259.83       1234.35        73.42 o                         
   4  10 -14         38.17         98.75        51.42 o                         
   5  10 -14        274.03        208.80        38.56 o                         
   6  10 -14         71.51         62.22        30.34 o                         
   7  10 -14        324.96        262.63        40.63 o                         
   8  10 -14        170.44        100.98        31.42 o                         
   9  10 -14        473.42        444.01        41.80 o                         
  10  10 -14          3.63         15.47        30.34 o                         
  11  10 -14         14.72        -32.43        32.43 o                         
  12  10 -14        350.98        302.34        43.68 o                         
  13  10 -14        131.14         24.25        35.55 o                         
  14  10 -14         90.39         85.25        42.52 o                         
  15  10 -14        121.51         58.13        39.12 o                         
  16  10 -14         47.45        -32.65        32.65 o                         
  17  10 -14        234.52        103.52        40.98 o                         
  18  10 -14         18.21        -72.71        72.71 o                         
   1  11 -14          7.62        -49.24        49.24 o                         
   2  11 -14         70.74          8.93        41.33 o                         
   3  11 -14         27.24         52.86        36.87 o                         
   4  11 -14        208.59        215.04        38.99 o                         
   5  11 -14        129.00        162.07        38.73 o                         
   6  11 -14        671.86        475.86        50.45 o                         
   7  11 -14         40.79         67.69        36.15 o                         
   8  11 -14        722.05        739.93        57.38 o                         
   9  11 -14          5.67         31.52        40.49 o                         
  10  11 -14         53.15        -28.07        63.07 o                         
  11  11 -14          5.92        -33.29        33.29 o                         
  12  11 -14         34.96        -43.70        43.70 o                         
  13  11 -14        235.29        157.81        43.00 o                         
  14  11 -14        548.38        574.30        74.16 o                         
  15  11 -14         39.57        -48.25        86.15 o                         
   0  12 -14        577.91        615.44       100.96 o                         
   1  12 -14        330.71        397.14        60.06 o                         
   2  12 -14        138.87        367.64        72.95 o                         
   3  12 -14        866.81        879.12        80.05 o                         
   4  12 -14         47.41        175.06        69.90 o                         
   5  12 -14       1051.30        784.33        93.47 o                         
   6  12 -14         32.39        103.21        49.99 o                         
   7  12 -14        565.82        504.84        73.86 o                         
   8  12 -14         26.18          3.05        37.09 o                         
   9  12 -14          8.31        -44.55        44.55 o                         
  10  12 -14         29.60        -19.47        59.38 o                         
  11  12 -14        156.82          7.31        83.87 o                         
   1  13 -14        456.68        542.59       149.82 o                         
   2  13 -14        363.17        423.43       127.76 o                         
   3  13 -14        304.80        417.82       126.89 o                         
   2   0 -13       1440.39       1258.46        59.90 o                         
   4   0 -13       2509.54       2848.01       105.02 o                         
   6   0 -13       2660.30       2449.04       116.70 o                         
   8   0 -13       1814.17       1823.68        99.40 o                         
  10   0 -13        593.85        537.36        50.92 o                         
  12   0 -13       1132.99        989.02        89.79 o                         
  14   0 -13        554.72        563.89        75.32 o                         
  16   0 -13        679.76        640.61        79.03 o                         
  18   0 -13       2781.71       3107.62       195.14 o                         
  20   0 -13       3864.69       4307.29       219.59 o                         
  22   0 -13       1014.48       1578.53       154.81 o                         
  24   0 -13        273.63        356.13       104.83 o                         
  26   0 -13        482.61        370.91       127.72 o                         
  28   0 -13       1456.35       1922.23       492.28 o                         
   0   1 -13        592.62        576.63        39.41 o                         
   1   1 -13        374.57        364.34        24.19 o                         
   2   1 -13        472.23        472.96        24.35 o                         
   3   1 -13        204.44        198.76        17.52 o                         
   4   1 -13         33.70         25.48        15.31 o                         
   5   1 -13        512.95        583.65        35.11 o                         
   6   1 -13       1268.04       1277.31        52.83 o                         
   7   1 -13       1550.77       1770.45        53.70 o                         
   8   1 -13       2430.46       2490.27        66.97 o                         
   9   1 -13       2452.48       2341.09        95.47 o                         
  10   1 -13        161.88        116.78        28.37 o                         
  11   1 -13        430.79        308.56        32.38 o                         
  12   1 -13         30.11         18.52        22.96 o                         
  13   1 -13         85.67         63.23        26.24 o                         
  14   1 -13        434.87        369.92        39.92 o                         
  15   1 -13        585.27        721.50        63.58 o                         
  16   1 -13       1662.98       1622.51        84.04 o                         
  17   1 -13        791.31        847.06       164.75 o                         
  18   1 -13        440.98        496.36        55.02 o                         
  19   1 -13        147.60         73.31        37.38 o                         
  20   1 -13        419.67        360.13        53.52 o                         
  21   1 -13        561.26        761.58        62.33 o                         
  22   1 -13        838.32       1286.66        79.68 o                         
  23   1 -13        268.08        327.55        42.25 o                         
  24   1 -13        815.42        851.48        79.20 o                         
  25   1 -13        226.09        202.38        42.61 o                         
  26   1 -13        375.06        394.43        49.97 o                         
  27   1 -13        247.53        244.49        45.00 o                         
  28   1 -13         13.28        -47.77        47.77 o                         
  29   1 -13        209.70        201.72        62.65 o                         
   1   2 -13       1206.64       1416.73        40.98 o                         
   2   2 -13       1039.81       1152.16        43.99 o                         
   3   2 -13        227.59        363.23        33.01 o                         
   4   2 -13       1984.78       1971.74        71.51 o                         
   5   2 -13         61.65        107.16        20.80 o                         
   6   2 -13        924.69        785.94        37.67 o                         
   7   2 -13        309.60        308.17        24.71 o                         
   8   2 -13        665.32        515.40        30.48 o                         
   9   2 -13          5.85        -15.19        15.19 o                         
  10   2 -13        163.67         89.65        19.16 o                         
  11   2 -13        222.26        214.81        19.03 o                         
  12   2 -13        483.80        510.57        59.57 o                         
  13   2 -13        804.82        853.24        54.83 o                         
  14   2 -13       1033.81       1201.55        70.22 o                         
  15   2 -13        881.50        825.05        63.19 o                         
  16   2 -13        553.68        346.48        60.50 o                         
  17   2 -13         17.40        -27.26        27.26 o                         
  18   2 -13        836.66       1103.73        79.53 o                         
  19   2 -13        125.06         37.45        32.79 o                         
  20   2 -13        152.45         86.71        35.25 o                         
  21   2 -13         71.44         -6.63        29.76 o                         
  22   2 -13         64.67         23.46        48.49 o                         
  23   2 -13        126.75        154.28        39.39 o                         
  24   2 -13         76.26         58.50        36.55 o                         
  25   2 -13        279.45        164.82        40.42 o                         
  26   2 -13         88.92        -10.49        35.53 o                         
  27   2 -13        220.30        227.98        46.62 o                         
  28   2 -13        199.44        140.43        55.83 o                         
  29   2 -13          9.20        -36.18        36.18 o                         
   0   3 -13       1914.27       1795.65        64.60 o                         
   1   3 -13         28.80         72.89        26.60 o                         
   2   3 -13         59.41        138.90        19.89 o                         
   3   3 -13        879.48        695.27        40.91 o                         
   4   3 -13        668.48        659.68        35.62 o                         
   5   3 -13        511.99        490.61        31.96 o                         
   6   3 -13         31.62         24.63        23.43 o                         
   7   3 -13       1698.77       1741.48        67.75 o                         
   8   3 -13        247.51        327.45        27.00 o                         
   9   3 -13        173.19        110.16        18.12 o                         
  10   3 -13        348.94        493.04        40.81 o                         
  11   3 -13       1100.60       1197.05        52.32 o                         
  12   3 -13       1723.01       1802.85        66.84 o                         
  13   3 -13        893.93        928.14        40.70 o                         
  14   3 -13         78.92         37.26        15.11 o                         
  15   3 -13        227.76        150.57        43.81 o                         
  16   3 -13        517.02        489.77        57.28 o                         
  17   3 -13         95.99         80.73        39.04 o                         
  18   3 -13         60.19         74.67        33.85 o                         
  19   3 -13         34.73        -29.71        29.71 o                         
  20   3 -13        822.98        786.93        88.91 o                         
  21   3 -13        311.43        236.34        38.83 o                         
  22   3 -13        529.92        633.61        58.46 o                         
  23   3 -13          2.29        -30.32        30.32 o                         
  24   3 -13        270.62        218.05        42.55 o                         
  25   3 -13        166.98        120.79        40.36 o                         
  26   3 -13         94.21         56.17        37.94 o                         
  27   3 -13         48.40        -75.74        79.90 o                         
  28   3 -13         23.25        -39.85        39.85 o                         
  29   3 -13         20.26        -31.50        38.54 o                         
   1   4 -13        792.36        818.22        35.26 o                         
   2   4 -13         38.69        150.38        28.47 o                         
   3   4 -13        912.04        770.79        35.64 o                         
   4   4 -13        131.33        193.49        27.58 o                         
   5   4 -13       1186.41        889.08        48.20 o                         
   6   4 -13        777.57        619.08        45.53 o                         
   7   4 -13        319.76        284.98        27.03 o                         
   8   4 -13        208.08        172.50        36.89 o                         
   9   4 -13         39.00         16.65        22.68 o                         
  10   4 -13        733.96        676.29        61.15 o                         
  11   4 -13        425.42        481.68        34.88 o                         
  12   4 -13         98.87         51.43        33.36 o                         
  13   4 -13        223.97        186.85        28.78 o                         
  14   4 -13         53.97        -19.88        19.88 o                         
  15   4 -13        415.34        379.76        55.70 o                         
  16   4 -13        304.89        353.52        39.46 o                         
  17   4 -13        752.24        835.61        59.46 o                         
  18   4 -13         81.86         68.70        33.21 o                         
  19   4 -13        906.88        810.67        75.52 o                         
  20   4 -13         80.17         33.18        33.25 o                         
  21   4 -13        423.40        299.16        44.36 o                         
  22   4 -13        336.74        418.79        47.88 o                         
  23   4 -13       1152.40       1559.63        92.80 o                         
  24   4 -13        216.93        211.56        40.38 o                         
  25   4 -13        403.09        222.68        43.88 o                         
  26   4 -13        270.26         66.12        41.06 o                         
  27   4 -13         27.52        -39.58        39.58 o                         
  28   4 -13         32.73        -42.82        42.82 o                         
   0   5 -13        507.42        820.61        92.80 o                         
   1   5 -13       1056.18       1238.70        49.54 o                         
   2   5 -13        633.99        873.90        59.83 o                         
   3   5 -13       3328.33       3124.92        86.19 o                         
   4   5 -13        388.66        953.31        93.88 o                         
   5   5 -13       3949.78       3879.74       109.80 o                         
   6   5 -13        163.25        756.50        93.22 o                         
   7   5 -13       5097.35       4972.40       177.01 o                         
   8   5 -13        579.52        969.94        56.63 o                         
   9   5 -13        918.03       1222.10        68.95 o                         
  10   5 -13       1883.14       2124.75        74.78 o                         
  11   5 -13       2290.76       2405.48        79.18 o                         
  12   5 -13       1264.27       1620.40        71.22 o                         
  13   5 -13        863.34       1053.04        89.48 o                         
  14   5 -13       1449.37       1369.41        75.42 o                         
  15   5 -13        610.42        929.56        87.40 o                         
  16   5 -13        565.06        529.06        43.13 o                         
  17   5 -13        570.70        659.62        68.63 o                         
  18   5 -13        637.08        781.38        73.35 o                         
  19   5 -13        395.42        269.36        37.36 o                         
  20   5 -13        380.49        334.79        32.85 o                         
  21   5 -13        187.75        161.63        37.20 o                         
  22   5 -13        740.12        970.23        78.93 o                         
  23   5 -13        125.20        126.95        38.99 o                         
  24   5 -13        808.12        770.09        67.60 o                         
  25   5 -13        269.88        196.13        47.53 o                         
  26   5 -13        136.05         41.99        49.67 o                         
  27   5 -13        125.63         12.52        46.85 o                         
   1   6 -13        644.94        835.83        54.65 o                         
   2   6 -13       2491.04       2755.20        98.76 o                         
   3   6 -13        740.56       1269.38        77.93 o                         
   4   6 -13       1381.82       1373.13        52.33 o                         
   5   6 -13        242.86        440.78        39.72 o                         
   6   6 -13       1635.68       2220.20       125.29 o                         
   7   6 -13       3475.44       3570.40       107.23 o                         
   8   6 -13        783.25       1163.59        98.56 o                         
   9   6 -13        670.32        693.74        45.32 o                         
  10   6 -13        579.31        503.60        42.55 o                         
  11   6 -13         86.77        117.75        21.87 o                         
  12   6 -13       1297.43       1439.74        65.74 o                         
  13   6 -13        328.12        421.35        56.66 o                         
  14   6 -13       2129.12       2306.80       102.58 o                         
  15   6 -13       3645.34       3643.54       125.62 o                         
  16   6 -13        539.20        928.30        93.10 o                         
  17   6 -13        854.27       1128.89        61.41 o                         
  18   6 -13        378.11        286.61        32.95 o                         
  19   6 -13        332.22        240.88        31.96 o                         
  20   6 -13        100.32        197.46        33.68 o                         
  21   6 -13        193.18        161.21        38.21 o                         
  22   6 -13          6.74         -0.49        35.56 o                         
  23   6 -13        855.31       1048.58        82.49 o                         
  24   6 -13         70.20         86.74        39.62 o                         
  25   6 -13        501.34        415.82        58.70 o                         
  26   6 -13        337.04        297.08        67.30 o                         
   0   7 -13        115.66         41.44        31.03 o                         
   1   7 -13        309.22        380.11        33.02 o                         
   2   7 -13        299.78        245.61        27.24 o                         
   3   7 -13        962.68        841.74        37.65 o                         
   4   7 -13        350.48        383.15        30.84 o                         
   5   7 -13        755.56        877.02        49.36 o                         
   6   7 -13        142.80        150.07        25.98 o                         
   7   7 -13        284.14        214.41        51.30 o                         
   8   7 -13       1154.88       1067.26        57.73 o                         
   9   7 -13        567.29        693.94        41.34 o                         
  10   7 -13        565.62        434.87        33.21 o                         
  11   7 -13         60.10         43.69        26.03 o                         
  12   7 -13        808.75        722.96        67.64 o                         
  13   7 -13         20.99         22.30        28.46 o                         
  14   7 -13        683.71        635.05        49.46 o                         
  15   7 -13        156.40        112.16        29.01 o                         
  16   7 -13        200.89        315.61        34.01 o                         
  17   7 -13       1132.58       1475.57        73.74 o                         
  18   7 -13         86.90         59.47        28.93 o                         
  19   7 -13        402.32        263.80        35.05 o                         
  20   7 -13         12.94        -28.60        28.60 o                         
  21   7 -13         10.54        -31.91        31.91 o                         
  22   7 -13        208.56        174.57        40.47 o                         
  23   7 -13         12.95        -35.90        35.90 o                         
  24   7 -13        332.59        370.34        63.54 o                         
  25   7 -13         20.37        -41.83        41.83 o                         
   1   8 -13       2668.68       2897.35       100.06 o                         
   2   8 -13       1096.99       1505.45        86.47 o                         
   3   8 -13        269.59        734.87       130.06 o                         
   4   8 -13       2478.01       2504.00        80.87 o                         
   5   8 -13        587.68        985.35        74.13 o                         
   6   8 -13       2146.56       2495.14       112.66 o                         
   7   8 -13       1251.47       1379.17        76.90 o                         
   8   8 -13        964.63       1023.78        95.87 o                         
   9   8 -13       1029.04        937.50        49.38 o                         
  10   8 -13         27.40         45.23        27.58 o                         
  11   8 -13        241.08        214.06        32.76 o                         
  12   8 -13        368.80        307.40        38.06 o                         
  13   8 -13        344.81        294.37        34.40 o                         
  14   8 -13        468.11        427.70        39.66 o                         
  15   8 -13       1275.56       1113.08        68.72 o                         
  16   8 -13        348.25        482.70        44.65 o                         
  17   8 -13        113.06         64.59        47.79 o                         
  18   8 -13         69.83         38.62        31.55 o                         
  19   8 -13          9.48        -29.40        29.40 o                         
  20   8 -13          8.75        -29.00        29.00 o                         
  21   8 -13        226.18         45.21        32.77 o                         
  22   8 -13         20.36        -43.97        43.97 o                         
  23   8 -13        386.48        319.65        43.65 o                         
  24   8 -13         40.06        -37.47        37.47 o                         
   0   9 -13        822.30        792.44        71.60 o                         
   1   9 -13         92.89        210.51        29.12 o                         
   2   9 -13        605.15        518.50        43.99 o                         
   3   9 -13         25.07         55.41        24.18 o                         
   4   9 -13         43.97         43.16        22.67 o                         
   5   9 -13       1305.92       1369.28        62.39 o                         
   6   9 -13        434.00        556.64        44.49 o                         
   7   9 -13       1930.56       1868.49        86.05 o                         
   8   9 -13        297.11        235.45        47.44 o                         
   9   9 -13        143.82        114.70        34.03 o                         
  10   9 -13        500.48        405.56        43.76 o                         
  11   9 -13        158.98        136.41        41.28 o                         
  12   9 -13        133.95        268.06        34.11 o                         
  13   9 -13       1240.96       1216.26        76.16 o                         
  14   9 -13         23.61         42.46        32.52 o                         
  15   9 -13        996.14        813.50        61.39 o                         
  16   9 -13         84.05         -5.12        32.69 o                         
  17   9 -13          9.15        -36.05        36.05 o                         
  18   9 -13          1.12        -29.21        29.21 o                         
  19   9 -13          1.25        -38.68        38.68 o                         
  20   9 -13         92.66         28.62        45.36 o                         
  21   9 -13         34.32        -38.88        38.88 o                         
  22   9 -13        270.85        152.30        49.19 o                         
   1  10 -13       1582.19       1661.32        71.36 o                         
   2  10 -13        283.88        337.48        62.26 o                         
   3  10 -13        182.22        172.73        33.50 o                         
   4  10 -13        550.59        543.12        46.88 o                         
   5  10 -13         16.76         71.96        28.33 o                         
   6  10 -13        522.17        548.85        43.95 o                         
   7  10 -13        729.45        678.00        61.76 o                         
   8  10 -13        140.97        154.20        30.69 o                         
   9  10 -13        285.65        131.98        33.13 o                         
  10  10 -13        249.67        164.81        34.02 o                         
  11  10 -13        344.96        343.44        43.10 o                         
  12  10 -13         24.35          8.17        32.88 o                         
  13  10 -13        673.17        494.03        71.70 o                         
  14  10 -13        257.08        120.42        37.59 o                         
  15  10 -13        100.63        -11.80        40.22 o                         
  16  10 -13         60.76        -11.02        33.13 o                         
  17  10 -13         17.55        -46.17        46.17 o                         
  18  10 -13        121.18         41.53        33.91 o                         
  19  10 -13         75.28         -9.94        36.87 o                         
  20  10 -13         35.79        -77.41        77.41 o                         
   0  11 -13        789.98        881.37        81.83 o                         
   1  11 -13          0.61         43.71        41.99 o                         
   2  11 -13        252.44        132.04        37.16 o                         
   3  11 -13        210.96        107.75        46.82 o                         
   4  11 -13         76.87         47.77        34.68 o                         
   5  11 -13         27.50        -34.13        34.13 o                         
   6  11 -13         16.20        -27.92        27.92 o                         
   7  11 -13        147.02        113.79        37.48 o                         
   8  11 -13        193.48         93.35        32.71 o                         
   9  11 -13         44.68          4.45        30.84 o                         
  10  11 -13        261.07        224.76        36.76 o                         
  11  11 -13        118.82        141.63        33.82 o                         
  12  11 -13        543.05        541.62        48.66 o                         
  13  11 -13         16.06        -29.98        38.99 o                         
  14  11 -13         66.54        -45.91        45.91 o                         
  15  11 -13        130.95         71.93        37.42 o                         
  16  11 -13        451.60        409.86        51.36 o                         
  17  11 -13         45.42        -24.74        46.42 o                         
  18  11 -13         74.73       -114.03       114.03 o                         
   1  12 -13        356.22        259.52        49.78 o                         
   2  12 -13        108.54        117.09        46.02 o                         
   3  12 -13        268.16        134.89        48.30 o                         
   4  12 -13         65.30         61.58        52.62 o                         
   5  12 -13         67.99         40.64        37.10 o                         
   6  12 -13         23.04         71.22        38.36 o                         
   7  12 -13        152.99        151.38        42.43 o                         
   8  12 -13         86.76         49.65        43.47 o                         
   9  12 -13        546.23        462.62        54.37 o                         
  10  12 -13        235.64        359.36        48.44 o                         
  11  12 -13        381.05        404.86        48.31 o                         
  12  12 -13        136.58         69.30        36.06 o                         
  13  12 -13        249.71        141.23        42.33 o                         
  14  12 -13         55.83         -2.63        50.93 o                         
   0  13 -13        400.95        406.78       132.30 o                         
   1  13 -13         46.42         76.20        62.48 o                         
   2  13 -13        169.88        115.17        51.91 o                         
   3  13 -13        142.63        -19.00        50.56 o                         
   4  13 -13        129.95         -8.71        50.45 o                         
   5  13 -13         82.77         41.63        48.59 o                         
   6  13 -13         10.58        -30.01        45.88 o                         
   7  13 -13        250.04        108.49        48.44 o                         
   8  13 -13        158.37        115.08        49.60 o                         
   9  13 -13        219.89        144.43       148.99 o                         
   0   0 -12       1120.18       1104.80        73.08 o                         
   2   0 -12       1116.88       1083.13        68.36 o                         
   4   0 -12        559.66        377.86        30.28 o                         
   6   0 -12       1929.19       1750.39        80.33 o                         
   8   0 -12        655.02        598.37        65.13 o                         
  10   0 -12       1986.92       2088.04       158.97 o                         
  12   0 -12         50.98         22.34        29.63 o                         
  14   0 -12        292.00        223.52        39.53 o                         
  16   0 -12        323.76        376.01        64.50 o                         
  18   0 -12        188.40         83.88        45.42 o                         
  20   0 -12        226.21        386.22       118.25 o                         
  22   0 -12       1213.42       1482.81       133.59 o                         
  24   0 -12        651.97        604.18       127.34 o                         
  26   0 -12       1300.40       1480.38       165.63 o                         
  28   0 -12        230.16        199.33        59.59 o                         
  30   0 -12        252.45        101.69        56.31 o                         
   1   1 -12       6669.98       6459.14       139.05 o                         
   2   1 -12       1653.22       2085.24        61.52 o                         
   3   1 -12       1490.36       1601.60        50.24 o                         
   4   1 -12       1116.77       1028.62        45.78 o                         
   5   1 -12        100.78        101.31        22.73 o                         
   6   1 -12        993.03        857.29        43.95 o                         
   7   1 -12        275.93        338.96        21.87 o                         
   8   1 -12        245.91        265.13        23.10 o                         
   9   1 -12       4772.06       4574.14       146.77 o                         
  10   1 -12       1788.54       1959.61        84.90 o                         
  11   1 -12        752.36        907.21        50.02 o                         
  12   1 -12        874.19        799.21        44.25 o                         
  13   1 -12       1456.41       1362.45        64.92 o                         
  14   1 -12         44.83         41.16        29.17 o                         
  15   1 -12        443.00        439.14        45.03 o                         
  16   1 -12        771.33        456.28        42.40 o                         
  17   1 -12        257.08        213.02        34.05 o                         
  18   1 -12       1070.41       1024.15        68.68 o                         
  19   1 -12        212.34        226.95        42.06 o                         
  20   1 -12        983.56       1086.29        90.34 o                         
  21   1 -12        930.23       1048.93        70.76 o                         
  22   1 -12        357.00        306.93        40.77 o                         
  23   1 -12       1657.88       1853.99        92.27 o                         
  24   1 -12        675.97        663.15       113.73 o                         
  25   1 -12        567.60        730.38        79.65 o                         
  26   1 -12        379.09        425.12        47.07 o                         
  27   1 -12        262.21        249.02        43.41 o                         
  28   1 -12         25.82        -13.80        34.82 o                         
  29   1 -12        101.13         -7.49        80.73 o                         
  30   1 -12         28.48        -21.22        61.11 o                         
  31   1 -12        290.12        350.66        57.30 o                         
   0   2 -12       2676.29       2859.35        88.11 o                         
   1   2 -12       1988.04       2064.98        53.93 o                         
   2   2 -12        247.82        447.06        38.38 o                         
   3   2 -12        843.14       1008.43        39.83 o                         
   4   2 -12       1055.61       1316.87        49.03 o                         
   5   2 -12       3987.16       3616.90       101.48 o                         
   6   2 -12         34.28        129.84        39.95 o                         
   7   2 -12       3373.60       3467.48       100.13 o                         
   8   2 -12       2240.63       2238.50        84.82 o                         
   9   2 -12        303.60        338.04        36.38 o                         
  10   2 -12        193.54        262.15        22.04 o                         
  11   2 -12        256.67        217.08        18.10 o                         
  12   2 -12         25.51          8.59        22.40 o                         
  13   2 -12         80.03         93.17        26.38 o                         
  14   2 -12        587.02        603.17        60.57 o                         
  15   2 -12       2197.95       2587.08       104.35 o                         
  16   2 -12        889.60        852.63        49.36 o                         
  17   2 -12        387.79        328.14        42.46 o                         
  18   2 -12        236.59        264.87        46.45 o                         
  19   2 -12        158.42        129.89        34.86 o                         
  20   2 -12        138.89        184.00        39.70 o                         
  21   2 -12         33.65         18.87        27.74 o                         
  22   2 -12        368.04        307.06        37.49 o                         
  23   2 -12        260.55        206.24        37.54 o                         
  24   2 -12        331.55        249.71        45.78 o                         
  25   2 -12        240.48        172.12        37.35 o                         
  26   2 -12        208.24        122.51        39.15 o                         
  27   2 -12         66.03        -25.87        33.37 o                         
  28   2 -12         30.19        -21.35        35.41 o                         
  29   2 -12        119.31         23.30        94.05 o                         
  30   2 -12        111.03         80.86        40.15 o                         
   1   3 -12       2234.89       2351.29        86.82 o                         
   2   3 -12       1288.67       1735.66        81.51 o                         
   3   3 -12       3395.27       3292.58        81.19 o                         
   4   3 -12       1260.73       1336.92        63.36 o                         
   5   3 -12       1299.79       1522.55        62.30 o                         
   6   3 -12       2715.67       3045.50        82.59 o                         
   7   3 -12       1303.70       1729.68        91.01 o                         
   8   3 -12       5610.35       5802.17       153.86 o                         
   9   3 -12        285.96        266.66        39.13 o                         
  10   3 -12        986.02       1128.79        50.32 o                         
  11   3 -12        348.67        364.56        29.75 o                         
  12   3 -12        498.95        651.59        40.44 o                         
  13   3 -12        470.09        479.10        40.37 o                         
  14   3 -12       2447.10       2636.60        78.98 o                         
  15   3 -12        395.17        335.68        28.43 o                         
  16   3 -12        823.01        743.09        59.79 o                         
  17   3 -12        159.85         66.37        23.79 o                         
  18   3 -12       1832.76       2111.42        96.33 o                         
  19   3 -12        261.83        181.74        34.27 o                         
  20   3 -12        297.23        313.29        38.25 o                         
  21   3 -12         62.94         10.04        28.54 o                         
  22   3 -12         38.51        -16.38        32.93 o                         
  23   3 -12        141.72        112.25        46.98 o                         
  24   3 -12         67.37         -5.58        33.00 o                         
  25   3 -12        271.91        282.21        43.83 o                         
  26   3 -12        287.38        285.01        45.68 o                         
  27   3 -12         78.10         54.84        37.13 o                         
  28   3 -12        576.46        603.30       103.17 o                         
  29   3 -12          3.36        -43.58        43.58 o                         
  30   3 -12         69.04        -21.32        40.93 o                         
   0   4 -12        757.40        788.46        44.33 o                         
   1   4 -12        132.74        146.11        23.27 o                         
   2   4 -12        839.37        794.70        41.26 o                         
   3   4 -12        648.13        866.21        45.11 o                         
   4   4 -12       1589.46       1738.89        58.73 o                         
   5   4 -12       1831.44       1841.69        66.55 o                         
   6   4 -12        219.60        327.72        44.32 o                         
   7   4 -12       1070.83       1261.92        57.36 o                         
   8   4 -12       2049.95       2101.18        70.73 o                         
   9   4 -12       1426.16       1354.35        55.05 o                         
  10   4 -12        641.69        843.83        48.44 o                         
  11   4 -12       1511.42       1674.12        58.02 o                         
  12   4 -12        970.62        982.94        42.42 o                         
  13   4 -12       1986.44       1742.83        87.38 o                         
  14   4 -12        259.70        333.67        23.98 o                         
  15   4 -12        427.96        367.89        32.49 o                         
  16   4 -12       1033.72        883.27        74.99 o                         
  17   4 -12        264.02        238.88        28.72 o                         
  18   4 -12         39.44         -7.45        36.62 o                         
  19   4 -12        429.47        422.37        45.71 o                         
  20   4 -12        473.97        402.59        45.56 o                         
  21   4 -12         46.91         47.17        31.10 o                         
  22   4 -12        318.08        139.31        41.12 o                         
  23   4 -12        350.36        326.88        41.09 o                         
  24   4 -12         90.68         50.32        33.60 o                         
  25   4 -12         85.44         90.36        37.11 o                         
  26   4 -12          7.65        -34.12        34.12 o                         
  27   4 -12        795.57        903.35        82.39 o                         
  28   4 -12         74.84        -71.58        75.74 o                         
  29   4 -12        291.61        218.87        77.82 o                         
   1   5 -12        942.59       1000.07        43.55 o                         
   2   5 -12       1047.67       1351.06        57.18 o                         
   3   5 -12       1179.93       1587.71        72.93 o                         
   4   5 -12       4958.85       5042.11       117.21 o                         
   5   5 -12       1050.92       1524.47        68.51 o                         
   6   5 -12       1879.06       1965.83        66.79 o                         
   7   5 -12        959.43        958.01        57.64 o                         
   8   5 -12        595.81        774.12        52.87 o                         
   9   5 -12       1673.17       1764.45        66.45 o                         
  10   5 -12        155.88        146.68        25.40 o                         
  11   5 -12         24.59        109.20        25.77 o                         
  12   5 -12       2407.70       2445.00        88.43 o                         
  13   5 -12       1151.13       1111.23        72.80 o                         
  14   5 -12       1031.50       1203.87        76.86 o                         
  15   5 -12       1503.17       1703.30        92.37 o                         
  16   5 -12        414.47        494.02        54.12 o                         
  17   5 -12          9.65         11.32        24.58 o                         
  18   5 -12       1236.24       1254.45        59.59 o                         
  19   5 -12        616.11        813.55        70.21 o                         
  20   5 -12       1182.06       1268.04        65.92 o                         
  21   5 -12        281.20        134.80        26.31 o                         
  22   5 -12        173.11        150.56        40.71 o                         
  23   5 -12        142.50        178.29        49.52 o                         
  24   5 -12        126.44         45.06        39.69 o                         
  25   5 -12        113.02         28.12        41.76 o                         
  26   5 -12        159.14        143.05        43.71 o                         
  27   5 -12         18.72        -42.62        42.62 o                         
  28   5 -12        176.26         99.02        50.85 o                         
  29   5 -12        272.39        246.20        49.49 o                         
   0   6 -12       1576.72       1685.74       111.53 o                         
   1   6 -12       1149.49       1309.62       106.42 o                         
   2   6 -12       2172.36       2497.23        83.20 o                         
   3   6 -12       2552.90       3076.35        98.39 o                         
   4   6 -12        881.45       1286.16       111.22 o                         
   5   6 -12       5142.51       4551.61       107.92 o                         
   6   6 -12        827.43       1163.56        74.18 o                         
   8   6 -12       6441.69       6490.77       169.15 o                         
   9   6 -12       4082.23       4387.04       128.44 o                         
  10   6 -12        671.47       1333.31        58.21 o                         
  11   6 -12       1880.50       1827.63        63.39 o                         
  12   6 -12         91.45        130.05        27.20 o                         
  13   6 -12        142.06         79.08        66.90 o                         
  14   6 -12       1156.68       1374.82        94.70 o                         
  15   6 -12        411.76        289.50        81.82 o                         
  16   6 -12       2423.85       2622.90       108.42 o                         
  17   6 -12        677.00        826.41       104.04 o                         
  18   6 -12        307.36        314.30        34.53 o                         
  19   6 -12        265.95        154.45        30.21 o                         
  20   6 -12        337.14        255.54        31.94 o                         
  21   6 -12        555.51        669.84        85.15 o                         
  22   6 -12       1378.21       1356.61        91.59 o                         
  23   6 -12          0.31        -36.96        37.16 o                         
  24   6 -12        428.34        375.06        51.64 o                         
  25   6 -12         65.53        -35.62        35.62 o                         
  26   6 -12         53.41        -38.72        38.72 o                         
  27   6 -12        277.31        139.93        47.39 o                         
  28   6 -12         99.65         54.66        46.90 o                         
   1   7 -12       1546.42       1380.32        45.65 o                         
   2   7 -12        484.82        495.52        28.58 o                         
   3   7 -12        454.85        628.42        34.99 o                         
   4   7 -12       1667.57       1519.33        61.13 o                         
   5   7 -12         19.96         53.55        25.55 o                         
   6   7 -12        320.53        210.62        25.97 o                         
   7   7 -12         97.62         82.04        25.44 o                         
   8   7 -12        658.68        742.05        46.88 o                         
   9   7 -12       1292.25       1413.35        59.35 o                         
  10   7 -12        995.68       1103.66        52.03 o                         
  11   7 -12        782.28       1120.80        51.05 o                         
  12   7 -12        547.52        885.27       108.63 o                         
  13   7 -12       2571.78       2897.61        99.76 o                         
  14   7 -12         35.48         88.34        26.11 o                         
  15   7 -12        159.48        120.40        30.32 o                         
  16   7 -12        270.90        217.04        40.80 o                         
  17   7 -12        227.76        238.62        32.17 o                         
  18   7 -12        155.57        130.87        30.18 o                         
  19   7 -12        824.32        693.84        51.13 o                         
  20   7 -12        163.12        225.61        32.61 o                         
  21   7 -12        988.03       1404.57        91.13 o                         
  22   7 -12         72.49         -6.56        29.55 o                         
  23   7 -12        386.74        239.78        35.74 o                         
  24   7 -12         61.76        -30.24        30.24 o                         
  25   7 -12        214.06        107.26        55.48 o                         
  26   7 -12         29.09        -37.17        37.17 o                         
  27   7 -12         31.15        -48.14        64.01 o                         
   0   8 -12       2121.34       2043.13       101.40 o                         
   1   8 -12        951.69       1474.36        81.57 o                         
   2   8 -12       2275.49       2725.71        86.21 o                         
   3   8 -12       1314.92       1140.33        68.10 o                         
   4   8 -12        254.71        451.48        43.94 o                         
   5   8 -12       2258.76       1934.98        55.74 o                         
   6   8 -12        396.14        351.17        48.26 o                         
   7   8 -12        135.92        106.17        25.11 o                         
   8   8 -12        548.09        460.44        41.18 o                         
   9   8 -12        918.66        726.36        71.19 o                         
  10   8 -12       2223.07       2393.00        72.80 o                         
  11   8 -12        566.85        809.40        64.39 o                         
  12   8 -12       1274.75       1394.85        74.59 o                         
  13   8 -12        558.74        492.45        42.17 o                         
  14   8 -12        139.31        146.01        38.46 o                         
  15   8 -12        349.70        238.24        33.83 o                         
  16   8 -12        159.85         99.90        30.97 o                         
  17   8 -12        571.96        366.90        39.13 o                         
  18   8 -12         82.16        110.08        32.98 o                         
  19   8 -12        774.13       1037.00        71.33 o                         
  20   8 -12        408.45        343.09        38.44 o                         
  21   8 -12        163.39         49.32        30.48 o                         
  22   8 -12        289.90        179.48        40.88 o                         
  23   8 -12        114.77         23.55        34.64 o                         
  24   8 -12        320.17        210.72        44.79 o                         
  25   8 -12        107.39        -35.19        35.19 o                         
  26   8 -12        112.04       -140.66       140.66 o                         
   1   9 -12        966.05        993.48        54.04 o                         
   2   9 -12        119.23        225.56        29.22 o                         
   3   9 -12        275.92        333.64        28.54 o                         
   4   9 -12        618.04        558.48        43.72 o                         
   5   9 -12        228.89        248.74        28.86 o                         
   6   9 -12        162.08        200.15        26.89 o                         
   7   9 -12        264.23        223.28        35.98 o                         
   8   9 -12        214.32        250.04        39.49 o                         
   9   9 -12       1220.88       1209.87       102.97 o                         
  10   9 -12         19.63         63.71        36.44 o                         
  11   9 -12        185.20        130.53        40.30 o                         
  12   9 -12         47.23         62.64        29.50 o                         
  13   9 -12        520.21        580.11        49.51 o                         
  14   9 -12        133.81        124.21        38.01 o                         
  15   9 -12         37.54        -20.97        31.37 o                         
  16   9 -12        420.64        294.41        42.15 o                         
  17   9 -12        264.10        160.14        38.67 o                         
  18   9 -12          3.88        -27.94        27.94 o                         
  19   9 -12        143.07         45.52        58.20 o                         
  20   9 -12         27.72        -29.71        31.83 o                         
  21   9 -12        484.72        365.91        74.03 o                         
  22   9 -12         98.33         40.69        36.21 o                         
  23   9 -12        109.17         45.72        35.31 o                         
  24   9 -12          0.25        -56.60        56.60 o                         
   0  10 -12        764.73        703.30        99.87 o                         
   1  10 -12        430.66        384.95        40.75 o                         
   2  10 -12        711.65        681.91        47.51 o                         
   3  10 -12         64.62        134.03        27.67 o                         
   4  10 -12        160.31        232.99        32.33 o                         
   5  10 -12       2377.65       2172.38        77.69 o                         
   7  10 -12       2081.40       2032.78        88.21 o                         
   8  10 -12        291.92        338.07        53.99 o                         
   9  10 -12        366.36        338.77        35.62 o                         
  10  10 -12       1041.22       1107.01        67.73 o                         
  11  10 -12        167.05        114.82        33.61 o                         
  12  10 -12        159.89        185.27        39.75 o                         
  13  10 -12        220.33        240.94        52.73 o                         
  14  10 -12         15.47         -0.93        35.52 o                         
  15  10 -12        754.74        724.38        75.89 o                         
  16  10 -12         65.89        -14.68        33.01 o                         
  17  10 -12         36.51        -33.40        33.40 o                         
  18  10 -12         52.49        -29.64        29.64 o                         
  19  10 -12        276.52        263.07        62.18 o                         
  20  10 -12         29.39        -21.72        36.54 o                         
  21  10 -12          0.28        -30.91        30.91 o                         
  22  10 -12         10.18        -16.43        54.11 o                         
   1  11 -12        547.39        557.48        41.08 o                         
   2  11 -12        732.09        734.89        49.56 o                         
   3  11 -12        410.42        447.68        42.54 o                         
   4  11 -12        739.69        755.15        56.92 o                         
   5  11 -12        554.06        468.92        45.36 o                         
   6  11 -12       1015.55       1047.24        79.01 o                         
   7  11 -12        183.07        346.90        35.60 o                         
   8  11 -12        479.08        497.15        41.12 o                         
   9  11 -12         90.75        104.56        44.71 o                         
  10  11 -12         10.91          0.27        29.45 o                         
  11  11 -12        103.04         89.38        31.67 o                         
  12  11 -12        434.14        360.60        41.26 o                         
  13  11 -12        129.12         84.80        35.48 o                         
  14  11 -12        492.66        388.48        45.36 o                         
  15  11 -12        134.10         54.85        37.75 o                         
  16  11 -12         87.65         19.16        41.37 o                         
  17  11 -12         30.72         -7.86        39.10 o                         
  18  11 -12        449.99        348.38        50.33 o                         
  19  11 -12         89.03        -16.78        39.39 o                         
  20  11 -12        132.14       -119.02       119.02 o                         
   0  12 -12        674.91        402.57       130.63 o                         
   1  12 -12          6.68         28.65        42.59 o                         
   2  12 -12        128.29        124.99        36.23 o                         
   3  12 -12        357.10        346.87        44.21 o                         
   4  12 -12        395.11        328.43        43.92 o                         
   5  12 -12        156.63        141.05        38.53 o                         
   6  12 -12        149.56         22.19        35.55 o                         
   7  12 -12        308.32        149.96        48.70 o                         
   8  12 -12          7.43         -5.55        38.63 o                         
   9  12 -12        349.11        312.10        44.99 o                         
  10  12 -12         81.79         74.87        36.18 o                         
  11  12 -12        153.58         26.34        34.20 o                         
  12  12 -12        119.07         -6.52        35.44 o                         
  13  12 -12         22.81        -36.13        36.13 o                         
  14  12 -12         17.00        -35.83        35.83 o                         
  15  12 -12        236.27        188.07        40.19 o                         
  16  12 -12         63.44        -35.14        35.14 o                         
  17  12 -12        455.09        -82.40       129.01 o                         
   1  13 -12         39.43         28.31        55.74 o                         
   2  13 -12         29.50        -42.31        45.45 o                         
   3  13 -12         14.55        -23.52        47.00 o                         
   4  13 -12         54.86        107.58        59.68 o                         
   5  13 -12         66.56        -24.79        42.74 o                         
   6  13 -12         72.40        -41.37        41.37 o                         
   7  13 -12         52.03        -31.13        43.29 o                         
   8  13 -12        215.95        273.57        51.17 o                         
   9  13 -12        139.09        159.95        45.75 o                         
  10  13 -12         97.35         -9.22        39.52 o                         
  11  13 -12        214.31        102.72        43.15 o                         
  12  13 -12        214.95        132.34       153.98 o                         
  13  13 -12        159.69        377.04       168.96 o                         
   0  14 -12        377.47        258.95        80.90 o                         
   1  14 -12         29.99        148.53        57.06 o                         
   2  14 -12         85.44         51.81        58.87 o                         
   3  14 -12         40.96        -10.75        51.20 o                         
   4  14 -12        188.12         57.35        98.21 o                         
   5  14 -12         22.96       -131.51       132.34 o                         
   6  14 -12         73.43         56.60       118.19 o                         
   2   0 -11       2880.55       2514.69       103.78 o                         
   4   0 -11       7041.99       6715.79       188.19 o                         
   6   0 -11       4497.90       4238.16       143.33 o                         
   8   0 -11       2431.21       2121.12       100.62 o                         
  10   0 -11       1116.64        953.67        67.51 o                         
  12   0 -11        362.64        218.90        54.10 o                         
  14   0 -11        932.63        842.84        83.17 o                         
  16   0 -11       3734.46       3718.36       189.21 o                         
  18   0 -11        747.03        941.77       109.45 o                         
  20   0 -11        310.76        153.15        91.56 o                         
  22   0 -11        406.77        276.76        57.19 o                         
  24   0 -11         93.39         47.09        44.60 o                         
  26   0 -11        267.42        314.07        72.00 o                         
  28   0 -11        230.44        173.37        55.85 o                         
  30   0 -11        303.02        346.99        69.97 o                         
  32   0 -11        340.74        287.03        68.19 o                         
   0   1 -11       2603.15       2560.04        81.11 o                         
   1   1 -11        553.08        717.87        31.32 o                         
   2   1 -11       2696.13       2742.42        57.16 o                         
   3   1 -11       1430.52       1713.14        68.43 o                         
   4   1 -11         61.90         86.43        13.73 o                         
   5   1 -11       1076.36        972.71        41.76 o                         
   6   1 -11        517.99        481.49        41.81 o                         
   7   1 -11        186.32        312.85        18.96 o                         
   8   1 -11        884.83        859.93        38.60 o                         
   9   1 -11        183.99        206.23        27.54 o                         
  10   1 -11       3648.16       3580.77       123.94 o                         
  11   1 -11       1558.00       1598.98        95.86 o                         
  12   1 -11       1740.37       1800.81        71.61 o                         
  13   1 -11        374.73        370.39        32.26 o                         
  14   1 -11        272.07        288.67        31.53 o                         
  15   1 -11        131.64        108.78        26.50 o                         
  16   1 -11        269.74        136.56        34.14 o                         
  17   1 -11        172.49        128.56        27.13 o                         
  18   1 -11         84.87         87.29        26.42 o                         
  19   1 -11        532.19        464.97        39.50 o                         
  20   1 -11       1379.97       1667.25        92.22 o                         
  21   1 -11        485.33        516.05        52.37 o                         
  22   1 -11         21.97         76.11        32.06 o                         
  23   1 -11         77.78         34.28        32.20 o                         
  24   1 -11        103.94         66.36        42.39 o                         
  25   1 -11        103.51        164.66        35.83 o                         
  26   1 -11         39.97         59.31        32.95 o                         
  27   1 -11        189.18        199.16        38.82 o                         
  28   1 -11         38.54         74.06        46.13 o                         
  29   1 -11        106.56         73.93        35.97 o                         
  30   1 -11         24.83        -32.52        37.59 o                         
  31   1 -11        190.99        194.47        43.98 o                         
  32   1 -11         18.43        -33.48        36.15 o                         
   1   2 -11       1602.43       1457.78        38.01 o                         
   2   2 -11        147.91        186.98        17.14 o                         
   3   2 -11       1240.24       1185.22        44.57 o                         
   4   2 -11       1204.12       1164.81        38.32 o                         
   5   2 -11        306.04        384.85        56.75 o                         
   6   2 -11       2276.89       2108.97        65.60 o                         
   7   2 -11         24.02        110.59        32.98 o                         
   8   2 -11       3413.05       3687.13       111.22 o                         
   9   2 -11       2134.58       2181.40        68.55 o                         
  10   2 -11        841.08        848.50        34.15 o                         
  11   2 -11       2417.52       2605.86        75.64 o                         
  12   2 -11        362.68        342.53        29.76 o                         
  13   2 -11       2109.28       2123.43       103.24 o                         
  14   2 -11         42.68         22.75        26.06 o                         
  15   2 -11        217.28        198.45        33.33 o                         
  16   2 -11        768.94        692.07        52.51 o                         
  17   2 -11        826.97        817.07       102.95 o                         
  18   2 -11       1149.78       1196.61        87.91 o                         
  19   2 -11         37.41         10.70        27.04 o                         
  20   2 -11       2571.10       2557.74       198.09 o                         
  21   2 -11       1946.44       2383.09       106.38 o                         
  22   2 -11        626.56        593.73        72.92 o                         
  23   2 -11        743.47        938.32        66.71 o                         
  24   2 -11        598.29        737.33        70.17 o                         
  25   2 -11         84.52         74.21        35.47 o                         
  26   2 -11        286.33        215.53        40.62 o                         
  27   2 -11         91.38         38.84        33.20 o                         
  28   2 -11        338.12        319.48        45.13 o                         
  29   2 -11         97.02         20.58        35.71 o                         
  30   2 -11        530.47        525.13        92.37 o                         
  31   2 -11        169.20        188.81        47.64 o                         
  32   2 -11         35.79        -57.59        57.59 o                         
   0   3 -11       3543.18       3809.95       113.49 o                         
   1   3 -11        593.56        783.21        37.16 o                         
   2   3 -11       1669.27       1624.54        57.47 o                         
   3   3 -11       1044.61        998.85        36.95 o                         
   4   3 -11        425.47        519.81        30.37 o                         
   5   3 -11        796.32        835.39        35.16 o                         
   6   3 -11       1281.56       1145.04        45.04 o                         
   7   3 -11        378.21        356.23        26.40 o                         
   8   3 -11       1081.17       1088.30        42.35 o                         
   9   3 -11        470.11        477.05        48.03 o                         
  10   3 -11       1233.12       1260.58        50.06 o                         
  11   3 -11        614.67        675.44        37.67 o                         
  12   3 -11        581.68        574.86        41.03 o                         
  13   3 -11        284.06        309.02        33.22 o                         
  14   3 -11       1484.63       1420.61        58.09 o                         
  15   3 -11        691.49        758.45        35.91 o                         
  16   3 -11        570.45        641.95        61.51 o                         
  17   3 -11        800.50        822.56        75.52 o                         
  18   3 -11         73.37         24.31        21.48 o                         
  19   3 -11        827.03        937.02       112.69 o                         
  20   3 -11        978.16        973.46       147.25 o                         
  21   3 -11        166.78         93.11        31.12 o                         
  22   3 -11        862.50        983.54        74.84 o                         
  23   3 -11        185.11        118.94        32.22 o                         
  24   3 -11         39.36        -27.78        27.78 o                         
  25   3 -11         30.85        -28.83        28.83 o                         
  26   3 -11         11.49          0.63        30.26 o                         
  27   3 -11        214.02        169.72        38.51 o                         
  28   3 -11         51.83         71.78        43.60 o                         
  29   3 -11        256.12        230.38        42.12 o                         
  30   3 -11         77.92         55.71       100.29 o                         
  31   3 -11         10.66        -33.10        33.10 o                         
   1   4 -11       9924.43      10344.88       250.08 o                         
   2   4 -11        164.80       1001.86        95.50 o                         
   3   4 -11       3499.34       3666.73        94.91 o                         
   4   4 -11        359.62        587.58        32.64 o                         
   5   4 -11        758.20        728.41        34.78 o                         
   6   4 -11         75.85        137.26        21.99 o                         
   7   4 -11       2443.63       2633.25        87.16 o                         
   8   4 -11       3121.10       3565.97       124.27 o                         
   9   4 -11       4828.40       5067.40       126.35 o                         
  10   4 -11        341.04        396.36        71.88 o                         
  11   4 -11       1405.77       1531.99       100.80 o                         
  12   4 -11        513.89        672.57        51.12 o                         
  13   4 -11       1135.75       1572.09        78.23 o                         
  14   4 -11        372.43        368.33        26.42 o                         
  15   4 -11        697.69        822.35        60.73 o                         
  16   4 -11        330.09        329.92        34.32 o                         
  17   4 -11        682.30        548.34        37.38 o                         
  18   4 -11        300.76        238.12        35.78 o                         
  19   4 -11        400.40        383.95        28.71 o                         
  20   4 -11        129.79         73.64        19.12 o                         
  21   4 -11        346.29        274.95        45.49 o                         
  22   4 -11        267.38        274.96        42.11 o                         
  23   4 -11         60.59        -38.30        38.30 o                         
  24   4 -11         93.57        100.11        35.15 o                         
  25   4 -11        323.59        213.09        40.09 o                         
  26   4 -11         16.95        -31.93        31.93 o                         
  27   4 -11        292.86        306.04        56.50 o                         
  28   4 -11         30.78         34.20        43.85 o                         
  29   4 -11         14.31        -40.21        54.10 o                         
  30   4 -11        122.95         76.31        61.03 o                         
  31   4 -11         61.34        -37.43        37.43 o                         
   0   5 -11       3465.00       3339.61       131.16 o                         
   1   5 -11        895.01       1396.63        52.74 o                         
   2   5 -11       2664.88       3105.39        93.51 o                         
   3   5 -11       5108.23       5191.31       137.18 o                         
   4   5 -11        243.12        767.78        71.00 o                         
   5   5 -11       5816.40       6411.75       145.05 o                         
   6   5 -11       2209.92       2818.95        91.04 o                         
   7   5 -11       1030.62       1371.59        60.52 o                         
   8   5 -11       1782.42       1878.09        61.16 o                         
   9   5 -11        243.76        248.60        39.94 o                         
  10   5 -11       2576.18       2819.59        96.45 o                         
  11   5 -11       1019.46       1248.00        47.81 o                         
  12   5 -11        398.26        369.34        33.30 o                         
  13   5 -11       1253.03       1220.38        59.59 o                         
  14   5 -11        123.30        156.84        31.08 o                         
  15   5 -11       1195.71       1350.20        87.66 o                         
  16   5 -11        392.01        341.84        33.40 o                         
  17   5 -11        100.01         20.46        26.75 o                         
  18   5 -11        377.36        385.83        36.22 o                         
  19   5 -11       1466.24       1595.82        67.59 o                         
  20   5 -11         45.94         51.86        31.93 o                         
  21   5 -11        112.76         55.55        25.84 o                         
  22   5 -11        254.87        218.14        32.32 o                         
  23   5 -11         15.59        -30.94        30.94 o                         
  24   5 -11        151.85        138.32        28.76 o                         
  25   5 -11         28.31        -31.74        32.45 o                         
  26   5 -11         90.37         47.27        35.96 o                         
  27   5 -11        188.47        176.38        40.43 o                         
  28   5 -11         83.30         19.07        37.61 o                         
  29   5 -11        455.96        383.72       187.23 o                         
  30   5 -11         69.53         20.07        38.32 o                         
   1   6 -11        203.64        277.79        20.72 o                         
   2   6 -11       1250.71       1259.54        52.24 o                         
   3   6 -11        272.20        460.88        37.77 o                         
   4   6 -11        962.41       1224.50        49.29 o                         
   5   6 -11       3186.93       2894.48        71.26 o                         
   6   6 -11       1530.90       1734.24        68.00 o                         
   7   6 -11        665.64        704.08        48.13 o                         
   8   6 -11        908.86       1076.43        65.17 o                         
   9   6 -11       1530.92       1663.51        60.55 o                         
  10   6 -11       1917.66       2045.61       115.18 o                         
  11   6 -11       2466.60       2648.08        97.77 o                         
  12   6 -11       2968.33       3452.34       114.87 o                         
  13   6 -11       2167.61       2627.49       114.73 o                         
  14   6 -11        954.19       1299.14        72.44 o                         
  15   6 -11        919.47       1156.71        76.40 o                         
  16   6 -11        548.54        466.13        57.29 o                         
  17   6 -11       2358.06       2531.12        91.91 o                         
  18   6 -11        277.91        340.78        41.34 o                         
  19   6 -11        322.22        297.80        45.78 o                         
  20   6 -11        750.76        821.54        78.30 o                         
  21   6 -11       1490.74       1684.36        78.98 o                         
  22   6 -11        208.68        134.27        40.78 o                         
  23   6 -11        579.68        824.89        57.59 o                         
  24   6 -11        101.16        102.35        37.86 o                         
  25   6 -11        103.51         30.73        29.95 o                         
  26   6 -11        331.48        241.14        43.10 o                         
  27   6 -11         20.82        -37.62        37.62 o                         
  28   6 -11        391.79        268.66        80.06 o                         
  29   6 -11        115.97         91.60        67.08 o                         
   0   7 -11        109.88         83.06        18.31 o                         
   1   7 -11        145.55        102.77        18.64 o                         
   2   7 -11        168.36        156.92        14.40 o                         
   3   7 -11        558.10        428.96        27.53 o                         
   4   7 -11         35.50        100.64        16.39 o                         
   5   7 -11        892.42        915.37        40.36 o                         
   6   7 -11        263.67        418.22        57.14 o                         
   7   7 -11       3424.43       2993.69       106.17 o                         
   8   7 -11         69.15        101.51        26.65 o                         
   9   7 -11        403.92        342.73        25.53 o                         
  10   7 -11          5.63         -7.51        30.17 o                         
  11   7 -11       1361.74       1528.41        58.34 o                         
  12   7 -11        263.73        235.47        28.94 o                         
  13   7 -11        701.64        947.81        65.51 o                         
  14   7 -11        992.87        961.44        68.77 o                         
  15   7 -11        465.46        417.03        44.52 o                         
  16   7 -11       1034.34       1088.76        67.24 o                         
  17   7 -11        701.43        821.78        61.36 o                         
  18   7 -11        725.78        919.36        60.30 o                         
  19   7 -11       1170.31       1240.44        68.64 o                         
  20   7 -11        580.41        602.19        59.61 o                         
  21   7 -11        443.70        384.45        37.59 o                         
  22   7 -11        149.12        191.01        32.63 o                         
  23   7 -11        447.94        522.23        44.77 o                         
  24   7 -11         67.52         21.14        31.10 o                         
  25   7 -11        175.38         76.23        33.17 o                         
  26   7 -11        267.73        224.70        40.30 o                         
  27   7 -11        221.91        160.85        64.92 o                         
  28   7 -11         68.07          6.86        43.00 o                         
   1   8 -11       1532.10       1526.69        59.73 o                         
   2   8 -11        342.40        507.16        36.33 o                         
   3   8 -11        759.69        975.60        46.87 o                         
   4   8 -11       1579.03       1730.08        58.13 o                         
   5   8 -11       1153.25       1424.22        59.43 o                         
   6   8 -11        307.44        468.31        32.10 o                         
   7   8 -11       1388.27       1168.00        55.28 o                         
   8   8 -11        352.26        375.26        31.71 o                         
   9   8 -11        799.35        733.47        44.21 o                         
  10   8 -11        378.24        312.37        41.20 o                         
  11   8 -11         15.49        -16.59        16.59 o                         
  12   8 -11        231.71         63.15        27.59 o                         
  13   8 -11        151.00        105.68        29.49 o                         
  14   8 -11        954.71        896.98        59.61 o                         
  15   8 -11        291.78        290.09        33.96 o                         
  16   8 -11        580.10        529.97        46.14 o                         
  17   8 -11        247.63         60.77        28.85 o                         
  18   8 -11        230.83        168.34        32.32 o                         
  19   8 -11        128.72         76.63        30.72 o                         
  20   8 -11         75.49         69.48        30.67 o                         
  21   8 -11        142.06        135.18        36.80 o                         
  22   8 -11        119.09         34.21        30.25 o                         
  23   8 -11        137.82          7.15        30.98 o                         
  24   8 -11         84.96          8.08        32.57 o                         
  25   8 -11        402.56        276.51        44.51 o                         
  26   8 -11        176.24        123.36        43.54 o                         
   0   9 -11       1422.39       1526.73        88.40 o                         
   1   9 -11         48.15        541.18        99.88 o                         
   2   9 -11       2085.39       2204.39        86.43 o                         
   3   9 -11       2567.01       2768.03        87.78 o                         
   4   9 -11         21.85        586.11        58.92 o                         
   5   9 -11       2676.61       2377.46        81.43 o                         
   6   9 -11         72.69        148.80        35.68 o                         
   7   9 -11        197.38        199.01        29.24 o                         
   8   9 -11        641.26        438.10        51.74 o                         
   9   9 -11       1187.23       1153.55        77.54 o                         
  10   9 -11       2006.40       1926.82        76.82 o                         
  11   9 -11         13.34        130.11        38.58 o                         
  12   9 -11       1594.34       1418.02        76.87 o                         
  13   9 -11        109.93        173.90        31.43 o                         
  14   9 -11        378.79        255.34        35.19 o                         
  15   9 -11        112.99         40.76        34.39 o                         
  16   9 -11         16.59         33.21        31.73 o                         
  17   9 -11        950.67       1275.68        91.36 o                         
  18   9 -11        361.41        265.48        40.30 o                         
  19   9 -11        772.52        658.65        62.96 o                         
  20   9 -11        575.62        485.21        56.18 o                         
  21   9 -11         94.37        -33.41        33.41 o                         
  22   9 -11         66.08        -13.38        39.02 o                         
  23   9 -11         57.34        -68.81        71.15 o                         
  24   9 -11         33.56        -38.31        38.31 o                         
  25   9 -11         94.74        -36.04        36.04 o                         
   1  10 -11        758.99        741.39        51.00 o                         
   2  10 -11         41.37         60.30        29.71 o                         
   3  10 -11         95.31         98.92        20.00 o                         
   4  10 -11        254.28        118.79        24.47 o                         
   5  10 -11        157.75        197.86        31.78 o                         
   6  10 -11        935.34        920.39        52.47 o                         
   7  10 -11        363.35        394.99        40.81 o                         
   8  10 -11        200.40        222.07        34.79 o                         
   9  10 -11        897.71        987.62        74.87 o                         
  10  10 -11        484.25        367.79        47.87 o                         
  11  10 -11        209.63        210.75        37.95 o                         
  12  10 -11        141.07        212.17        34.94 o                         
  13  10 -11       1272.90       1490.67        76.69 o                         
  14  10 -11        485.52        413.95        36.08 o                         
  15  10 -11         87.55         15.32        24.49 o                         
  16  10 -11         50.10         22.47        24.02 o                         
  17  10 -11        330.83        231.35        30.15 o                         
  18  10 -11        303.12        191.53        46.96 o                         
  19  10 -11        397.15        258.33        36.40 o                         
  20  10 -11        224.29        158.21        34.12 o                         
  21  10 -11        228.42        186.56        33.57 o                         
  22  10 -11         99.67        -31.23        31.23 o                         
  23  10 -11         18.00        -27.87        27.87 o                         
   0  11 -11       4341.19       3694.91       319.50 o                         
   1  11 -11        195.42        436.50        71.54 o                         
   2  11 -11        886.04        891.91        83.97 o                         
   3  11 -11         52.73         45.35        38.83 o                         
   4  11 -11         45.43        -29.38        29.38 o                         
   5  11 -11         34.31        -25.71        25.71 o                         
   6  11 -11         87.00        140.92        40.59 o                         
   7  11 -11        287.58        260.77        33.96 o                         
   8  11 -11       1777.52       1568.97        81.51 o                         
   9  11 -11         68.10        138.48        35.83 o                         
  10  11 -11        926.29        943.03        74.42 o                         
  11  11 -11         23.11        106.25        30.83 o                         
  12  11 -11        667.61        679.59        65.32 o                         
  13  11 -11        355.72        300.32        39.45 o                         
  14  11 -11         24.31        -34.65        34.65 o                         
  15  11 -11        188.39         79.77        45.40 o                         
  16  11 -11        283.66        172.91        38.29 o                         
  17  11 -11         42.14          0.11        44.72 o                         
  18  11 -11        166.45         65.94        41.01 o                         
  19  11 -11        178.46         86.40        62.82 o                         
  20  11 -11         85.40         50.80        41.41 o                         
  21  11 -11        158.25         42.48        54.89 o                         
   1  12 -11        254.93        173.23        32.89 o                         
   2  12 -11         22.17        106.68        29.16 o                         
   3  12 -11        867.81        750.25        63.64 o                         
   4  12 -11        138.64        114.84        59.51 o                         
   5  12 -11        127.98         83.71        31.91 o                         
   6  12 -11         45.00         17.49        35.35 o                         
   7  12 -11         28.78        -29.02        29.02 o                         
   8  12 -11        413.02        401.74        50.08 o                         
   9  12 -11        500.91        435.46        45.87 o                         
  10  12 -11        174.47        187.43        34.75 o                         
  11  12 -11        752.79        779.65        60.31 o                         
  12  12 -11         17.39         71.49        33.39 o                         
  13  12 -11        454.77        469.83        68.02 o                         
  14  12 -11         13.94          3.59        40.53 o                         
  15  12 -11         39.87        113.82        40.25 o                         
  16  12 -11        274.46        188.86        42.03 o                         
  17  12 -11         33.47        -34.40        34.40 o                         
  18  12 -11        127.48         25.20        38.51 o                         
   0  13 -11        525.84        409.78        79.93 o                         
   1  13 -11        232.86        348.60        55.24 o                         
   2  13 -11        787.34        750.22        72.43 o                         
   3  13 -11        306.64        341.36        46.27 o                         
   4  13 -11        149.46        137.15        45.07 o                         
   5  13 -11        129.27         47.92        43.71 o                         
   6  13 -11         37.33        -34.95        34.95 o                         
   7  13 -11         11.99        -30.89        30.89 o                         
   8  13 -11        222.78        207.97        39.38 o                         
   9  13 -11        506.51        487.49        46.53 o                         
  10  13 -11        294.41        280.78        62.51 o                         
  11  13 -11         39.97         12.52        38.57 o                         
  12  13 -11        395.05        296.93        51.81 o                         
  13  13 -11        343.78        267.83        42.03 o                         
  14  13 -11        434.71        297.51        49.01 o                         
  15  13 -11        234.48         52.41        62.89 o                         
   1  14 -11         70.77        -16.98        50.68 o                         
   2  14 -11         39.95        -52.02        52.02 o                         
   3  14 -11         68.24        -52.21        52.21 o                         
   4  14 -11        218.79         80.20        52.52 o                         
   5  14 -11         48.96         48.15        52.17 o                         
   6  14 -11        203.78        119.66        48.05 o                         
   7  14 -11          5.92         29.06        41.80 o                         
   8  14 -11        164.47        176.65        54.78 o                         
   9  14 -11        642.45        446.43        55.42 o                         
  10  14 -11         91.99        109.41       108.94 o                         
   0   0 -10       2923.57       2413.15        96.41 o                         
   2   0 -10       2092.05       1987.68        59.54 o                         
   4   0 -10       3864.54       3712.35       106.23 o                         
   6   0 -10         13.85         13.89        11.46 o                         
   8   0 -10       2099.90       1881.82        88.15 o                         
  10   0 -10       3892.17       3637.76       226.18 o                         
  12   0 -10       5339.25       4247.45       174.12 o                         
  14   0 -10        171.43         83.13        29.68 o                         
  16   0 -10        374.92        274.23        43.64 o                         
  18   0 -10       1358.68       1680.29       172.29 o                         
  20   0 -10       2077.75       1948.70       127.50 o                         
  22   0 -10       1080.30       1024.50       167.30 o                         
  24   0 -10        182.49         75.30        37.87 o                         
  26   0 -10        194.43        147.84        48.26 o                         
  28   0 -10        440.50        645.80       102.38 o                         
  30   0 -10          9.16        -15.67        43.84 o                         
  32   0 -10        248.81        195.15        66.75 o                         
   1   1 -10       2509.07       2333.79        49.29 o                         
   2   1 -10       1111.11       1280.91        39.40 o                         
   3   1 -10       3672.30       3640.15        75.17 o                         
   4   1 -10       1986.20       2015.87        67.04 o                         
   5   1 -10        698.08        776.38        40.49 o                         
   6   1 -10       3708.01       3693.24       100.30 o                         
   7   1 -10        253.67        185.19        21.77 o                         
   8   1 -10        354.47        407.05        27.32 o                         
   9   1 -10       1911.09       1854.07        56.76 o                         
  10   1 -10       2248.22       2416.13        90.82 o                         
  11   1 -10       6893.51       6166.34       208.05 o                         
  12   1 -10        436.88        411.73        55.72 o                         
  13   1 -10       1835.91       1756.41        75.03 o                         
  14   1 -10         84.55         53.59        21.36 o                         
  15   1 -10       1030.62       1005.96        54.12 o                         
  16   1 -10        840.52        640.68        51.71 o                         
  17   1 -10         26.77         -7.94        23.10 o                         
  18   1 -10         93.98         55.91        25.66 o                         
  19   1 -10       1947.02       2012.72        90.81 o                         
  20   1 -10        208.12        178.32        29.97 o                         
  21   1 -10        204.75        138.54        27.99 o                         
  22   1 -10         87.31        -16.28        40.39 o                         
  23   1 -10        319.40        272.84        41.12 o                         
  24   1 -10         17.49        -23.46        23.46 o                         
  25   1 -10        382.00        352.27        46.18 o                         
  26   1 -10        101.56         96.72        32.45 o                         
  27   1 -10        513.18        549.35        51.22 o                         
  28   1 -10         68.82          1.34        30.25 o                         
  29   1 -10        133.64        146.04        38.48 o                         
  30   1 -10         32.58         15.92        34.35 o                         
  31   1 -10        123.37         40.14        37.58 o                         
  32   1 -10         24.41        -38.00        38.00 o                         
  33   1 -10        332.20        448.40        54.96 o                         
   0   2 -10       2337.57       2654.74       144.54 o                         
   1   2 -10       4539.11       4752.56        94.87 o                         
   2   2 -10       1290.97       1491.34        48.19 o                         
   3   2 -10        624.80        700.35        29.81 o                         
   4   2 -10        417.55        548.88        30.15 o                         
   5   2 -10       2177.15       1981.41        59.50 o                         
   6   2 -10       1317.98       1359.45        46.91 o                         
   7   2 -10       1171.04       1035.74        39.24 o                         
   8   2 -10       2234.08       2145.97        65.61 o                         
   9   2 -10        474.51        601.43        41.22 o                         
  10   2 -10        357.22        374.61        30.66 o                         
  11   2 -10       2616.32       2583.50        91.19 o                         
  12   2 -10        441.99        358.97        25.39 o                         
  13   2 -10        856.27        861.03        47.94 o                         
  14   2 -10        759.92        796.45        53.44 o                         
  15   2 -10        828.81        842.92        54.72 o                         
  16   2 -10        217.46        209.48        32.77 o                         
  17   2 -10       1872.46       1780.71        94.28 o                         
  18   2 -10        796.97        766.22        56.04 o                         
  19   2 -10        618.64        624.93        47.18 o                         
  20   2 -10         41.01         18.29        27.83 o                         
  21   2 -10       1103.14       1181.09        70.34 o                         
  22   2 -10        375.62        424.87        44.43 o                         
  23   2 -10        108.54        124.70        32.11 o                         
  24   2 -10         64.34         32.01        27.07 o                         
  25   2 -10        274.37        254.45        38.56 o                         
  26   2 -10        194.88        184.50        36.01 o                         
  27   2 -10        999.91       1219.58        78.05 o                         
  28   2 -10        395.69        353.59        43.43 o                         
  29   2 -10        131.60        117.85        47.09 o                         
  30   2 -10         84.92         91.76        40.72 o                         
  31   2 -10        102.20         57.36        54.01 o                         
  32   2 -10         55.91        -37.02        37.38 o                         
  33   2 -10          1.56        -66.50        67.83 o                         
   1   3 -10        359.77        391.18        24.72 o                         
   2   3 -10       1598.56       1479.33        39.88 o                         
   3   3 -10        855.59       1062.76        45.47 o                         
   4   3 -10       4315.26       4456.77       100.20 o                         
   5   3 -10       2983.17       3183.02        99.49 o                         
   6   3 -10        362.59        403.96        36.80 o                         
   7   3 -10       1881.30       1958.99        62.22 o                         
   8   3 -10        660.62        725.92        32.88 o                         
   9   3 -10        439.73        339.48        36.12 o                         
  10   3 -10        815.92        798.39        49.55 o                         
  11   3 -10        420.17        495.12        28.66 o                         
  12   3 -10       1480.83       1397.38        55.48 o                         
  13   3 -10       1019.28       1022.43        47.77 o                         
  14   3 -10        648.79        721.14        32.65 o                         
  15   3 -10       1020.45       1198.98        42.04 o                         
  16   3 -10       2318.44       2388.57        87.02 o                         
  17   3 -10        244.21        250.26        22.07 o                         
  18   3 -10        939.90        943.13        73.13 o                         
  19   3 -10        811.74        675.59        72.39 o                         
  20   3 -10        151.53        179.94        31.67 o                         
  21   3 -10        874.41        944.60       145.66 o                         
  22   3 -10         89.31         78.79        32.30 o                         
  23   3 -10        213.31        191.20        32.90 o                         
  24   3 -10        852.00        837.16        63.53 o                         
  25   3 -10        312.52        193.94        35.71 o                         
  26   3 -10        108.75        106.53        47.08 o                         
  27   3 -10         29.75        -28.44        28.44 o                         
  28   3 -10        497.96        485.40        64.98 o                         
  29   3 -10         20.58        -28.26        30.08 o                         
  30   3 -10        260.56        244.98        43.39 o                         
  31   3 -10         34.67         -8.83        46.24 o                         
  32   3 -10         22.89        -34.15        34.15 o                         
   0   4 -10       3462.21       4176.75       120.00 o                         
   1   4 -10       2221.68       2749.77        77.42 o                         
   2   4 -10       2233.49       3001.98        93.66 o                         
   3   4 -10       6364.59       7235.70       155.19 o                         
   4   4 -10       3082.42       3814.36       118.98 o                         
   5   4 -10      14033.30      14273.16       298.09 o                         
   6   4 -10        900.50       1737.51        87.10 o                         
   7   4 -10       8099.08       8162.46       205.13 o                         
   8   4 -10        958.69       1366.62        54.46 o                         
   9   4 -10        881.54        966.69        40.75 o                         
  10   4 -10       1129.48       1112.26        57.89 o                         
  11   4 -10       1514.77       1919.52        74.62 o                         
  12   4 -10        416.55        435.67        37.36 o                         
  13   4 -10       1047.19       1079.47        53.25 o                         
  14   4 -10         99.03         63.31        21.41 o                         
  15   4 -10       1933.30       1893.11        82.45 o                         
  16   4 -10        317.94        312.70        27.69 o                         
  17   4 -10        901.24        938.67        50.21 o                         
  18   4 -10        799.74        749.89        45.86 o                         
  19   4 -10        209.67        183.44        24.77 o                         
  20   4 -10        209.56        223.82        34.88 o                         
  21   4 -10       1141.90       1189.24        60.84 o                         
  22   4 -10        233.42        134.26        26.63 o                         
  23   4 -10       1013.77       1197.05        75.48 o                         
  24   4 -10        159.98        113.59        31.89 o                         
  25   4 -10        134.69         97.23        34.59 o                         
  26   4 -10        145.21         67.18        32.12 o                         
  27   4 -10         54.85          3.73        29.71 o                         
  28   4 -10         93.40         32.01        33.33 o                         
  29   4 -10        470.99        518.67        52.97 o                         
  30   4 -10         12.48        -42.95        42.95 o                         
  31   4 -10         69.37        -41.29        41.29 o                         
  32   4 -10         53.46         -8.74        38.16 o                         
   1   5 -10       2548.39       2306.67        66.13 o                         
   2   5 -10        506.54        719.37        33.19 o                         
   3   5 -10        345.99        564.37        50.04 o                         
   4   5 -10       3145.02       3637.34       100.57 o                         
   5   5 -10        272.25        821.05        63.28 o                         
   6   5 -10       2911.68       3572.97       112.21 o                         
   7   5 -10       4130.01       4072.35       105.12 o                         
   8   5 -10       2557.71       2614.42        81.23 o                         
   9   5 -10        553.35        596.57        61.22 o                         
  10   5 -10         86.24         50.96        19.94 o                         
  11   5 -10        246.37        216.88        33.53 o                         
  12   5 -10       3225.70       2921.28       125.75 o                         
  13   5 -10        755.97        865.30        89.51 o                         
  14   5 -10       1351.15       1445.65        73.95 o                         
  15   5 -10       1352.92       1492.90        67.04 o                         
  16   5 -10       1570.52       1885.24        74.84 o                         
  17   5 -10       2225.13       2125.71        82.16 o                         
  18   5 -10        476.44        529.03        43.55 o                         
  19   5 -10        190.75        188.66        30.28 o                         
  20   5 -10        654.66        742.00        50.55 o                         
  21   5 -10        397.39        272.05        30.19 o                         
  22   5 -10        106.28         69.84        25.61 o                         
  23   5 -10        688.52        585.80        40.38 o                         
  24   5 -10         14.05        -27.64        27.64 o                         
  25   5 -10         95.64         23.67        33.07 o                         
  26   5 -10        319.47        393.83        48.62 o                         
  27   5 -10         16.71        -35.91        35.91 o                         
  28   5 -10        416.47        446.78        52.60 o                         
  29   5 -10          3.89         -6.86        37.15 o                         
  30   5 -10          7.75        -49.30        49.39 o                         
  31   5 -10        103.87         27.34        39.56 o                         
   0   6 -10       2665.38       2255.75        85.89 o                         
   1   6 -10        307.62        403.08        43.79 o                         
   2   6 -10        362.45        448.32        35.48 o                         
   3   6 -10        624.58        756.54        40.19 o                         
   4   6 -10       1934.06       1651.38        42.54 o                         
   5   6 -10        519.01        550.72        28.30 o                         
   6   6 -10         74.30        116.46        26.58 o                         
   7   6 -10       2693.75       2500.57        73.32 o                         
   8   6 -10        403.50        508.51        55.37 o                         
   9   6 -10        884.49        735.68        47.36 o                         
  10   6 -10       1074.62        907.59        40.78 o                         
  11   6 -10        145.56        105.62        22.38 o                         
  12   6 -10       2632.18       2696.55       107.95 o                         
  13   6 -10        521.08        720.80        69.27 o                         
  14   6 -10       1894.36       1938.15        91.04 o                         
  15   6 -10       3359.66       3939.02       165.52 o                         
  16   6 -10       1167.60       1415.63       109.18 o                         
  17   6 -10       1735.14       1809.03        71.15 o                         
  18   6 -10        122.50        126.48        31.87 o                         
  19   6 -10        669.97        613.38        56.59 o                         
  20   6 -10        671.15        775.09        65.95 o                         
  21   6 -10         93.97         29.07        28.59 o                         
  22   6 -10        803.36        806.26        56.33 o                         
  23   6 -10        412.39        329.63        37.90 o                         
  24   6 -10        445.87        350.60        34.86 o                         
  25   6 -10        236.84        254.59        35.83 o                         
  26   6 -10        305.06        236.37        34.45 o                         
  27   6 -10        293.97        388.49        50.29 o                         
  28   6 -10         47.39        -33.41        33.41 o                         
  29   6 -10         31.15        -35.21        43.77 o                         
  30   6 -10        100.89         92.41        43.88 o                         
   1   7 -10        828.73        977.92        37.06 o                         
   2   7 -10       1116.65       1283.08        45.71 o                         
   3   7 -10        200.93        379.10        31.32 o                         
   4   7 -10       1452.41       1197.31        41.55 o                         
   5   7 -10        501.48        580.68        30.34 o                         
   6   7 -10        577.33        543.46        31.00 o                         
   7   7 -10        700.36        613.32        35.97 o                         
   8   7 -10          9.20          2.42        20.68 o                         
   9   7 -10        149.61        142.95        20.29 o                         
  10   7 -10         21.11         44.37        15.32 o                         
  11   7 -10       2546.07       2362.76        76.91 o                         
  12   7 -10        658.68        849.04        80.04 o                         
  13   7 -10       1956.64       1827.56        75.51 o                         
  14   7 -10        237.70        178.60        43.61 o                         
  15   7 -10       1771.64       1774.48        79.10 o                         
  16   7 -10         24.12         35.21        29.90 o                         
  17   7 -10         41.14          4.87        27.32 o                         
  18   7 -10        224.97        126.21        37.92 o                         
  19   7 -10        234.91        175.31        31.10 o                         
  20   7 -10        275.99        299.70        37.33 o                         
  21   7 -10        636.34        447.00        38.89 o                         
  22   7 -10         61.98         59.82        31.45 o                         
  23   7 -10       1767.27       2241.43       104.46 o                         
  24   7 -10         19.64        -16.47        27.64 o                         
  25   7 -10        188.63         99.23        33.59 o                         
  26   7 -10          3.28        -26.51        26.51 o                         
  27   7 -10        134.21        119.35        35.21 o                         
  28   7 -10          1.53        -41.26        41.26 o                         
  29   7 -10         72.99          1.85        89.31 o                         
   0   8 -10        469.68        655.56        52.78 o                         
   1   8 -10         58.20        121.53        24.07 o                         
   2   8 -10        541.47        621.56        29.32 o                         
   3   8 -10        458.81        549.31        36.88 o                         
   4   8 -10        340.40        286.83        21.86 o                         
   5   8 -10        579.33        348.08        26.07 o                         
   6   8 -10         10.24         -8.49        26.61 o                         
   7   8 -10        227.33        161.27        31.92 o                         
   8   8 -10        429.70        351.64        33.11 o                         
   9   8 -10        914.26        923.09        59.68 o                         
  10   8 -10        260.16        298.91        27.87 o                         
  11   8 -10       1212.24       1212.15        52.34 o                         
  12   8 -10        430.43        417.81        34.11 o                         
  13   8 -10        816.65        630.20        45.01 o                         
  14   8 -10        645.27        536.30        45.45 o                         
  15   8 -10        328.06        194.92        32.33 o                         
  16   8 -10        299.66        256.05        36.11 o                         
  17   8 -10        281.33        228.15        35.91 o                         
  18   8 -10         22.80        -27.39        27.39 o                         
  19   8 -10        124.19         91.63        31.98 o                         
  20   8 -10        416.88        441.42        45.98 o                         
  21   8 -10         86.90         54.74        31.53 o                         
  22   8 -10       1389.65       1483.30        75.93 o                         
  23   8 -10        174.31        206.46        37.32 o                         
  24   8 -10        648.23        890.88        62.69 o                         
  25   8 -10         69.69          9.29        36.65 o                         
  26   8 -10         71.30        -30.90        30.90 o                         
  27   8 -10         83.38         35.21        36.71 o                         
  28   8 -10          6.87        -47.99        47.99 o                         
   1   9 -10        299.12        313.78        29.82 o                         
   2   9 -10        926.72        846.41        48.81 o                         
   3   9 -10       1304.69       1400.12        59.75 o                         
   4   9 -10        455.92        560.92        60.79 o                         
   5   9 -10       1345.29       1533.04        73.82 o                         
   6   9 -10       3102.34       2949.86        88.36 o                         
   7   9 -10        155.44        245.55        43.73 o                         
   8   9 -10         36.48         35.14        26.85 o                         
   9   9 -10        636.93        557.86        59.97 o                         
  10   9 -10       1098.92       1033.09        69.92 o                         
  11   9 -10       1321.08       1395.58        66.12 o                         
  12   9 -10        722.40        820.57        53.57 o                         
  13   9 -10       2512.76       2521.53       100.46 o                         
  14   9 -10          7.90         58.45        37.54 o                         
  15   9 -10       1452.38       1556.20        79.36 o                         
  16   9 -10        326.78        320.19        37.72 o                         
  17   9 -10        346.60        346.75        37.76 o                         
  18   9 -10        253.10        230.76        36.59 o                         
  19   9 -10        585.86        533.11       105.35 o                         
  20   9 -10         89.99         52.91        33.14 o                         
  21   9 -10        408.10        293.78        38.57 o                         
  22   9 -10         46.71        -16.69        32.05 o                         
  23   9 -10        268.81        261.16        40.61 o                         
  24   9 -10          1.04        -31.62        31.62 o                         
  25   9 -10        125.12        105.30        33.19 o                         
  26   9 -10        160.25         63.69        44.19 o                         
   0  10 -10       2902.46       2572.45       276.33 o                         
   1  10 -10       1212.95       1703.36        97.53 o                         
   2  10 -10        876.89       1315.70        81.98 o                         
   3  10 -10       2010.91       2208.68        79.63 o                         
   4  10 -10        729.60       1031.99        63.62 o                         
   5  10 -10       1384.04       1600.91        68.60 o                         
   6  10 -10        419.01        337.06        42.90 o                         
   7  10 -10        495.45        515.39        42.24 o                         
   8  10 -10        702.24        708.12        68.43 o                         
   9  10 -10        606.35        462.66        57.65 o                         
  10  10 -10        457.18        510.04        45.72 o                         
  11  10 -10        452.58        400.00        41.37 o                         
  12  10 -10        553.70        356.60        41.17 o                         
  13  10 -10       1092.89       1376.58        61.29 o                         
  14  10 -10        834.29       1139.70        54.90 o                         
  15  10 -10        793.00        838.60        47.80 o                         
  16  10 -10        673.58        546.94        41.81 o                         
  17  10 -10         32.44         -7.95        21.69 o                         
  18  10 -10         45.61        -16.53        21.60 o                         
  19  10 -10         44.62        -29.35        29.35 o                         
  20  10 -10         53.60        -23.64        23.64 o                         
  21  10 -10         13.97        -22.94        22.94 o                         
  22  10 -10        357.99        230.49        39.99 o                         
  23  10 -10         21.04        -28.00        28.00 o                         
  24  10 -10         64.58         -8.11        31.64 o                         
  25  10 -10         44.03        -32.64        46.91 o                         
   1  11 -10        544.08        648.04        60.57 o                         
   2  11 -10       1887.90       2376.21        85.96 o                         
   3  11 -10         46.91        553.17        59.62 o                         
   4  11 -10       2093.54       2200.10        82.16 o                         
   5  11 -10        142.32        462.13        56.80 o                         
   6  11 -10       1702.02       2198.39        78.32 o                         
   7  11 -10       1182.08       1328.95        99.94 o                         
   8  11 -10        472.84        620.67        46.41 o                         
   9  11 -10        277.12        229.33        34.38 o                         
  10  11 -10         31.35         66.63        25.88 o                         
  11  11 -10        431.65        489.36        37.16 o                         
  12  11 -10        283.06        333.09        33.48 o                         
  13  11 -10        136.29        142.06        27.93 o                         
  14  11 -10        414.89        398.91        38.11 o                         
  15  11 -10        206.19        134.81        37.78 o                         
  16  11 -10        532.31        409.52        42.00 o                         
  17  11 -10        165.73         32.02        28.52 o                         
  18  11 -10         15.99        -15.61        26.05 o                         
  19  11 -10         35.70         -2.83        27.77 o                         
  20  11 -10        180.95         63.52        41.95 o                         
  21  11 -10         44.01         20.61        29.90 o                         
  22  11 -10         25.93        -17.59        28.40 o                         
  23  11 -10        324.99       -110.70       129.01 o                         
   0  12 -10        448.68        246.58        58.12 o                         
   1  12 -10         31.98          6.06        30.34 o                         
   2  12 -10        147.37        114.26        30.09 o                         
   3  12 -10        371.81        381.42        35.40 o                         
   4  12 -10        102.51        151.64        28.49 o                         
   5  12 -10        504.53        398.49        52.89 o                         
   6  12 -10        101.41         71.29        34.35 o                         
   7  12 -10        152.71         34.38        32.29 o                         
   8  12 -10         69.85        121.46        28.11 o                         
   9  12 -10        472.97        335.86        46.71 o                         
  10  12 -10          0.46        -14.73        24.04 o                         
  11  12 -10         94.99         44.28        27.46 o                         
  12  12 -10         45.89         37.15        27.31 o                         
  13  12 -10         30.44         85.00        28.96 o                         
  14  12 -10        515.76        489.70        59.11 o                         
  15  12 -10        255.89        202.37        36.73 o                         
  16  12 -10        146.03        185.36        35.79 o                         
  17  12 -10        685.74        568.35        75.79 o                         
  18  12 -10         96.70         37.11        30.32 o                         
  19  12 -10        284.47        202.94        39.82 o                         
  20  12 -10          0.34        -32.39        32.39 o                         
   1  13 -10         85.89        100.65        33.45 o                         
   2  13 -10        258.89        206.47        39.63 o                         
   3  13 -10        390.87        358.82        49.97 o                         
   4  13 -10        370.32        359.76        52.87 o                         
   5  13 -10        157.44         95.57        48.29 o                         
   6  13 -10        169.26         75.18        39.65 o                         
   7  13 -10         41.16         58.58        27.59 o                         
   8  13 -10         93.19        151.05        30.75 o                         
   9  13 -10        120.50        118.93        30.35 o                         
  10  13 -10         75.01         20.66        27.24 o                         
  11  13 -10        322.23        309.14        41.66 o                         
  12  13 -10        382.66        301.47        36.65 o                         
  13  13 -10         10.89         -2.06        35.20 o                         
  14  13 -10         99.51         25.32        39.24 o                         
  15  13 -10        375.64        321.79        44.32 o                         
  16  13 -10        287.65        264.96        38.92 o                         
  17  13 -10         11.99        -13.96        41.69 o                         
   0  14 -10       1130.59       1142.69       174.79 o                         
   1  14 -10         25.77        280.74        73.05 o                         
   2  14 -10        320.00        573.85        89.79 o                         
   3  14 -10        404.60        263.81        51.79 o                         
   4  14 -10         26.03         23.00        44.72 o                         
   5  14 -10        311.34        305.62        58.52 o                         
   6  14 -10        266.63        322.09       128.59 o                         
   7  14 -10         47.20        -38.70        38.93 o                         
   8  14 -10        172.02        101.75        35.47 o                         
   9  14 -10        118.73         58.61        30.58 o                         
  10  14 -10        323.68        186.88        43.31 o                         
  11  14 -10        160.47        114.03        38.05 o                         
  12  14 -10        326.03        260.01        37.53 o                         
  13  14 -10         77.74        114.26        96.24 o                         
   1  15 -10        600.64        494.28        69.59 o                         
   2  15 -10        223.09        207.31        75.67 o                         
   3  15 -10        186.19        -34.96       126.51 o                         
   4  15 -10          7.02        -17.59       109.87 o                         
   5  15 -10         46.90       -139.00       139.00 o                         
   6  15 -10         31.80        -81.01        90.58 o                         
   2   0  -9       5418.08       5341.08       132.03 o                         
   4   0  -9      18689.45      18714.68       537.26 o                         
   6   0  -9       1149.59       1337.66        77.34 o                         
   8   0  -9        503.26        327.13        36.79 o                         
  10   0  -9        484.11        203.92        70.75 o                         
  12   0  -9       2196.03       2947.54       320.40 o                         
  14   0  -9       5082.77       4660.13       192.15 o                         
  16   0  -9        180.57        218.07        49.94 o                         
  18   0  -9        524.39        480.17        72.41 o                         
  20   0  -9       7918.23       8022.13       375.71 o                         
  22   0  -9         24.16        -28.90        28.90 o                         
  24   0  -9        239.20        163.36        38.51 o                         
  26   0  -9        694.80        786.68        84.27 o                         
  28   0  -9        285.64        387.14        63.51 o                         
  30   0  -9        767.10       1027.83       139.83 o                         
  32   0  -9         85.93         87.37        55.77 o                         
  34   0  -9        118.13        -21.39        51.19 o                         
   0   1  -9        595.52        709.82        27.32 o                         
   1   1  -9        557.38        625.45        19.47 o                         
   2   1  -9         69.35        108.32        21.07 o                         
   3   1  -9       5755.03       5480.85       105.56 o                         
   4   1  -9       2560.09       3625.04        94.09 o                         
   5   1  -9       5401.17       5264.22       122.62 o                         
   6   1  -9        323.98        550.62        32.65 o                         
   7   1  -9       5498.07       5140.19       135.30 o                         
   8   1  -9        152.90        148.80        32.32 o                         
   9   1  -9       1857.97       1902.28        51.43 o                         
  10   1  -9       1294.02       1347.27        64.89 o                         
  11   1  -9         67.99         82.56        21.45 o                         
  12   1  -9       1004.55        946.42        57.64 o                         
  13   1  -9        607.09        830.29        55.85 o                         
  14   1  -9        579.71        416.45        41.25 o                         
  15   1  -9        776.55        645.85        49.26 o                         
  16   1  -9        484.84        316.20        28.85 o                         
  17   1  -9       2128.36       2504.16        98.95 o                         
  18   1  -9       1171.26       1130.31        56.86 o                         
  19   1  -9       1311.23       1116.24        67.44 o                         
  20   1  -9        540.82        509.40        46.36 o                         
  21   1  -9        214.45        150.44        28.06 o                         
  22   1  -9        743.11        673.23        62.83 o                         
  23   1  -9        580.51        403.52        58.82 o                         
  24   1  -9        422.53        453.64        57.08 o                         
  25   1  -9        159.28        331.08        43.92 o                         
  26   1  -9          7.72          4.07        30.91 o                         
  27   1  -9        521.94        449.50        48.85 o                         
  28   1  -9         27.39        -26.58        29.79 o                         
  29   1  -9        110.90        146.48        36.15 o                         
  30   1  -9         39.46         15.13        31.39 o                         
  31   1  -9          5.38        -21.80        30.01 o                         
  32   1  -9         27.00        -37.19        37.19 o                         
  33   1  -9          3.04        -37.91        37.91 o                         
  34   1  -9         45.00        -32.66        32.92 o                         
   1   2  -9       1708.16       1807.38        39.04 o                         
   2   2  -9       1193.05       1383.05        35.87 o                         
   3   2  -9        253.93        458.09        25.51 o                         
   4   2  -9       5471.65       4951.08       109.93 o                         
   5   2  -9       2990.43       3551.34        78.38 o                         
   6   2  -9       1603.04       1978.02        62.85 o                         
   7   2  -9        544.92        771.35        36.04 o                         
   8   2  -9       3360.16       3150.08        87.36 o                         
   9   2  -9        931.91        668.34        32.43 o                         
  10   2  -9        142.94        147.21        15.45 o                         
  11   2  -9          3.42         46.11        15.17 o                         
  12   2  -9       1384.03       1162.56        45.90 o                         
  13   2  -9       1156.70       1028.83        47.35 o                         
  14   2  -9        437.86        350.09        20.29 o                         
  15   2  -9       1329.86       1542.48        78.70 o                         
  16   2  -9       3451.45       3653.91       117.64 o                         
  17   2  -9        264.76        345.10        32.61 o                         
  18   2  -9       2773.21       2765.13       107.39 o                         
  19   2  -9        250.74        226.35        31.41 o                         
  20   2  -9        692.52        654.59        48.66 o                         
  21   2  -9        291.41        257.31        29.99 o                         
  22   2  -9        341.62        321.32        35.98 o                         
  23   2  -9        924.10       1163.08        90.57 o                         
  24   2  -9        235.43        230.38        46.76 o                         
  25   2  -9       1553.83       2058.89        95.30 o                         
  26   2  -9        332.09        366.25        36.77 o                         
  27   2  -9        131.59         64.99        31.11 o                         
  28   2  -9        252.80        252.66        37.96 o                         
  29   2  -9         56.59         82.07        33.00 o                         
  30   2  -9         69.84        -27.57        27.57 o                         
  31   2  -9        232.56        284.97        57.94 o                         
  32   2  -9         86.52         60.22        62.42 o                         
  33   2  -9        319.10        393.78        58.56 o                         
   0   3  -9        216.89        215.57        35.79 o                         
   1   3  -9       1755.15       1809.13        53.56 o                         
   2   3  -9       2916.27       2721.76        73.82 o                         
   3   3  -9       2843.11       3080.41        71.10 o                         
   4   3  -9       1207.65       1780.04        54.84 o                         
   5   3  -9       2609.82       2622.04        63.39 o                         
   6   3  -9        637.49        611.60        23.87 o                         
   7   3  -9        677.17        673.94        27.59 o                         
   8   3  -9        392.31        381.87        27.55 o                         
   9   3  -9        357.93        449.72        39.93 o                         
  10   3  -9       2052.92       2096.28        91.41 o                         
  11   3  -9        913.82       1055.91        47.85 o                         
  12   3  -9       2128.73       2257.09        80.25 o                         
  13   3  -9        289.56        266.52        27.66 o                         
  14   3  -9        105.89         95.79        23.11 o                         
  15   3  -9       2920.43       2621.25        72.68 o                         
  16   3  -9        568.21        713.54        36.86 o                         
  17   3  -9         54.66         56.15        18.46 o                         
  18   3  -9       1429.71       1497.43        81.31 o                         
  19   3  -9       1269.64       1474.60        51.80 o                         
  20   3  -9         37.84         78.09        27.61 o                         
  21   3  -9       2249.73       2247.20       100.08 o                         
  22   3  -9       1020.64        980.94        90.10 o                         
  23   3  -9        225.57        184.89        49.85 o                         
  24   3  -9        653.59        797.47        54.91 o                         
  25   3  -9        162.70        229.60        33.35 o                         
  26   3  -9        255.35        181.86        32.90 o                         
  27   3  -9         25.65          2.90        26.64 o                         
  28   3  -9          3.72        -26.97        26.97 o                         
  29   3  -9         60.13         48.63        33.25 o                         
  30   3  -9         65.53        -31.39        31.39 o                         
  31   3  -9         14.79         -3.05        31.85 o                         
  32   3  -9        457.15        623.58        77.95 o                         
  33   3  -9          8.86        -49.46        53.57 o                         
   1   4  -9       4153.15       4306.76       131.46 o                         
   2   4  -9         92.90        632.75        54.93 o                         
   3   4  -9       4451.93       5003.97       109.73 o                         
   4   4  -9       3045.33       3775.95        86.08 o                         
   5   4  -9       2622.36       2934.93        70.95 o                         
   6   4  -9         92.10        236.95        23.69 o                         
   7   4  -9        807.02        782.76        37.95 o                         
   8   4  -9        708.78        845.51        37.01 o                         
   9   4  -9       2206.60       2050.38        64.99 o                         
  10   4  -9        985.62       1071.49        53.35 o                         
  11   4  -9       5788.79       6334.57       166.97 o                         
  12   4  -9        371.01        516.45        54.05 o                         
  13   4  -9        939.31        931.30        51.37 o                         
  14   4  -9         38.51         24.11        16.55 o                         
  15   4  -9        108.77        147.10        19.28 o                         
  16   4  -9        574.23        782.92        38.33 o                         
  17   4  -9        311.38        257.97        28.30 o                         
  18   4  -9       1171.03       1040.35        69.57 o                         
  19   4  -9        981.35       1062.64        88.48 o                         
  20   4  -9         59.61         45.32        21.00 o                         
  21   4  -9        419.79        482.10        45.81 o                         
  22   4  -9        213.17        168.62        26.00 o                         
  23   4  -9        381.50        291.47        24.79 o                         
  24   4  -9        294.79        342.72        41.55 o                         
  25   4  -9        270.80        239.55        34.55 o                         
  26   4  -9        142.08         57.45        30.56 o                         
  27   4  -9         16.63          3.11        29.27 o                         
  28   4  -9          3.43        -34.43        34.43 o                         
  29   4  -9        104.81         -8.88        31.79 o                         
  30   4  -9        193.43        173.14        40.21 o                         
  31   4  -9         96.14         32.00        48.01 o                         
  32   4  -9        213.09        165.14        44.50 o                         
  33   4  -9        117.17         35.02        86.98 o                         
   0   5  -9       3335.26       3496.00       154.77 o                         
   1   5  -9       2349.06       3205.43        87.43 o                         
   2   5  -9       4158.64       4513.69       100.24 o                         
   3   5  -9        952.64       1374.27        46.69 o                         
   4   5  -9       1334.86       1512.85        70.85 o                         
   5   5  -9       2920.53       3304.16        75.51 o                         
   6   5  -9       1574.54       1664.67        62.41 o                         
   7   5  -9        749.15        905.92        43.67 o                         
   8   5  -9       2676.16       2746.35        74.00 o                         
   9   5  -9       1227.04       1148.56        54.55 o                         
  10   5  -9       2096.39       1954.15        58.49 o                         
  11   5  -9        407.37        372.66        34.66 o                         
  12   5  -9       2001.63       2079.70        76.74 o                         
  13   5  -9        580.24        723.64        47.05 o                         
  14   5  -9        242.46        193.87        47.33 o                         
  15   5  -9       1681.48       1736.12        64.86 o                         
  16   5  -9        297.13        307.74        28.81 o                         
  17   5  -9        152.67        104.05        26.20 o                         
  18   5  -9        363.17        278.13        35.47 o                         
  19   5  -9        319.29        290.21        32.50 o                         
  20   5  -9        617.18        531.37        38.91 o                         
  21   5  -9        673.12        910.46        73.00 o                         
  22   5  -9        940.63        967.90        61.21 o                         
  23   5  -9        158.09        112.76        26.69 o                         
  24   5  -9         50.70          2.45        24.70 o                         
  25   5  -9        138.44        126.28        29.03 o                         
  26   5  -9        191.51         83.94        27.64 o                         
  27   5  -9         57.85        -15.97        25.02 o                         
  28   5  -9          3.60        -35.64        41.49 o                         
  29   5  -9         52.80          3.24        32.81 o                         
  30   5  -9         70.24        -30.74        32.50 o                         
  31   5  -9        118.34         22.56        38.48 o                         
  32   5  -9         55.92         47.77        46.10 o                         
   1   6  -9       1253.24       1297.59        44.64 o                         
   2   6  -9        978.50       1372.93        68.35 o                         
   3   6  -9       1429.10       1446.07        50.68 o                         
   4   6  -9        742.45        781.47        39.58 o                         
   5   6  -9        701.41       1020.09        58.15 o                         
   6   6  -9       3093.95       3225.59        86.65 o                         
   7   6  -9       1278.33       1558.36        55.22 o                         
   8   6  -9       1402.08       1682.94        63.43 o                         
   9   6  -9       1494.99       1481.52        55.96 o                         
  10   6  -9       1003.83        730.81        36.22 o                         
  11   6  -9        692.58        686.67        40.39 o                         
  12   6  -9        138.42        191.59        36.09 o                         
  13   6  -9       1158.44       1103.36        76.04 o                         
  14   6  -9        547.44        350.16        39.59 o                         
  15   6  -9       1595.93       1872.19        83.90 o                         
  16   6  -9        142.17        136.36        30.28 o                         
  17   6  -9        126.07        118.03        33.23 o                         
  18   6  -9       1671.10       1924.15        86.22 o                         
  19   6  -9        404.54        357.90        33.99 o                         
  20   6  -9        507.67        495.55        41.04 o                         
  21   6  -9        782.24        731.22        51.96 o                         
  22   6  -9          1.12        -24.23        24.23 o                         
  23   6  -9        937.37       1029.24        73.54 o                         
  24   6  -9         40.22         -0.30        26.55 o                         
  25   6  -9        132.81         53.23        27.18 o                         
  26   6  -9        290.37        272.71        42.91 o                         
  27   6  -9        116.76        151.26        31.92 o                         
  28   6  -9        131.05         52.27        31.85 o                         
  29   6  -9        105.84         39.82        34.66 o                         
  30   6  -9         88.47         70.81        53.14 o                         
  31   6  -9         87.65         66.82        46.88 o                         
   0   7  -9        718.44        763.67        83.06 o                         
   1   7  -9        269.16        197.18        18.08 o                         
   2   7  -9         13.90        167.01        22.20 o                         
   3   7  -9       1969.93       1664.14        54.91 o                         
   4   7  -9        429.80        494.52        38.89 o                         
   5   7  -9        427.91        385.86        23.96 o                         
   6   7  -9         48.51        125.20        18.52 o                         
   7   7  -9        790.52        559.60        30.20 o                         
   8   7  -9         33.02         44.76        22.87 o                         
   9   7  -9       2942.69       2749.78        93.04 o                         
  10   7  -9        518.43        850.89        54.63 o                         
  11   7  -9        909.41       1024.73        39.78 o                         
  12   7  -9        445.73        363.76        32.17 o                         
  13   7  -9        142.74        176.82        41.44 o                         
  14   7  -9        319.13        378.07        51.72 o                         
  15   7  -9       2843.97       2858.89       137.91 o                         
  16   7  -9        215.83        191.29        28.92 o                         
  17   7  -9       2235.55       2173.08        79.69 o                         
  18   7  -9         34.44         49.39        25.86 o                         
  19   7  -9        561.06        479.82        44.92 o                         
  20   7  -9         50.00         25.41        26.81 o                         
  21   7  -9        386.80        205.76        36.14 o                         
  22   7  -9        471.84        425.35        38.54 o                         
  23   7  -9         69.79         25.58        28.57 o                         
  24   7  -9        524.74        771.99        70.97 o                         
  25   7  -9        499.49        465.79        41.31 o                         
  26   7  -9          7.57        -27.82        27.82 o                         
  27   7  -9        487.03        370.83        39.36 o                         
  28   7  -9          0.75        -31.44        31.88 o                         
  29   7  -9        414.72        400.71        55.46 o                         
  30   7  -9         55.14         -5.20        50.63 o                         
   1   8  -9         80.97        101.52        15.85 o                         
   2   8  -9        477.62        436.87        26.86 o                         
   3   8  -9        558.39        506.64        27.08 o                         
   4   8  -9         58.67        131.23        15.58 o                         
   5   8  -9        552.33        414.36        27.50 o                         
   6   8  -9        484.41        435.50        36.03 o                         
   7   8  -9        200.35        242.03        23.21 o                         
   8   8  -9        480.46        396.92        29.32 o                         
   9   8  -9        204.17        129.60        16.86 o                         
  10   8  -9        291.90        195.23        29.98 o                         
  11   8  -9        323.02        249.11        24.78 o                         
  12   8  -9       1875.17       1797.27        60.92 o                         
  13   8  -9       1031.48       1222.83        57.99 o                         
  14   8  -9        249.90        161.72        24.70 o                         
  15   8  -9         21.18         10.22        27.60 o                         
  16   8  -9        905.55       1065.44        72.43 o                         
  17   8  -9        914.99        848.04        51.96 o                         
  18   8  -9        794.42        733.84        44.94 o                         
  19   8  -9        197.91        190.81        27.34 o                         
  20   8  -9        613.16        578.89        41.28 o                         
  21   8  -9         97.73         59.40        24.61 o                         
  22   8  -9        243.19        162.69        29.01 o                         
  23   8  -9        146.98        112.05        26.34 o                         
  24   8  -9        258.83        160.59        31.01 o                         
  25   8  -9        197.05        197.90        37.09 o                         
  26   8  -9        434.61        330.21        39.64 o                         
  27   8  -9         32.17        -19.00        33.14 o                         
  28   8  -9        111.17        -33.85        33.85 o                         
  29   8  -9         10.66        -42.24        42.24 o                         
   0   9  -9        269.59        162.56        34.88 o                         
   1   9  -9         19.13        -13.36        13.36 o                         
   2   9  -9         91.14        110.51        15.50 o                         
   3   9  -9        691.02        548.81        29.72 o                         
   4   9  -9        789.61        809.86        37.99 o                         
   5   9  -9        204.87        306.37        54.78 o                         
   6   9  -9       1890.80       2269.28        86.75 o                         
   7   9  -9       4401.68       4165.80       112.82 o                         
   8   9  -9          1.27        113.20        92.39 o                         
   9   9  -9        920.47        857.32        62.61 o                         
  10   9  -9        127.52        136.85        18.53 o                         
  11   9  -9         28.14         -6.31        20.76 o                         
  12   9  -9        179.24        127.55        16.96 o                         
  13   9  -9        140.64        121.72        17.32 o                         
  14   9  -9        308.15        292.64        40.47 o                         
  15   9  -9        612.10        847.17        52.99 o                         
  16   9  -9        259.96        220.24        25.97 o                         
  17   9  -9       1155.92       1565.91        79.97 o                         
  18   9  -9        779.31       1021.18        52.93 o                         
  19   9  -9        757.97        908.05        59.26 o                         
  20   9  -9        158.10        170.43        25.49 o                         
  21   9  -9         35.97        -21.14        21.14 o                         
  22   9  -9         75.65         40.38        22.38 o                         
  23   9  -9        435.25        412.28        39.92 o                         
  24   9  -9        497.02        507.84        34.55 o                         
  25   9  -9         64.46          5.01        23.57 o                         
  26   9  -9        209.18         82.00        29.55 o                         
  27   9  -9        369.52        375.37        39.99 o                         
  28   9  -9         74.03       -121.52       121.52 o                         
   1  10  -9       1000.91       1036.39        58.26 o                         
   2  10  -9         65.20        178.80        18.75 o                         
   3  10  -9        606.90        756.42        45.65 o                         
   4  10  -9       1795.85       1563.47        71.10 o                         
   5  10  -9        338.70        345.69        40.64 o                         
   6  10  -9        135.54        185.23        25.11 o                         
   7  10  -9        436.86        294.28        26.28 o                         
   8  10  -9        823.30        772.76        99.23 o                         
   9  10  -9       1168.77       1384.10        72.26 o                         
  10  10  -9        938.93       1062.90        62.85 o                         
  11  10  -9        865.89       1103.01        72.20 o                         
  12  10  -9        743.80        640.02        51.37 o                         
  13  10  -9        111.82        105.88        26.01 o                         
  14  10  -9        949.46        852.97        44.97 o                         
  15  10  -9          0.85         37.38        25.73 o                         
  16  10  -9       1905.11       2090.60        81.31 o                         
  17  10  -9          3.71         32.37        19.96 o                         
  18  10  -9        200.12        141.38        23.99 o                         
  19  10  -9        307.43        233.15        27.51 o                         
  20  10  -9         40.88        -20.43        20.43 o                         
  21  10  -9        179.72        146.28        27.49 o                         
  22  10  -9        317.31        223.12        34.90 o                         
  23  10  -9        193.24        136.90        26.12 o                         
  24  10  -9        309.38        335.50        54.28 o                         
  25  10  -9        494.45        524.20        40.78 o                         
  26  10  -9         10.90        -53.28        53.28 o                         
   0  11  -9        886.27       1411.65        90.34 o                         
   1  11  -9       1818.43       1931.04        78.46 o                         
   2  11  -9       1638.38       2277.19        89.22 o                         
   3  11  -9       2464.27       2542.78        82.84 o                         
   4  11  -9        224.48        252.33        46.43 o                         
   5  11  -9        463.54        475.46        36.63 o                         
   6  11  -9         84.78        104.80        23.32 o                         
   7  11  -9        323.70        243.03        25.16 o                         
   8  11  -9        147.35        134.88        25.67 o                         
   9  11  -9         63.78        144.03        26.00 o                         
  10  11  -9       1607.49       1657.85        70.91 o                         
  11  11  -9        995.80       1317.07        61.55 o                         
  12  11  -9       1672.51       1496.28        67.80 o                         
  13  11  -9        250.37        252.14        30.41 o                         
  14  11  -9        654.23        640.38        48.76 o                         
  15  11  -9        508.01        510.11        38.40 o                         
  16  11  -9        198.94        167.18        26.60 o                         
  17  11  -9        343.92        248.92        50.00 o                         
  18  11  -9        608.98        485.09        37.26 o                         
  19  11  -9        148.23        129.27        28.51 o                         
  20  11  -9        480.64        494.59        36.64 o                         
  21  11  -9        130.75         57.84        25.41 o                         
  22  11  -9        174.83         33.79        26.04 o                         
  23  11  -9          0.56        -23.86        23.86 o                         
  24  11  -9        216.34         93.48        39.43 o                         
   1  12  -9        346.98        382.00        43.51 o                         
   2  12  -9         40.29        107.43        26.44 o                         
   3  12  -9        588.21        557.05        35.50 o                         
   4  12  -9        531.77        519.20        36.77 o                         
   5  12  -9         67.00        152.59        28.10 o                         
   6  12  -9        764.20        700.40        46.41 o                         
   7  12  -9        168.54        203.77        31.05 o                         
   8  12  -9         84.29         56.35        25.70 o                         
   9  12  -9        319.14        253.76        31.66 o                         
  10  12  -9        384.45        329.87        33.14 o                         
  11  12  -9        677.65        609.81        50.00 o                         
  12  12  -9         89.08        114.61        27.56 o                         
  13  12  -9        776.25        764.17        82.71 o                         
  14  12  -9        442.94        520.06        55.92 o                         
  15  12  -9        606.40        608.69        67.03 o                         
  16  12  -9        529.46        349.69        41.70 o                         
  17  12  -9         68.18         30.75        25.66 o                         
  18  12  -9         74.39         58.47        28.97 o                         
  19  12  -9        239.87        100.10        50.58 o                         
  20  12  -9         60.87        -21.26        27.30 o                         
  21  12  -9        349.76        415.47        49.54 o                         
   0  13  -9        513.98        340.07        53.68 o                         
   1  13  -9         71.38         58.24        28.88 o                         
   2  13  -9        140.58        113.10        26.87 o                         
   3  13  -9         10.47          4.34        21.05 o                         
   4  13  -9         28.23         16.69        26.09 o                         
   5  13  -9        279.85        255.36        39.84 o                         
   6  13  -9         65.11         55.40        26.18 o                         
   7  13  -9        393.33        371.74        38.51 o                         
   8  13  -9         84.60         32.09        33.23 o                         
   9  13  -9        113.71         87.59        28.86 o                         
  10  13  -9        483.61        276.02        36.00 o                         
  11  13  -9        158.25         83.01        29.03 o                         
  12  13  -9        155.74         85.62        28.67 o                         
  13  13  -9          9.04        -21.22        28.15 o                         
  14  13  -9          2.01        -16.01        27.68 o                         
  15  13  -9         90.27         -2.70        35.95 o                         
  16  13  -9        378.15        434.58        65.10 o                         
  17  13  -9        102.02         34.93        30.17 o                         
  18  13  -9         37.02        -11.15        31.57 o                         
  19  13  -9        212.59          5.83       129.84 o                         
   1  14  -9         70.88         12.66        37.19 o                         
   2  14  -9        196.55        147.44        36.95 o                         
   3  14  -9        212.46        248.62        36.04 o                         
   4  14  -9        443.88        473.94        49.02 o                         
   5  14  -9         32.81         55.05        33.69 o                         
   6  14  -9        398.59        355.11        43.49 o                         
   7  14  -9        146.53        112.18        29.56 o                         
   8  14  -9        170.96        178.98        36.27 o                         
   9  14  -9          9.76        -14.41        28.88 o                         
  10  14  -9         72.29         21.83        32.45 o                         
  11  14  -9        196.49        203.96        42.17 o                         
  12  14  -9        129.13         81.17        44.80 o                         
  13  14  -9        104.14         73.76        32.24 o                         
  14  14  -9        201.20        168.25        35.34 o                         
  15  14  -9         81.88         82.40       126.51 o                         
   0  15  -9          3.55          8.32       131.51 o                         
   1  15  -9          9.39        -14.27        52.10 o                         
   2  15  -9        208.74         57.80        39.09 o                         
   3  15  -9        165.01        116.53        40.41 o                         
   4  15  -9        182.08        157.51        40.92 o                         
   5  15  -9        330.18        191.94        55.22 o                         
   6  15  -9         60.87        -20.47        32.40 o                         
   7  15  -9        202.73        128.55        44.15 o                         
   8  15  -9         20.83        -46.11        46.11 o                         
   9  15  -9        367.06        142.42        98.20 o                         
   0   0  -8      15447.47      14320.88       422.64 o                         
   2   0  -8      17579.21      17284.74       359.10 o                         
   4   0  -8      12958.06      11239.95       253.97 o                         
   6   0  -8      36905.21      35353.08      1012.28 o                         
   8   0  -8      23376.00      22581.53      1326.55 o                         
  10   0  -8        744.45        785.09        50.68 o                         
  12   0  -8        650.19        423.50        41.93 o                         
  14   0  -8        378.98        479.29        46.66 o                         
  16   0  -8       2282.71       2248.86       147.70 o                         
  18   0  -8       1151.79        970.98        64.98 o                         
  20   0  -8         82.57         16.24        43.70 o                         
  22   0  -8         82.73         27.84        31.13 o                         
  24   0  -8        971.24        923.48        84.48 o                         
  26   0  -8        337.42        312.01        45.88 o                         
  28   0  -8        157.34         89.45        66.59 o                         
  30   0  -8        260.61        202.00        50.39 o                         
  32   0  -8         18.61          2.50        42.37 o                         
  34   0  -8        405.78        672.43       136.50 o                         
   1   1  -8       8724.57       9325.76       192.27 o                         
   2   1  -8       6466.42       6923.96       129.12 o                         
   3   1  -8       6677.61       6884.48       107.26 o                         
   4   1  -8       2501.97       2736.61        68.84 o                         
   5   1  -8        401.24        493.07        22.64 o                         
   6   1  -8       8148.27       7282.52       149.17 o                         
   7   1  -8       1003.27        774.00        28.90 o                         
   8   1  -8        666.49        567.34        21.02 o                         
   9   1  -8       4201.40       4313.68       100.56 o                         
  10   1  -8       2693.69       2715.68        86.30 o                         
  11   1  -8       7377.95       6668.42       187.73 o                         
  12   1  -8       2416.38       2430.38       126.60 o                         
  13   1  -8       2738.11       2619.88        89.32 o                         
  14   1  -8        102.66         31.82        17.84 o                         
  15   1  -8        743.07        649.02        40.06 o                         
  16   1  -8        184.32        119.65        22.05 o                         
  17   1  -8       1353.96       1498.32        69.05 o                         
  18   1  -8       1822.64       1769.93        67.81 o                         
  19   1  -8       1045.24       1022.68        52.28 o                         
  20   1  -8        724.72        801.06        49.44 o                         
  21   1  -8        206.83        108.14        25.49 o                         
  22   1  -8        450.22        291.07        32.81 o                         
  23   1  -8       1349.72       1361.26        66.21 o                         
  24   1  -8         63.79         12.51        26.99 o                         
  25   1  -8        119.91         66.44        24.22 o                         
  26   1  -8        549.23        363.85        32.19 o                         
  27   1  -8        137.93        125.56        26.64 o                         
  28   1  -8        155.55         80.50        37.06 o                         
  29   1  -8        206.82        252.90        39.05 o                         
  30   1  -8        187.09        128.02        33.37 o                         
  31   1  -8        132.68         80.75        39.44 o                         
  32   1  -8        176.38        211.60        38.92 o                         
  33   1  -8          3.92        -39.28        40.56 o                         
  34   1  -8        329.11        464.62        63.46 o                         
   0   2  -8       6839.21       6836.67       219.15 o                         
   1   2  -8        757.97       1023.93        26.85 o                         
   2   2  -8        343.28        582.70        20.93 o                         
   3   2  -8       1103.10       1220.36        35.03 o                         
   4   2  -8       2885.90       2619.53        57.05 o                         
   5   2  -8         59.50        181.42        16.65 o                         
   6   2  -8       5597.72       6630.49       139.60 o                         
   7   2  -8       3786.41       4060.92        98.78 o                         
   8   2  -8        491.80        685.27        31.01 o                         
   9   2  -8       1391.18       1337.60        45.12 o                         
  10   2  -8       2457.98       2166.01        51.31 o                         
  11   2  -8        199.21        156.68        12.31 o                         
  12   2  -8       3919.81       3563.34       117.35 o                         
  13   2  -8        134.11         45.78         9.23 o                         
  14   2  -8       1167.15       1059.94        40.21 o                         
  15   2  -8        919.66        879.95        33.89 o                         
  16   2  -8        368.47        311.40        29.30 o                         
  17   2  -8       2567.80       2402.71        89.72 o                         
  18   2  -8        122.23         84.12        22.23 o                         
  19   2  -8        769.79        786.39        61.77 o                         
  20   2  -8       1818.42       1620.98        74.18 o                         
  21   2  -8        535.10        733.66        53.54 o                         
  22   2  -8       3077.19       3165.95        99.81 o                         
  23   2  -8        229.47        255.70        41.15 o                         
  24   2  -8         16.44         28.70        34.90 o                         
  25   2  -8        186.68        131.30        34.07 o                         
  26   2  -8         48.74         44.08        26.47 o                         
  27   2  -8        318.89        331.41        48.44 o                         
  28   2  -8         24.46         -4.26        26.04 o                         
  29   2  -8        642.00        854.94        65.77 o                         
  30   2  -8        182.30        168.33        39.89 o                         
  31   2  -8        280.83        237.29        39.22 o                         
  32   2  -8         96.54         25.51        32.60 o                         
  33   2  -8         29.13        -14.64        46.02 o                         
  34   2  -8          2.53        -36.48        36.48 o                         
   1   3  -8      13398.64      13757.82       251.10 o                         
   2   3  -8        925.56       1330.40        48.24 o                         
   3   3  -8        487.46        603.64        27.95 o                         
   4   3  -8       3276.52       3826.47        82.35 o                         
   5   3  -8       5040.96       6166.10       140.45 o                         
   6   3  -8      12321.03      11886.13       229.94 o                         
   7   3  -8       3214.99       4072.49        86.33 o                         
   8   3  -8       5244.80       5076.08       106.13 o                         
   9   3  -8        573.23        840.64        28.56 o                         
  10   3  -8        403.69        279.90        19.93 o                         
  11   3  -8      10892.50      10314.09       262.20 o                         
  12   3  -8        668.13        869.81        34.50 o                         
  13   3  -8        989.62        996.38        52.17 o                         
  14   3  -8        387.49        265.21        26.73 o                         
  15   3  -8        303.52        266.19        20.25 o                         
  16   3  -8       2670.36       2617.46        73.34 o                         
  17   3  -8        170.21        234.21        22.02 o                         
  18   3  -8       3928.36       3601.36        94.50 o                         
  19   3  -8       2062.21       2488.73        87.84 o                         
  20   3  -8        853.74        983.07        38.70 o                         
  21   3  -8       1350.28       1483.46        50.57 o                         
  22   3  -8        368.68        358.07        35.06 o                         
  23   3  -8         14.13         28.35        30.65 o                         
  24   3  -8        858.37        850.92        63.92 o                         
  25   3  -8        158.32        158.97        26.74 o                         
  26   3  -8        553.97        492.17        42.05 o                         
  27   3  -8        328.92        349.44        35.80 o                         
  28   3  -8       1244.86       1460.40        74.45 o                         
  29   3  -8         64.33         19.11        27.84 o                         
  30   3  -8        172.98         63.15        31.33 o                         
  31   3  -8          5.90        -30.00        30.00 o                         
  32   3  -8          0.36        -30.05        30.05 o                         
  33   3  -8        124.48        208.43        45.43 o                         
  34   3  -8          5.01        -40.96        40.96 o                         
   0   4  -8       5866.33       5342.77       152.40 o                         
   1   4  -8       2704.27       2210.09       110.75 o                         
   2   4  -8        300.72        693.84        37.25 o                         
   3   4  -8       6638.87       6753.11       145.67 o                         
   4   4  -8       1060.91       2352.69        87.59 o                         
   5   4  -8      20191.60      17340.97       322.01 o                         
   6   4  -8        635.75       1355.37        93.29 o                         
   7   4  -8        360.43        554.88        19.60 o                         
   8   4  -8          6.45         45.67         8.22 o                         
   9   4  -8       1284.96       1649.55        65.27 o                         
  10   4  -8       1211.11       1311.30        45.56 o                         
  11   4  -8        841.49        925.89        40.96 o                         
  12   4  -8       1179.36       1253.48        58.72 o                         
  13   4  -8       3473.78       3460.07       107.07 o                         
  14   4  -8       1291.79       1422.11        58.28 o                         
  15   4  -8       1080.08       1075.16        48.20 o                         
  16   4  -8        315.07        310.91        29.78 o                         
  17   4  -8       3768.85       3575.69        94.74 o                         
  18   4  -8       1989.24       2082.52        68.18 o                         
  19   4  -8         85.22         95.38        17.78 o                         
  20   4  -8        155.19        158.84        32.30 o                         
  21   4  -8        192.88        105.64        24.20 o                         
  22   4  -8        305.17        200.44        26.31 o                         
  23   4  -8        139.88         78.96        29.69 o                         
  24   4  -8        595.11        689.68        51.11 o                         
  25   4  -8        706.08        592.67        43.29 o                         
  26   4  -8         93.77         35.14        22.18 o                         
  27   4  -8        299.87        262.65        40.37 o                         
  28   4  -8        253.44        174.16        32.56 o                         
  29   4  -8         79.04         12.49        31.05 o                         
  30   4  -8         54.30         -2.26        30.24 o                         
  31   4  -8        373.84        415.33        48.23 o                         
  32   4  -8         86.82         67.47        55.20 o                         
  33   4  -8         89.01         36.52        37.16 o                         
   1   5  -8       1162.47       1309.26        43.01 o                         
   2   5  -8       3089.53       3257.12        71.24 o                         
   3   5  -8        813.70       1165.88        54.14 o                         
   4   5  -8       5109.78       4910.08       117.46 o                         
   5   5  -8       2554.57       2846.39        79.31 o                         
   6   5  -8       1685.99       1580.14        48.56 o                         
   7   5  -8        726.09        629.79        37.63 o                         
   8   5  -8       1198.45       1266.08        37.97 o                         
   9   5  -8        618.70        627.19        28.37 o                         
  10   5  -8        445.37        238.83        26.76 o                         
  11   5  -8       3131.11       2915.58        89.27 o                         
  12   5  -8        571.35        554.50        50.99 o                         
  13   5  -8       1350.09       1311.68        64.64 o                         
  14   5  -8       1760.30       1593.28        64.25 o                         
  15   5  -8        443.31        560.41        42.08 o                         
  16   5  -8       2806.46       2659.17        84.10 o                         
  17   5  -8       1726.94       1844.18        96.11 o                         
  18   5  -8       2570.62       2662.73        94.56 o                         
  19   5  -8        318.38        308.50        29.24 o                         
  20   5  -8        153.96         90.25        25.05 o                         
  21   5  -8         82.65        135.19        25.43 o                         
  22   5  -8          8.60        -29.12        29.12 o                         
  23   5  -8         85.85        104.26        29.94 o                         
  24   5  -8       1936.13       2175.24        86.54 o                         
  25   5  -8        765.48        789.51        55.67 o                         
  26   5  -8        200.78        228.87        34.34 o                         
  27   5  -8        195.79        153.57        29.13 o                         
  28   5  -8        251.40        302.69        53.65 o                         
  29   5  -8         38.04        -28.05        28.05 o                         
  30   5  -8         47.74        -38.41        44.02 o                         
  31   5  -8         45.44        -32.66        32.66 o                         
  32   5  -8         12.90        -34.41        34.41 o                         
  33   5  -8        144.73        113.07        61.77 o                         
   0   6  -8       3663.51       2818.40        87.98 o                         
   1   6  -8        531.31        756.98        41.75 o                         
   2   6  -8        182.66        265.43        20.59 o                         
   3   6  -8        465.35        544.84        26.20 o                         
   4   6  -8        961.10        788.52        30.45 o                         
   5   6  -8        101.10        112.14        13.23 o                         
   6   6  -8        653.28        920.97        38.88 o                         
   7   6  -8       1532.40       2100.43        62.30 o                         
   8   6  -8       4618.34       4269.64        99.79 o                         
   9   6  -8       1240.27       1372.25        44.99 o                         
  10   6  -8        937.01        876.36        33.88 o                         
  11   6  -8        582.08        489.47        37.38 o                         
  12   6  -8        574.84        428.26        28.24 o                         
  13   6  -8        325.36        237.83        27.39 o                         
  14   6  -8        101.44         27.15        21.45 o                         
  15   6  -8         47.09        -10.53        17.75 o                         
  16   6  -8         48.65         31.88        26.59 o                         
  17   6  -8        215.17        239.31        27.89 o                         
  18   6  -8        293.15        283.76        33.13 o                         
  19   6  -8       1570.48       1736.36       100.07 o                         
  20   6  -8        194.20        184.88        24.01 o                         
  21   6  -8       1151.18       1330.72        68.39 o                         
  22   6  -8        557.02        551.96        48.27 o                         
  23   6  -8         60.18         18.16        24.28 o                         
  24   6  -8        103.52         84.16        27.27 o                         
  25   6  -8        164.59        120.85        30.40 o                         
  26   6  -8        300.38        193.01        31.33 o                         
  27   6  -8         27.90          0.13        27.54 o                         
  28   6  -8         47.34         -7.68        28.76 o                         
  29   6  -8        249.13        277.24        42.37 o                         
  30   6  -8        108.19         38.35        31.52 o                         
  31   6  -8          9.31        -36.67        36.67 o                         
  32   6  -8        240.64        242.48        50.34 o                         
   1   7  -8        661.22        550.84        26.64 o                         
   2   7  -8        909.31        950.99        36.32 o                         
   3   7  -8       1067.95       1225.62        39.24 o                         
   4   7  -8        791.75        890.87        53.97 o                         
   5   7  -8        192.06        368.95        33.22 o                         
   6   7  -8        932.94       1042.73        40.06 o                         
   7   7  -8        539.51        673.94        31.18 o                         
   8   7  -8        235.22        216.54        19.22 o                         
   9   7  -8        330.79        293.40        20.55 o                         
  10   7  -8       1282.51       1259.23        42.94 o                         
  11   7  -8       1716.85       1542.40        51.42 o                         
  12   7  -8        495.85        426.93        43.10 o                         
  13   7  -8        270.93        297.31        28.20 o                         
  14   7  -8        259.15        304.97        31.73 o                         
  15   7  -8       2175.91       2184.13        76.66 o                         
  16   7  -8        326.06        275.96        28.02 o                         
  17   7  -8         44.53          7.85        33.31 o                         
  18   7  -8       1201.20       1379.22        56.91 o                         
  19   7  -8        849.30        706.42        48.69 o                         
  20   7  -8        165.20        123.68        24.94 o                         
  21   7  -8        626.97        589.40        59.86 o                         
  22   7  -8         39.50        -17.99        23.52 o                         
  23   7  -8        236.61        224.88        28.96 o                         
  24   7  -8         20.26         24.58        24.60 o                         
  25   7  -8        149.36        158.44        27.74 o                         
  26   7  -8        387.35        381.50        37.52 o                         
  27   7  -8        267.34        242.86        31.21 o                         
  28   7  -8         30.59        -28.45        28.45 o                         
  29   7  -8         32.99         36.13        37.80 o                         
  30   7  -8         96.57        -37.69        37.69 o                         
  31   7  -8        229.90        136.69        46.30 o                         
   0   8  -8       1941.59       2035.36        88.01 o                         
   1   8  -8        462.60        763.76       133.59 o                         
   2   8  -8       2156.21       2189.33        59.04 o                         
   3   8  -8        946.77       1541.75        62.09 o                         
   4   8  -8       2388.75       2349.31        62.96 o                         
   5   8  -8         57.26         72.06        29.15 o                         
   6   8  -8        135.14         80.95        15.47 o                         
   7   8  -8         67.58         78.82        11.68 o                         
   8   8  -8        268.94        279.42        23.54 o                         
   9   8  -8       1050.12        894.39        61.91 o                         
  10   8  -8       2172.40       2052.60        56.97 o                         
  11   8  -8        580.78        702.25        82.77 o                         
  12   8  -8       4864.31       4787.55       116.76 o                         
  13   8  -8       1011.17       1032.91        99.95 o                         
  14   8  -8       3008.12       2724.57       133.71 o                         
  15   8  -8        150.51        157.91        39.58 o                         
  16   8  -8        568.32        609.43        57.97 o                         
  17   8  -8       1082.96       1571.46        80.58 o                         
  18   8  -8       1142.61       1227.99        59.62 o                         
  19   8  -8         59.09         33.15        24.51 o                         
  20   8  -8        645.31        648.41        51.25 o                         
  21   8  -8        867.48       1025.89        58.89 o                         
  22   8  -8        716.69        874.64        62.71 o                         
  23   8  -8         75.79         64.31        24.83 o                         
  24   8  -8        971.65       1057.55        61.09 o                         
  25   8  -8        139.69        102.05        35.71 o                         
  26   8  -8        214.99        126.76        28.16 o                         
  27   8  -8         25.50        -20.76        20.76 o                         
  28   8  -8        144.68        107.06        29.04 o                         
  29   8  -8        287.55        273.42        36.47 o                         
  30   8  -8         66.02         -5.03        28.64 o                         
   1   9  -8       1498.15       1771.63        62.44 o                         
   2   9  -8       1609.65       1696.71        56.74 o                         
   3   9  -8        547.61        640.27        65.70 o                         
   4   9  -8        403.50        497.46        43.37 o                         
   5   9  -8       2600.54       2414.58        68.67 o                         
   6   9  -8        585.01        440.05        60.51 o                         
   7   9  -8        184.05        162.33        18.76 o                         
   8   9  -8         26.86         52.52        27.85 o                         
   9   9  -8       2352.99       2486.79        72.88 o                         
  10   9  -8       3843.54       4204.68       113.29 o                         
  11   9  -8       3443.03       3538.45        84.06 o                         
  12   9  -8        138.42        168.73        23.96 o                         
  13   9  -8       1572.62       1620.21        61.29 o                         
  14   9  -8        728.04        822.54        45.23 o                         
  15   9  -8        190.37        302.21        47.08 o                         
  16   9  -8         65.54         55.57        19.05 o                         
  17   9  -8       1263.28       1647.61        93.36 o                         
  18   9  -8       1083.07       1231.52        56.70 o                         
  19   9  -8        757.89        887.14        61.42 o                         
  20   9  -8       1382.03       1582.18        62.49 o                         
  21   9  -8        689.16        839.79        50.51 o                         
  22   9  -8        412.92        573.93        42.50 o                         
  23   9  -8        292.84        281.50        28.75 o                         
  24   9  -8         90.29          2.45        22.06 o                         
  25   9  -8         28.64        -21.42        21.42 o                         
  26   9  -8        102.06          0.85        31.03 o                         
  27   9  -8         42.08        -23.87        23.87 o                         
  28   9  -8        291.98        251.78        39.71 o                         
  29   9  -8        127.42        -55.77       110.70 o                         
   0  10  -8       6054.55       5049.01       215.63 o                         
   1  10  -8        392.69        846.00        57.38 o                         
   2  10  -8        879.34       1023.35        44.25 o                         
   3  10  -8       1087.56       1029.78        39.70 o                         
   4  10  -8        117.75        246.58        23.70 o                         
   5  10  -8        544.51        624.98        44.85 o                         
   6  10  -8        170.73        166.16        20.56 o                         
   7  10  -8        415.48        432.06        26.14 o                         
   8  10  -8        961.24        969.22        48.59 o                         
   9  10  -8        223.56        210.25        35.28 o                         
  10  10  -8       2056.66       2207.58        78.77 o                         
  11  10  -8        978.81       1274.37        73.97 o                         
  12  10  -8       2461.29       2813.56        88.57 o                         
  13  10  -8        660.02        849.94       134.02 o                         
  14  10  -8         51.15         83.36        19.91 o                         
  15  10  -8        378.43        359.65        30.75 o                         
  16  10  -8        587.36        639.55        59.10 o                         
  17  10  -8       1218.89       1425.60        58.61 o                         
  18  10  -8        805.61        798.37        49.37 o                         
  19  10  -8        880.20        869.47        54.34 o                         
  20  10  -8        329.65        273.21        27.15 o                         
  21  10  -8        379.27        303.57        30.66 o                         
  22  10  -8        301.07        261.88        30.44 o                         
  23  10  -8        223.61        204.28        29.46 o                         
  24  10  -8         76.40        101.24        25.03 o                         
  25  10  -8        100.78         74.54        30.66 o                         
  26  10  -8        462.41        350.19        38.04 o                         
  27  10  -8        364.63        357.04        43.82 o                         
   1  11  -8        107.54        118.75        15.96 o                         
   2  11  -8        307.46        182.82        25.09 o                         
   3  11  -8         89.11         10.98        16.38 o                         
   4  11  -8        124.51        143.85        24.74 o                         
   5  11  -8        280.77        196.88        29.18 o                         
   6  11  -8         55.49        105.72        22.20 o                         
   7  11  -8        160.79        102.27        21.88 o                         
   8  11  -8        153.49         36.12        20.18 o                         
   9  11  -8         23.27         11.89        16.57 o                         
  10  11  -8        424.56        368.96        31.77 o                         
  11  11  -8        810.54        745.04        45.97 o                         
  12  11  -8        111.99         80.62        25.71 o                         
  13  11  -8         99.60        164.91        27.40 o                         
  14  11  -8        526.38        409.53        34.02 o                         
  15  11  -8         15.07         -9.58        23.07 o                         
  16  11  -8        300.80        314.39        32.84 o                         
  17  11  -8         15.70         59.89        21.27 o                         
  18  11  -8        988.95       1049.22        54.45 o                         
  19  11  -8        483.87        510.22        42.66 o                         
  20  11  -8        491.15        540.32        40.45 o                         
  21  11  -8        323.06        270.60        30.90 o                         
  22  11  -8        183.66        116.95        25.98 o                         
  23  11  -8         70.48         14.12        27.63 o                         
  24  11  -8         65.41         54.23        29.45 o                         
  25  11  -8        225.32        197.01        67.16 o                         
   0  12  -8       1580.59       1481.55        90.18 o                         
   1  12  -8         42.81        108.97        47.35 o                         
   2  12  -8         32.21         21.73        19.61 o                         
   3  12  -8         23.06         10.11        19.94 o                         
   4  12  -8        126.41        106.00        32.84 o                         
   5  12  -8        273.87        252.53        38.95 o                         
   6  12  -8        210.25        226.05        25.68 o                         
   7  12  -8       1082.60        968.35        52.88 o                         
   8  12  -8        300.68        263.48        26.97 o                         
   9  12  -8        135.17         74.79        22.60 o                         
  10  12  -8        160.67        148.82        28.44 o                         
  11  12  -8        285.66        241.11        31.32 o                         
  12  12  -8         66.97         44.60        25.58 o                         
  13  12  -8        179.37        109.13        28.10 o                         
  14  12  -8        342.92        374.83        43.87 o                         
  15  12  -8         30.34         26.18        26.85 o                         
  16  12  -8        416.82        331.44        43.74 o                         
  17  12  -8        658.04        776.69        82.18 o                         
  18  12  -8        315.17        280.05        35.03 o                         
  19  12  -8        495.62        393.53        44.20 o                         
  20  12  -8         34.65         70.24        37.76 o                         
  21  12  -8        294.20        290.34        60.86 o                         
  22  12  -8         59.09        -27.99        27.99 o                         
   1  13  -8        646.73        682.95        43.50 o                         
   2  13  -8        405.36        572.92        33.28 o                         
   3  13  -8         11.33         41.38        20.75 o                         
   4  13  -8        304.68        173.88        29.42 o                         
   5  13  -8         13.42          5.43        21.21 o                         
   6  13  -8        183.72        159.65        25.93 o                         
   7  13  -8        132.27        153.43        38.59 o                         
   8  13  -8        248.85        240.12        38.33 o                         
   9  13  -8         73.68         59.96        29.28 o                         
  10  13  -8        239.98        223.00        32.18 o                         
  11  13  -8        746.17        704.10        55.13 o                         
  12  13  -8        102.37        133.25        29.90 o                         
  13  13  -8        491.73        441.00        44.59 o                         
  14  13  -8        280.85        215.48        36.42 o                         
  15  13  -8         29.55        -22.50        27.03 o                         
  16  13  -8        275.06        236.73        45.48 o                         
  17  13  -8         30.05        -34.87        34.87 o                         
  18  13  -8         89.20         63.84        31.45 o                         
  19  13  -8        188.40        171.24        33.20 o                         
  20  13  -8        248.66        204.66        38.75 o                         
   0  14  -8        238.30        183.43        40.85 o                         
   1  14  -8         33.76         31.42        22.69 o                         
   2  14  -8        447.56        350.83        33.02 o                         
   3  14  -8        374.08        365.12        40.03 o                         
   4  14  -8        288.94        292.73        38.08 o                         
   5  14  -8        263.88        297.85        34.40 o                         
   6  14  -8        131.39        120.42        30.11 o                         
   7  14  -8         36.93          5.89        27.61 o                         
   8  14  -8         34.19        -30.71        30.71 o                         
   9  14  -8         75.24         17.11        28.32 o                         
  10  14  -8        317.52        204.25        34.19 o                         
  11  14  -8         71.98        114.89        32.55 o                         
  12  14  -8        994.51        794.24        75.67 o                         
  13  14  -8         49.86        130.30        46.78 o                         
  14  14  -8        928.08        679.84        59.41 o                         
  15  14  -8         69.92         82.53        38.01 o                         
  16  14  -8         55.23        -16.88        31.34 o                         
   1  15  -8        184.47        146.97        36.26 o                         
   2  15  -8        122.98         79.07        44.93 o                         
   3  15  -8        164.39        152.57        76.18 o                         
   4  15  -8        118.89        159.52        41.58 o                         
   5  15  -8        371.19        282.57        50.07 o                         
   6  15  -8         45.00          0.06        33.65 o                         
   7  15  -8         56.75         68.88        33.03 o                         
   8  15  -8        275.76         97.87        35.92 o                         
   9  15  -8         38.36        -36.82        39.12 o                         
  10  15  -8         24.21         -0.01        37.19 o                         
  11  15  -8        133.35        174.90        42.20 o                         
  12  15  -8         55.57         68.25       122.35 o                         
   2   0  -7       4774.43       4615.20        95.42 o                         
   4   0  -7      18365.60      19096.75       317.29 o                         
   6   0  -7      29907.38      29411.74       759.23 o                         
   8   0  -7       6021.37       5446.95       155.63 o                         
  10   0  -7       2860.08       2110.86        72.60 o                         
  12   0  -7       4587.18       4749.35       175.45 o                         
  14   0  -7       6296.74       5765.73       406.17 o                         
  16   0  -7       4749.39       4582.38       212.57 o                         
  18   0  -7       1045.49        931.37        75.54 o                         
  20   0  -7        115.26         99.87        27.83 o                         
  22   0  -7       1760.63       1694.46        92.51 o                         
  24   0  -7        440.36        498.57        62.01 o                         
  26   0  -7       1358.29       1845.09       188.10 o                         
  28   0  -7        387.84        516.26        98.73 o                         
  30   0  -7         40.05         60.70        39.33 o                         
  32   0  -7        204.34        145.50        51.70 o                         
  34   0  -7         12.97        -11.65        54.10 o                         
   0   1  -7       7783.18       8050.48       164.41 o                         
   1   1  -7      12907.44      10024.27       134.69 o                         
   2   1  -7        423.50        930.07        24.94 o                         
   3   1  -7       8191.66       7422.92       106.34 o                         
   4   1  -7        722.29       1096.30        36.44 o                         
   5   1  -7       9120.15       8852.50       151.62 o                         
   6   1  -7       1111.02       1450.51        31.48 o                         
   7   1  -7       3349.42       2582.53        52.51 o                         
   8   1  -7       3150.78       3310.99        65.40 o                         
   9   1  -7        243.53        241.66        19.23 o                         
  10   1  -7       2065.24       2052.64        64.18 o                         
  11   1  -7       3102.38       2687.72        75.72 o                         
  12   1  -7        812.19        849.16        39.93 o                         
  13   1  -7       2088.88       1977.35        61.12 o                         
  14   1  -7        436.04        356.46        36.85 o                         
  15   1  -7       2331.25       1877.49        61.60 o                         
  16   1  -7        184.22        191.74        25.71 o                         
  17   1  -7       1571.56       1411.70        51.38 o                         
  18   1  -7       1104.31        973.49        48.28 o                         
  19   1  -7       2058.92       1875.02        89.19 o                         
  20   1  -7       2254.30       2582.65        88.70 o                         
  21   1  -7        783.89        979.81        62.65 o                         
  22   1  -7       1633.74       1722.31        69.43 o                         
  23   1  -7        929.16        847.87        46.38 o                         
  24   1  -7        856.96       1008.74        71.33 o                         
  25   1  -7        323.06        338.14        33.83 o                         
  26   1  -7        170.98        133.92        27.37 o                         
  27   1  -7        283.26        264.34        28.71 o                         
  28   1  -7         31.73         -6.55        21.64 o                         
  29   1  -7        168.23         97.45        28.20 o                         
  30   1  -7         31.13         39.78        26.27 o                         
  31   1  -7         51.51        -26.65        26.65 o                         
  32   1  -7         99.53        160.00        35.07 o                         
  33   1  -7         56.14        150.30        36.00 o                         
  34   1  -7        281.11        288.97        57.33 o                         
  35   1  -7          2.14        -34.26        34.26 o                         
   1   2  -7       3610.22       3601.55        57.80 o                         
   2   2  -7       4361.99       4182.69        67.69 o                         
   3   2  -7       1337.69       1704.31        39.64 o                         
   4   2  -7      10184.09      10786.22       181.51 o                         
   5   2  -7       2436.19       2864.91        66.90 o                         
   6   2  -7        863.98       1045.43        24.93 o                         
   7   2  -7       2551.90       2052.79        45.32 o                         
   8   2  -7        836.59        729.98        22.61 o                         
   9   2  -7        739.48        983.74        27.27 o                         
  10   2  -7        863.77        870.83        28.10 o                         
  11   2  -7       2287.00       2032.05        50.36 o                         
  12   2  -7       1172.83       1258.58        58.22 o                         
  13   2  -7       1843.99       1951.01        49.97 o                         
  14   2  -7       1736.04       1463.65        45.63 o                         
  15   2  -7        168.60        130.95        11.52 o                         
  16   2  -7        765.64        782.10        48.42 o                         
  17   2  -7        362.99        237.64        16.14 o                         
  18   2  -7       1876.55       2088.87        63.50 o                         
  19   2  -7        441.21        423.66        30.57 o                         
  20   2  -7        242.53        207.57        27.00 o                         
  21   2  -7         80.84        183.97        24.85 o                         
  22   2  -7        273.89        235.40        27.58 o                         
  23   2  -7        829.35       1000.79        67.28 o                         
  24   2  -7       1110.23       1094.68        59.05 o                         
  25   2  -7         71.40         62.05        34.02 o                         
  26   2  -7        396.93        372.80        37.24 o                         
  27   2  -7        178.27        129.48        27.89 o                         
  28   2  -7        306.07        332.37        33.72 o                         
  29   2  -7        345.22        407.01        42.94 o                         
  30   2  -7        655.42       1030.31        78.16 o                         
  31   2  -7        111.21        157.16        33.94 o                         
  32   2  -7         20.79         -9.21        29.81 o                         
  33   2  -7        230.31        216.51        38.92 o                         
  34   2  -7         68.07        107.95        44.28 o                         
  35   2  -7        117.37        146.36        43.55 o                         
   0   3  -7      21618.97      20118.61       394.15 o                         
   1   3  -7       8794.56       9943.32       177.22 o                         
   2   3  -7       4660.61       5154.16       100.44 o                         
   3   3  -7       1645.06       1909.99        55.79 o                         
   4   3  -7        236.71        546.94        25.34 o                         
   5   3  -7       7808.07       7788.19       151.45 o                         
   6   3  -7       7551.87       7360.83       138.21 o                         
   7   3  -7      10456.79       9879.54       183.97 o                         
   8   3  -7       7280.39       7407.55       141.51 o                         
   9   3  -7        798.45       1017.02        37.35 o                         
  10   3  -7       2945.82       2931.12        80.60 o                         
  11   3  -7       4310.37       4066.15       108.69 o                         
  12   3  -7       1947.17       1869.84        65.86 o                         
  13   3  -7       2739.50       3248.10        90.30 o                         
  14   3  -7       3029.99       2933.39        93.46 o                         
  15   3  -7        334.18        415.98        40.17 o                         
  16   3  -7         22.60         29.16        12.87 o                         
  17   3  -7       4587.12       4587.58       154.57 o                         
  18   3  -7       1446.82       1280.93        41.60 o                         
  19   3  -7        972.45       1039.40        43.81 o                         
  20   3  -7        122.72        142.73        17.37 o                         
  21   3  -7       2374.15       2901.96        73.52 o                         
  22   3  -7       1526.41       1802.00        63.43 o                         
  23   3  -7       1116.09       1229.88        45.74 o                         
  24   3  -7        580.51        673.53        35.47 o                         
  25   3  -7        374.59        421.59        30.76 o                         
  26   3  -7        820.91        810.59        55.53 o                         
  27   3  -7        245.90        178.15        35.97 o                         
  28   3  -7        144.95         88.42        28.86 o                         
  29   3  -7         24.56         68.56        35.01 o                         
  30   3  -7        227.56        125.53        31.55 o                         
  31   3  -7          3.10        -28.19        28.19 o                         
  32   3  -7        141.56        148.88        38.08 o                         
  33   3  -7         24.91         24.69        37.50 o                         
  34   3  -7        226.34        325.52        48.07 o                         
  35   3  -7          8.22         -8.75        48.33 o                         
   1   4  -7       1121.42       1277.15        44.47 o                         
   2   4  -7       1350.35       1615.36        57.07 o                         
   3   4  -7       4977.59       5671.76       141.01 o                         
   4   4  -7       7402.03       7846.67       135.34 o                         
   5   4  -7       2319.85       2822.13        75.45 o                         
   6   4  -7       3182.36       3018.48        57.69 o                         
   7   4  -7        254.04        312.57        23.31 o                         
   8   4  -7        144.35        205.38        11.48 o                         
   9   4  -7       4218.38       3678.34       103.92 o                         
  10   4  -7         67.78        129.26        13.93 o                         
  11   4  -7       1229.12       1353.30        63.20 o                         
  12   4  -7       2153.52       2237.95        78.02 o                         
  13   4  -7       2621.08       2773.84        80.81 o                         
  14   4  -7       1042.91       1041.61        67.64 o                         
  15   4  -7       1090.97       1138.08        55.29 o                         
  16   4  -7        185.91        156.23        21.80 o                         
  17   4  -7         22.37         26.05        15.47 o                         
  18   4  -7        458.28        786.65        58.28 o                         
  19   4  -7        995.70        970.42        46.69 o                         
  20   4  -7         78.93        105.95        23.39 o                         
  21   4  -7       1193.59       1390.93        71.29 o                         
  22   4  -7        153.88        128.38        19.80 o                         
  23   4  -7        515.15        438.79        29.10 o                         
  24   4  -7        422.35        278.08        24.51 o                         
  25   4  -7       1295.73       1544.43        68.07 o                         
  26   4  -7         18.42        -19.76        19.76 o                         
  27   4  -7        216.70        111.90        24.61 o                         
  28   4  -7        116.58         33.56        23.98 o                         
  29   4  -7         24.22        -26.12        26.12 o                         
  30   4  -7         43.14         -9.24        28.27 o                         
  31   4  -7        214.30        153.35        40.80 o                         
  32   4  -7         68.16          1.46        32.64 o                         
  33   4  -7        236.00        175.85        48.53 o                         
  34   4  -7         29.69        -11.78        30.81 o                         
   0   5  -7       8782.48       7681.75       193.85 o                         
   1   5  -7       1185.89       2065.39        66.60 o                         
   2   5  -7       3512.68       4002.71        90.94 o                         
   3   5  -7       2412.53       2511.80        64.46 o                         
   4   5  -7       2958.95       3380.77        83.04 o                         
   5   5  -7       4047.68       4735.94       106.19 o                         
   6   5  -7        199.55        489.81        51.19 o                         
   7   5  -7        839.14        668.19        21.72 o                         
   8   5  -7       1245.51       1112.44        34.53 o                         
   9   5  -7       2318.93       2466.60        72.10 o                         
  10   5  -7        727.55        862.38        35.64 o                         
  11   5  -7        322.17        504.73        29.34 o                         
  12   5  -7       6323.42       6372.79       152.41 o                         
  13   5  -7        156.68        171.07        20.26 o                         
  14   5  -7       3260.33       3019.75        83.29 o                         
  15   5  -7        710.06        684.11        35.32 o                         
  16   5  -7        411.75        403.51        43.33 o                         
  17   5  -7        674.92        938.97        62.32 o                         
  18   5  -7       1185.33       1400.80        57.09 o                         
  19   5  -7       1319.62       1429.55        79.62 o                         
  20   5  -7        610.93        782.34        64.95 o                         
  21   5  -7       1807.23       2066.96        73.89 o                         
  22   5  -7       1924.41       2316.14       120.26 o                         
  23   5  -7        343.35        260.80        43.65 o                         
  24   5  -7        678.55        554.44        51.46 o                         
  25   5  -7        593.64        721.59        63.67 o                         
  26   5  -7        214.19        182.26        32.05 o                         
  27   5  -7        219.19        113.47        63.95 o                         
  28   5  -7          3.42          2.14        36.02 o                         
  29   5  -7         13.86        -26.47        26.47 o                         
  30   5  -7        123.45         18.97        30.99 o                         
  31   5  -7         30.88         41.55        32.98 o                         
  32   5  -7        168.43         89.74        57.91 o                         
  33   5  -7          0.08        -31.32        45.35 o                         
   1   6  -7       2774.29       2558.88        62.79 o                         
   2   6  -7        844.89       1340.58        80.48 o                         
   3   6  -7       2108.46       2392.90       118.04 o                         
   4   6  -7       8625.33       8156.50       178.27 o                         
   5   6  -7        441.53        900.10        51.29 o                         
   6   6  -7       2216.10       2142.58        62.91 o                         
   7   6  -7        702.85        818.29        28.39 o                         
   8   6  -7        131.05        137.42        14.31 o                         
   9   6  -7       3327.14       2959.58        85.25 o                         
  10   6  -7        781.80        981.28        43.17 o                         
  11   6  -7       1682.45       1600.24        52.02 o                         
  12   6  -7       1085.08        872.82        38.69 o                         
  13   6  -7         32.68         90.93        35.56 o                         
  14   6  -7       3963.93       3709.22       102.30 o                         
  15   6  -7         42.63         44.26        18.07 o                         
  16   6  -7       1345.61       1199.85        66.29 o                         
  17   6  -7        275.93        209.40        24.51 o                         
  18   6  -7       2667.38       2619.79        84.01 o                         
  19   6  -7         49.06         23.49        20.45 o                         
  20   6  -7          9.85         -4.47        20.38 o                         
  21   6  -7        163.58         87.48        26.06 o                         
  22   6  -7         12.32        -26.30        26.30 o                         
  23   6  -7        238.92        165.90        25.49 o                         
  24   6  -7        138.62         55.04        23.85 o                         
  25   6  -7        109.06         62.00        25.07 o                         
  26   6  -7        486.67        412.00        31.64 o                         
  27   6  -7        129.31         92.26        37.61 o                         
  28   6  -7        284.18        262.33        32.05 o                         
  29   6  -7          2.43        -21.80        21.80 o                         
  30   6  -7         60.08         47.97        31.90 o                         
  31   6  -7         95.89         47.04        38.39 o                         
  32   6  -7         41.16        -33.79        33.79 o                         
  33   6  -7         37.67        -26.65        62.42 o                         
   0   7  -7       2005.17       2111.30       263.39 o                         
   1   7  -7       2619.58       2522.71        67.50 o                         
   2   7  -7          2.06        781.84        87.39 o                         
   3   7  -7       3001.57       2468.36        57.19 o                         
   4   7  -7        955.03       1081.51        48.05 o                         
   5   7  -7       1605.23       1618.24        48.80 o                         
   6   7  -7        592.76        799.44        40.17 o                         
   7   7  -7       3852.18       3353.63        83.94 o                         
   8   7  -7        535.46        634.07       101.96 o                         
   9   7  -7        369.38        329.34        34.57 o                         
  10   7  -7       2635.00       2152.46        66.47 o                         
  11   7  -7        422.06        398.69        26.04 o                         
  12   7  -7        121.59         78.54        13.45 o                         
  13   7  -7       1080.75       1114.08        85.61 o                         
  14   7  -7       1866.78       1862.75        72.23 o                         
  15   7  -7         40.83         32.66        19.64 o                         
  16   7  -7        439.23        330.75        35.29 o                         
  17   7  -7       1213.76       1341.14        65.22 o                         
  18   7  -7        444.64        388.51        37.42 o                         
  19   7  -7        870.76        922.16        77.80 o                         
  20   7  -7       1475.78       1514.35        62.77 o                         
  21   7  -7       1273.93       1242.50        62.91 o                         
  22   7  -7        436.43        477.87        35.55 o                         
  23   7  -7        201.67        173.89        30.89 o                         
  24   7  -7          8.78        -20.32        20.32 o                         
  25   7  -7         93.59         66.95        23.21 o                         
  26   7  -7        380.29        302.39        29.94 o                         
  27   7  -7        455.58        381.42        32.64 o                         
  28   7  -7        120.13        102.68        28.14 o                         
  29   7  -7        264.77        202.37        33.22 o                         
  30   7  -7         70.28         49.21        26.00 o                         
  31   7  -7        299.41        441.81        38.78 o                         
  32   7  -7          1.98        -26.18        26.18 o                         
   1   8  -7       4983.69       4401.88        92.08 o                         
   2   8  -7         86.12        332.93        77.41 o                         
   3   8  -7         52.24        102.69        23.07 o                         
   4   8  -7       1482.55       1277.49        40.16 o                         
   5   8  -7        122.59        252.26        31.48 o                         
   6   8  -7        899.20        906.69        41.09 o                         
   7   8  -7        954.17        971.49        33.50 o                         
   8   8  -7        740.72        769.36        29.85 o                         
   9   8  -7        435.42        494.79        42.23 o                         
  10   8  -7       2489.13       2551.14        63.68 o                         
  11   8  -7        975.37       1119.98        36.50 o                         
  12   8  -7        476.54        397.52        35.66 o                         
  13   8  -7       3076.26       2829.72        84.86 o                         
  14   8  -7        364.71        444.27        54.21 o                         
  15   8  -7        196.02        133.36        32.16 o                         
  16   8  -7        570.54        596.29        47.77 o                         
  17   8  -7       1219.10       1181.46        69.05 o                         
  18   8  -7       2508.74       2546.19        87.62 o                         
  19   8  -7         17.70         86.83        23.80 o                         
  20   8  -7        295.51        233.34        27.52 o                         
  21   8  -7        172.05        120.31        25.39 o                         
  22   8  -7        190.20        101.57        20.79 o                         
  23   8  -7        354.62        404.77        37.02 o                         
  24   8  -7        144.99        128.14        29.65 o                         
  25   8  -7        123.68         69.94        25.13 o                         
  26   8  -7        401.68        404.80        33.06 o                         
  27   8  -7        290.53        201.60        34.82 o                         
  28   8  -7        261.19        220.20        29.13 o                         
  29   8  -7          7.13        -25.46        25.46 o                         
  30   8  -7        287.29        374.18        45.14 o                         
  31   8  -7         70.33         50.77        59.09 o                         
   0   9  -7       1121.97       1025.62        39.66 o                         
   1   9  -7        717.03        684.15        27.25 o                         
   2   9  -7        135.93        176.37        18.75 o                         
   3   9  -7       1262.28       1259.75        49.18 o                         
   4   9  -7        393.84        481.99        53.79 o                         
   5   9  -7       1775.81       1802.62        54.77 o                         
   6   9  -7       1537.42       1510.24        47.73 o                         
   7   9  -7        444.34        716.58        54.39 o                         
   8   9  -7       3416.89       3397.24        93.44 o                         
   9   9  -7       1494.23       2081.23        72.01 o                         
  10   9  -7        807.66        903.82        50.99 o                         
  11   9  -7       1019.73       1004.68        44.04 o                         
  12   9  -7       2120.20       1826.17        57.15 o                         
  13   9  -7        117.67        179.78        21.85 o                         
  14   9  -7       1227.18       1264.28        47.25 o                         
  15   9  -7         63.00         87.97        29.18 o                         
  16   9  -7       3197.35       2969.59        93.27 o                         
  17   9  -7        545.08        773.09        43.43 o                         
  18   9  -7        294.06        306.00        27.99 o                         
  19   9  -7        397.86        302.93        34.12 o                         
  20   9  -7        598.63        662.20        45.47 o                         
  21   9  -7        156.83        128.82        23.65 o                         
  22   9  -7         84.10         -7.00        20.80 o                         
  23   9  -7         49.26          9.02        25.81 o                         
  24   9  -7        756.21        753.22        44.26 o                         
  25   9  -7         68.14          5.70        22.17 o                         
  26   9  -7        154.23        139.76        27.05 o                         
  27   9  -7        336.76        448.49        43.96 o                         
  28   9  -7          8.32        -21.68        21.68 o                         
  29   9  -7        218.04         48.00        31.60 o                         
  30   9  -7         32.61       -102.38       102.38 o                         
   1  10  -7       2227.71       2574.33       120.25 o                         
   2  10  -7       4564.09       4594.37       111.21 o                         
   3  10  -7       1059.28       1852.00       159.02 o                         
   4  10  -7       2335.14       2297.36        69.42 o                         
   6  10  -7       1806.02       1996.20        64.09 o                         
   7  10  -7       2549.71       2611.56        73.88 o                         
   8  10  -7        172.07        309.32        69.50 o                         
   9  10  -7        873.68        944.50        72.22 o                         
  10  10  -7       4364.78       4347.30       108.49 o                         
  11  10  -7       1099.46       1692.77       190.60 o                         
  12  10  -7       3932.21       4286.85       126.78 o                         
  13  10  -7       3037.26       3691.04       117.82 o                         
  14  10  -7        636.78        558.49        46.79 o                         
  15  10  -7         45.07         36.74        17.29 o                         
  16  10  -7        187.86         73.31        28.85 o                         
  17  10  -7        141.18        137.86        25.03 o                         
  18  10  -7        492.19        493.70        33.78 o                         
  19  10  -7        551.52        560.26        37.53 o                         
  20  10  -7        660.25        634.54        49.26 o                         
  21  10  -7        261.28        216.61        27.10 o                         
  22  10  -7        206.56        180.45        27.57 o                         
  23  10  -7        253.47        273.97        28.62 o                         
  24  10  -7         74.70         14.15        21.86 o                         
  25  10  -7        253.65        236.09        27.84 o                         
  26  10  -7        153.67        104.54        26.87 o                         
  27  10  -7         48.91        -12.36        26.68 o                         
  28  10  -7        156.38         83.23        59.93 o                         
   0  11  -7       3203.51       3577.83       101.25 o                         
   1  11  -7       1796.72       2189.05        67.59 o                         
   2  11  -7        650.82        767.62        49.75 o                         
   3  11  -7        159.20        157.63        23.33 o                         
   4  11  -7        756.85        650.85        34.08 o                         
   5  11  -7        260.13        308.53        25.04 o                         
   6  11  -7       1474.65       1163.73        49.67 o                         
   7  11  -7         38.88        140.65        29.28 o                         
   8  11  -7        461.77        479.59        32.79 o                         
   9  11  -7        170.97        244.24        25.65 o                         
  10  11  -7        854.01        992.01        45.63 o                         
  11  11  -7       1259.12       1375.23        69.47 o                         
  12  11  -7       2008.74       1980.42        77.49 o                         
  13  11  -7        274.80        463.58        52.07 o                         
  14  11  -7       1655.15       1478.92        69.10 o                         
  15  11  -7        131.14        128.87        27.12 o                         
  16  11  -7        455.52        383.81        45.55 o                         
  17  11  -7        382.53        446.69        43.69 o                         
  18  11  -7         71.56         61.83        22.77 o                         
  19  11  -7        142.85        198.14        32.81 o                         
  20  11  -7        692.89        554.05        54.96 o                         
  21  11  -7         42.05         76.70        28.54 o                         
  22  11  -7       1545.81       1732.51        90.04 o                         
  23  11  -7         52.22         46.97        22.63 o                         
  24  11  -7        362.05        277.94        36.28 o                         
  25  11  -7         55.05         59.27        26.49 o                         
  26  11  -7        150.77         94.80        44.94 o                         
   1  12  -7        247.82        306.42        23.33 o                         
   2  12  -7        102.27        129.58        18.46 o                         
   3  12  -7        332.21        232.87        22.76 o                         
   4  12  -7        303.35        186.46        20.81 o                         
   5  12  -7        269.29        244.06        24.28 o                         
   6  12  -7          1.00        -22.73        22.73 o                         
   7  12  -7         34.82          5.06        18.06 o                         
   8  12  -7        374.11        378.71        28.12 o                         
   9  12  -7       1058.60       1238.97        56.27 o                         
  10  12  -7       1504.34       1841.83        65.27 o                         
  11  12  -7        632.56        875.87        68.51 o                         
  12  12  -7        426.05        341.10        32.14 o                         
  13  12  -7        680.86        738.95        67.99 o                         
  14  12  -7        274.78        268.84        28.27 o                         
  15  12  -7         48.23         57.41        23.08 o                         
  16  12  -7        430.71        375.79        37.82 o                         
  17  12  -7          5.79        -11.13        26.59 o                         
  18  12  -7        392.10        324.81        43.19 o                         
  19  12  -7        295.53        326.38        38.90 o                         
  20  12  -7        202.48        199.03        32.28 o                         
  21  12  -7        378.10        318.49        45.58 o                         
  22  12  -7          5.22        -26.36        26.36 o                         
  23  12  -7        241.53        210.53        38.44 o                         
  24  12  -7        103.18        -49.94       109.03 o                         
   0  13  -7       1999.18       1731.78       137.07 o                         
   1  13  -7        296.95        434.64        48.76 o                         
   2  13  -7        589.40        629.99        47.52 o                         
   3  13  -7        740.81        670.33        39.99 o                         
   4  13  -7         44.45        118.24        19.61 o                         
   5  13  -7        639.01        488.73        32.74 o                         
   6  13  -7        225.43        144.37        35.67 o                         
   7  13  -7         24.15         28.61        20.95 o                         
   8  13  -7        292.96        243.16        30.62 o                         
   9  13  -7         17.87         24.72        24.16 o                         
  10  13  -7        171.84        104.51        29.67 o                         
  11  13  -7          1.46        -10.21        23.46 o                         
  12  13  -7        249.26        244.42        33.69 o                         
  13  13  -7        178.12         87.68        28.73 o                         
  14  13  -7        198.03        124.44        32.92 o                         
  15  13  -7         41.05        -28.08        28.08 o                         
  16  13  -7        213.93        146.23        31.86 o                         
  17  13  -7         18.82         -5.16        30.44 o                         
  18  13  -7         73.68         28.12        36.37 o                         
  19  13  -7        155.89        122.80        32.48 o                         
  20  13  -7         45.39        -29.97        29.97 o                         
  21  13  -7         20.70        -22.47        37.45 o                         
   1  14  -7         42.12         24.04        23.11 o                         
   2  14  -7         81.66        108.53        23.23 o                         
   3  14  -7        251.19        254.86        24.49 o                         
   4  14  -7        612.57        560.31        38.79 o                         
   5  14  -7        297.61        274.79        35.44 o                         
   6  14  -7        450.91        451.62        54.39 o                         
   7  14  -7        151.42        149.87        29.00 o                         
   8  14  -7        154.96        134.48        29.03 o                         
   9  14  -7         80.75         90.78        28.55 o                         
  10  14  -7         78.48         41.64        30.60 o                         
  11  14  -7        118.36         67.81        31.48 o                         
  12  14  -7         58.39         67.27        31.61 o                         
  13  14  -7        207.52        186.99        44.94 o                         
  14  14  -7        218.13        136.55        35.33 o                         
  15  14  -7         69.88         29.52        52.23 o                         
  16  14  -7        370.90        311.41        39.80 o                         
  17  14  -7        146.24         80.88        30.01 o                         
  18  14  -7        340.72        184.77       153.15 o                         
   0  15  -7        402.89        341.35        44.35 o                         
   1  15  -7        119.69         87.97        27.23 o                         
   2  15  -7         11.12        -18.50        24.62 o                         
   3  15  -7        233.61        332.76        37.22 o                         
   4  15  -7          0.19         -5.89        26.35 o                         
   5  15  -7        270.51        160.76        29.71 o                         
   6  15  -7          6.10         27.43        43.70 o                         
   7  15  -7        537.01        526.46        52.49 o                         
   8  15  -7         30.85         48.23        30.28 o                         
   9  15  -7        119.29         43.45        33.33 o                         
  10  15  -7         39.71        -12.58        30.87 o                         
  11  15  -7          0.25        -46.09        46.09 o                         
  12  15  -7         25.06        -32.03        32.03 o                         
  13  15  -7         24.25        -33.04        33.04 o                         
  14  15  -7         51.00        -34.13       112.36 o                         
   1  16  -7        384.34        365.71        38.79 o                         
   2  16  -7        493.28        517.52        49.66 o                         
   3  16  -7        137.58        189.41        62.84 o                         
   4  16  -7        709.70        882.83        88.83 o                         
   5  16  -7        119.56        249.60        74.47 o                         
   6  16  -7        944.19        820.58       205.58 o                         
   0   0  -6      14739.94      16739.18       398.30 o                         
   2   0  -6      21079.37      15310.99       266.70 o                         
   4   0  -6       1944.23       1931.45        49.92 o                         
   6   0  -6      15828.13      14624.04       379.20 o                         
   8   0  -6       7764.86       8030.97       197.43 o                         
  10   0  -6      19775.96      16478.92       480.78 o                         
  12   0  -6      13358.02      13567.89       399.30 o                         
  14   0  -6       1848.59       1514.82        64.58 o                         
  16   0  -6        181.85         60.66        21.50 o                         
  18   0  -6        797.73        827.24        53.51 o                         
  20   0  -6       2427.50       2129.66       120.61 o                         
  22   0  -6       2019.12       2042.06       101.34 o                         
  24   0  -6         13.59        -18.19        25.25 o                         
  26   0  -6       1416.44       1565.45       106.22 o                         
  28   0  -6        886.42       1043.48       124.91 o                         
  30   0  -6        148.70        319.23        73.85 o                         
  32   0  -6        875.48       1346.53       146.49 o                         
  34   0  -6        286.54        326.00        59.61 o                         
  36   0  -6        189.35        262.18        85.73 o                         
   1   1  -6      15520.96      15163.39       192.80 o                         
   2   1  -6       6692.58       7744.04        96.10 o                         
   3   1  -6       3722.91       3487.79        51.18 o                         
   4   1  -6        684.98        799.20        14.31 o                         
   5   1  -6       1047.36       1370.08        26.72 o                         
   6   1  -6       2419.53       2887.94        46.41 o                         
   7   1  -6       1049.90        558.67        14.32 o                         
   8   1  -6       3151.36       2949.63        52.07 o                         
   9   1  -6      11924.19      10861.39       202.83 o                         
  10   1  -6       9504.39       9311.80       160.18 o                         
  11   1  -6        361.67         52.99         7.66 o                         
  12   1  -6        700.28        893.73        30.19 o                         
  13   1  -6       2704.01       2398.40        62.77 o                         
  14   1  -6       1190.98       1126.37        44.17 o                         
  15   1  -6       2476.33       2023.84        64.03 o                         
  16   1  -6       1825.30       1959.85        77.78 o                         
  17   1  -6        802.75        901.58        43.23 o                         
  18   1  -6       1843.52       1787.98        58.01 o                         
  19   1  -6        129.51        125.21        17.56 o                         
  20   1  -6        176.56        206.24        26.12 o                         
  21   1  -6        595.05        536.78        49.26 o                         
  22   1  -6         83.52         69.84        17.75 o                         
  23   1  -6        928.75       1048.66        68.65 o                         
  24   1  -6         71.94         41.01        20.22 o                         
  25   1  -6        209.61        155.74        22.86 o                         
  26   1  -6       1678.82       1894.35        80.42 o                         
  27   1  -6        192.97        140.74        25.65 o                         
  28   1  -6        470.22        574.49        37.50 o                         
  29   1  -6         33.89        -19.82        19.82 o                         
  30   1  -6         68.69         23.99        22.89 o                         
  31   1  -6        167.26         64.59        27.04 o                         
  32   1  -6         39.79         31.31        28.73 o                         
  33   1  -6        436.94        750.70        99.11 o                         
  34   1  -6         50.67         28.00        30.23 o                         
  35   1  -6        113.65        217.68        42.79 o                         
  36   1  -6         10.56        -33.76        37.59 o                         
   0   2  -6       2628.90       3144.59        81.03 o                         
   1   2  -6       3534.59       2731.92        39.33 o                         
   2   2  -6       9297.40       7334.06       103.26 o                         
   3   2  -6       2839.15       2703.77        40.48 o                         
   4   2  -6      11892.33      12322.94       170.16 o                         
   5   2  -6      13871.20      13224.67       202.62 o                         
   6   2  -6       3227.86       3586.53        62.53 o                         
   7   2  -6       9635.97       9616.20       181.25 o                         
   8   2  -6       2416.89       2855.01        52.21 o                         
   9   2  -6        206.03        426.02        22.22 o                         
  10   2  -6       2849.91       2384.94        52.77 o                         
  11   2  -6       1209.01       1355.66        42.15 o                         
  12   2  -6        856.44        846.78        40.84 o                         
  13   2  -6         10.93         -4.73         8.99 o                         
  14   2  -6       5114.00       4749.56       121.03 o                         
  15   2  -6       4973.75       4601.27       113.50 o                         
  16   2  -6        290.79        288.18        16.67 o                         
  17   2  -6        884.31        879.66        36.08 o                         
  18   2  -6        152.30         94.65        12.35 o                         
  19   2  -6       2274.58       2134.06        69.17 o                         
  20   2  -6        712.49        711.41        35.78 o                         
  21   2  -6       1726.06       2025.93        63.55 o                         
  22   2  -6       1022.86       1297.42        68.66 o                         
  23   2  -6        153.06        152.48        24.11 o                         
  24   2  -6       2452.85       2643.08        81.10 o                         
  25   2  -6        992.13        973.24        47.07 o                         
  26   2  -6        430.33        414.90        33.58 o                         
  27   2  -6        440.78        501.33        42.01 o                         
  28   2  -6        531.62        531.75        36.84 o                         
  29   2  -6        144.84        183.28        26.43 o                         
  30   2  -6        403.12        465.57        40.40 o                         
  31   2  -6         47.93         37.65        26.12 o                         
  32   2  -6        740.50       1055.17        72.40 o                         
  33   2  -6         86.29        109.59        31.81 o                         
  34   2  -6        316.95        400.89        53.17 o                         
  35   2  -6         23.43         -4.22        38.94 o                         
   1   3  -6       4090.65       4821.40        75.31 o                         
   2   3  -6      15706.27      16955.29       221.36 o                         
   3   3  -6       4905.84       5153.52        81.09 o                         
   4   3  -6      10376.19       8642.83       128.16 o                         
   5   3  -6       2226.78       2499.82        56.95 o                         
   6   3  -6         95.62        211.38        39.03 o                         
   7   3  -6       7767.28       6648.56       116.57 o                         
   8   3  -6       2346.50       2206.09        74.15 o                         
   9   3  -6        555.20        594.37        25.76 o                         
  10   3  -6       2086.97       1727.54        47.18 o                         
  11   3  -6       6034.14       5943.79       130.94 o                         
  12   3  -6         80.57         57.85        16.75 o                         
  13   3  -6         54.57        118.17        15.94 o                         
  14   3  -6       3039.34       3003.89        99.24 o                         
  15   3  -6        562.38        700.29        35.92 o                         
  16   3  -6       1540.96       1387.76        39.87 o                         
  17   3  -6         61.63         61.20        14.04 o                         
  18   3  -6        291.26        231.06        31.08 o                         
  19   3  -6        210.94        175.93        15.36 o                         
  20   3  -6        687.06        701.06        37.59 o                         
  21   3  -6       1027.53        976.77        37.05 o                         
  22   3  -6        252.58        253.70        29.47 o                         
  23   3  -6        648.17        746.90        44.85 o                         
  24   3  -6        484.98        587.62        47.91 o                         
  25   3  -6       1700.06       1822.09        68.26 o                         
  26   3  -6        328.48        252.52        22.66 o                         
  27   3  -6        155.92        117.15        20.37 o                         
  28   3  -6        381.08        481.26        51.51 o                         
  29   3  -6        270.72        243.62        36.17 o                         
  30   3  -6        220.70        187.98        32.12 o                         
  31   3  -6        182.87        116.51        30.04 o                         
  32   3  -6          7.03        -30.82        33.28 o                         
  33   3  -6         19.43        -22.28        26.89 o                         
  34   3  -6         11.12         31.29        37.24 o                         
  35   3  -6         53.15         47.01        40.93 o                         
   0   4  -6       7976.35       9878.77       227.44 o                         
   1   4  -6       1462.04       2857.19        76.70 o                         
   2   4  -6        321.57        420.93        26.98 o                         
   3   4  -6        228.74        356.05        15.57 o                         
   4   4  -6        849.37        994.08        23.38 o                         
   5   4  -6        316.52        674.90        24.63 o                         
   6   4  -6       4007.38       4056.94        73.18 o                         
   7   4  -6       4042.95       4275.53        85.64 o                         
   8   4  -6       5650.68       5583.42       116.79 o                         
   9   4  -6       2853.16       2497.00        53.78 o                         
  10   4  -6       2656.72       2476.98        58.01 o                         
  11   4  -6        898.14       1223.36        35.78 o                         
  12   4  -6         80.45         33.23        12.77 o                         
  13   4  -6        163.69        135.33        19.23 o                         
  14   4  -6        334.27        260.84        52.44 o                         
  15   4  -6       2994.26       3048.52        88.70 o                         
  16   4  -6       1784.78       1664.21        52.21 o                         
  17   4  -6       2290.26       2178.43        64.81 o                         
  18   4  -6        677.71        772.40        35.62 o                         
  19   4  -6       5436.79       5182.49       121.05 o                         
  20   4  -6        230.76        249.36        17.73 o                         
  21   4  -6       1266.20       1081.93        40.35 o                         
  22   4  -6       1002.37       1008.50        40.22 o                         
  23   4  -6       1014.89       1243.99        49.85 o                         
  24   4  -6        261.61        187.41        21.98 o                         
  25   4  -6        321.66        254.88        23.28 o                         
  26   4  -6         45.62        -10.32        15.63 o                         
  27   4  -6       1284.77       1521.07        64.72 o                         
  28   4  -6          1.59        -24.15        24.15 o                         
  29   4  -6        296.98        256.59        36.35 o                         
  30   4  -6        123.47         31.90        24.71 o                         
  31   4  -6        197.78        121.07        31.81 o                         
  32   4  -6         50.77        -27.18        27.18 o                         
  33   4  -6         27.80        -10.96        30.98 o                         
  34   4  -6         77.60         71.03        37.38 o                         
  35   4  -6         86.25         67.83        34.69 o                         
   1   5  -6        803.89       1185.20        49.10 o                         
   2   5  -6       2524.59       3389.19        78.42 o                         
   3   5  -6       4997.04       4752.00        94.40 o                         
   4   5  -6        518.84        650.87        37.41 o                         
   5   5  -6       3801.15       4008.51        92.12 o                         
   6   5  -6       4957.65       5630.40       102.63 o                         
   7   5  -6       1994.35       2226.30        51.23 o                         
   8   5  -6       3199.81       2829.27        60.36 o                         
   9   5  -6       1166.45        976.86        29.16 o                         
  10   5  -6        844.86       1242.57        46.93 o                         
  11   5  -6       2357.75       2468.53        63.37 o                         
  12   5  -6        279.20        278.68        28.89 o                         
  13   5  -6       1454.71       1459.46        67.12 o                         
  14   5  -6        702.59        575.23        39.04 o                         
  15   5  -6       1966.85       1917.36       108.42 o                         
  16   5  -6        800.73        794.18        39.53 o                         
  17   5  -6         81.19         98.98        21.23 o                         
  18   5  -6       3003.02       2760.81        78.55 o                         
  19   5  -6       1156.77       1363.76        62.58 o                         
  20   5  -6       1994.50       1973.47        70.48 o                         
  21   5  -6        798.63        925.97        39.01 o                         
  22   5  -6        285.44        258.74        24.44 o                         
  23   5  -6        134.91        112.86        23.08 o                         
  24   5  -6        288.72        277.47        25.77 o                         
  25   5  -6        225.45        237.47        21.83 o                         
  26   5  -6        902.79        967.06        52.41 o                         
  27   5  -6        261.76        229.47        30.51 o                         
  28   5  -6        673.02        670.27        42.67 o                         
  29   5  -6         40.26          3.79        20.68 o                         
  30   5  -6        340.50        234.81        32.44 o                         
  31   5  -6         78.10         74.05        26.86 o                         
  32   5  -6         17.02        -26.55        26.55 o                         
  33   5  -6         23.36        -29.84        29.84 o                         
  34   5  -6         46.90         -1.93        39.50 o                         
   0   6  -6       2446.20       2176.47        62.28 o                         
   1   6  -6        481.27        696.94        61.91 o                         
   2   6  -6       2574.00       2694.25        57.40 o                         
   3   6  -6       3914.61       3751.00        81.26 o                         
   4   6  -6       1370.08       1702.79        47.28 o                         
   5   6  -6       3691.39       3594.25        83.75 o                         
   6   6  -6        580.67        633.62        57.79 o                         
   7   6  -6        755.12        720.89        32.47 o                         
   8   6  -6        470.31        442.22        30.29 o                         
   9   6  -6        556.56        715.24        43.32 o                         
  10   6  -6       3119.04       2863.89        71.27 o                         
  11   6  -6         93.89        163.20        19.47 o                         
  12   6  -6       4164.18       4003.45       104.23 o                         
  13   6  -6        150.55        220.67        21.90 o                         
  14   6  -6       2031.07       1773.15        63.09 o                         
  15   6  -6        662.52        723.98        46.77 o                         
  16   6  -6        461.58        475.24        44.05 o                         
  17   6  -6       2918.57       2915.28        84.30 o                         
  18   6  -6        475.74        444.52        37.29 o                         
  19   6  -6        776.89        837.02        48.00 o                         
  20   6  -6        880.21        902.17        52.86 o                         
  21   6  -6        234.78        289.63        28.92 o                         
  22   6  -6        141.05        168.46        16.67 o                         
  23   6  -6        222.56        191.49        19.42 o                         
  24   6  -6        929.40        970.17        40.66 o                         
  25   6  -6        330.28        249.44        30.86 o                         
  26   6  -6         39.83        -14.36        30.06 o                         
  27   6  -6        115.40        191.91        26.61 o                         
  28   6  -6         19.77        -14.55        21.02 o                         
  29   6  -6        706.21        866.45        53.91 o                         
  30   6  -6         38.55          2.78        22.89 o                         
  31   6  -6        165.49        150.06        27.01 o                         
  32   6  -6        117.10         96.08        30.78 o                         
  33   6  -6         84.18          1.44        25.43 o                         
  34   6  -6         84.08       -108.20       108.20 o                         
   1   7  -6       3769.64       3560.05        67.23 o                         
   3   7  -6       1400.32       1233.46        35.71 o                         
   4   7  -6        180.93        246.11        19.79 o                         
   5   7  -6        214.13        229.43        20.47 o                         
   6   7  -6        459.68        386.98        18.38 o                         
   7   7  -6         16.80         55.61        14.78 o                         
   8   7  -6       3601.30       3139.84        90.91 o                         
   9   7  -6       5169.64       4841.09       122.86 o                         
  10   7  -6         43.47         33.92        38.13 o                         
  11   7  -6       2480.48       2264.85        67.75 o                         
  12   7  -6       2060.61       1915.99        48.26 o                         
  13   7  -6        603.55        478.73        33.70 o                         
  14   7  -6        271.94        272.85        25.92 o                         
  15   7  -6        776.90        681.39        62.40 o                         
  16   7  -6         24.70         12.07        18.93 o                         
  17   7  -6         48.07         21.21        25.99 o                         
  18   7  -6         49.32        -22.63        22.63 o                         
  19   7  -6         68.70         78.52        36.54 o                         
  20   7  -6        442.80        474.57        36.78 o                         
  21   7  -6        498.00        467.09        37.94 o                         
  22   7  -6        119.77        127.66        15.71 o                         
  23   7  -6         57.10         80.61        15.72 o                         
  24   7  -6         58.14        -11.00        19.13 o                         
  25   7  -6        140.68        106.87        24.31 o                         
  26   7  -6        249.95        175.32        25.88 o                         
  27   7  -6        108.67         45.82        21.91 o                         
  28   7  -6         52.51         -7.62        21.62 o                         
  29   7  -6         12.00        -20.03        20.03 o                         
  30   7  -6         42.96          8.46        21.48 o                         
  31   7  -6        190.68        101.21        28.34 o                         
  32   7  -6        133.20         65.32        25.36 o                         
  33   7  -6        166.54         39.12       109.87 o                         
   0   8  -6      10082.44       9287.29       233.53 o                         
   2   8  -6       4887.94       4819.26       100.42 o                         
   3   8  -6       1279.16       1537.02        53.55 o                         
   4   8  -6         45.56        625.28        42.99 o                         
   5   8  -6       2601.73       2502.51        67.39 o                         
   6   8  -6        560.38        886.73        51.89 o                         
   7   8  -6        944.60        906.95        39.33 o                         
   8   8  -6       1605.81       1857.75        51.23 o                         
   9   8  -6       1527.80       1825.23        65.16 o                         
  10   8  -6       4213.74       4062.91       105.67 o                         
  11   8  -6        706.44       1082.87        51.41 o                         
  12   8  -6       2539.23       2546.02        65.68 o                         
  13   8  -6        987.26       1178.41        42.03 o                         
  14   8  -6         55.67         48.52        18.95 o                         
  15   8  -6        959.03        907.21        43.99 o                         
  16   8  -6        163.99        136.00        22.65 o                         
  17   8  -6        893.62        964.11        48.96 o                         
  18   8  -6        540.51        438.92        31.63 o                         
  19   8  -6        439.35        482.92        25.01 o                         
  20   8  -6        470.78        597.18        37.74 o                         
  21   8  -6        145.45        145.73        22.20 o                         
  22   8  -6        283.48        175.90        26.62 o                         
  23   8  -6        301.30        267.88        25.96 o                         
  24   8  -6        104.62         97.01        22.02 o                         
  25   8  -6         30.47        -17.49        18.22 o                         
  26   8  -6        262.91        184.50        26.03 o                         
  27   8  -6         56.94          2.81        20.49 o                         
  28   8  -6         41.03        -27.49        27.49 o                         
  29   8  -6        142.37         84.47        24.27 o                         
  30   8  -6          6.06        -27.48        27.48 o                         
  31   8  -6         30.34        -23.01        23.01 o                         
   1   9  -6       3392.43       3385.21        70.62 o                         
   2   9  -6        998.71       2085.19        75.69 o                         
   3   9  -6       4488.09       5800.68       180.31 o                         
   4   9  -6       6905.32       7042.77       177.37 o                         
   6   9  -6       2833.41       3399.05        94.04 o                         
   7   9  -6       3524.85       3865.19        95.49 o                         
   8   9  -6        470.61       1102.72        43.49 o                         
   9   9  -6       1955.42       2069.66        56.08 o                         
  10   9  -6        515.64        650.35        56.83 o                         
  11   9  -6        279.37        207.46        17.78 o                         
  12   9  -6        880.19        784.31        51.31 o                         
  13   9  -6        231.86        166.27        22.97 o                         
  14   9  -6       1860.88       2004.35        65.82 o                         
  15   9  -6         88.16         77.68        16.75 o                         
  16   9  -6       1347.52       1246.30        48.80 o                         
  17   9  -6       1194.18       1145.92        67.68 o                         
  18   9  -6         91.42        101.83        23.96 o                         
  19   9  -6         39.60         11.75        13.25 o                         
  20   9  -6        527.46        375.32        32.07 o                         
  21   9  -6        271.21        239.67        27.37 o                         
  22   9  -6        359.21        338.22        39.68 o                         
  23   9  -6        178.76        210.70        30.93 o                         
  24   9  -6         80.65         47.50        19.98 o                         
  25   9  -6        410.71        374.82        30.77 o                         
  26   9  -6        127.16         62.63        25.23 o                         
  27   9  -6        245.03        206.47        29.33 o                         
  28   9  -6         99.08          6.97        22.87 o                         
  29   9  -6         31.02        -23.22        23.22 o                         
  30   9  -6         77.93        -27.90        27.90 o                         
   0  10  -6       3060.79       2620.17       155.58 o                         
   1  10  -6         89.83        844.39        47.28 o                         
   2  10  -6       1988.98       1804.17        48.43 o                         
   3  10  -6        165.19        380.37        89.89 o                         
   4  10  -6        722.85        874.88        36.10 o                         
   5  10  -6       1300.53       1172.39        39.49 o                         
   6  10  -6        462.50        692.84        28.59 o                         
   7  10  -6       1058.78       1030.53        50.68 o                         
   8  10  -6       1430.66       1445.45        51.71 o                         
   9  10  -6        386.75        612.99        51.37 o                         
  10  10  -6       2360.69       2516.74        65.58 o                         
  11  10  -6       2235.11       2374.47        63.51 o                         
  12  10  -6          2.96        157.27        31.13 o                         
  13  10  -6       1863.90       1719.51        91.63 o                         
  14  10  -6       1477.19       1784.21        94.87 o                         
  15  10  -6       1281.80       1211.91        48.78 o                         
  16  10  -6        246.70        280.46        30.00 o                         
  17  10  -6        449.79        370.04        33.48 o                         
  18  10  -6        119.20         85.55        21.57 o                         
  19  10  -6        392.48        332.52        45.36 o                         
  20  10  -6        225.23        215.86        24.99 o                         
  21  10  -6        241.75        127.15        23.44 o                         
  22  10  -6        175.41        102.70        22.76 o                         
  23  10  -6        101.88         91.71        22.79 o                         
  24  10  -6       1173.32       1460.25        60.51 o                         
  25  10  -6        451.59        442.38        34.51 o                         
  26  10  -6        591.26        685.75        52.94 o                         
  27  10  -6         58.32         -8.68        26.55 o                         
  28  10  -6        205.92        113.93        26.86 o                         
   1  11  -6        114.13        190.10        22.42 o                         
   2  11  -6       1343.80       1328.73        49.32 o                         
   3  11  -6         14.62        103.27        33.27 o                         
   4  11  -6        324.84        157.94        25.78 o                         
   5  11  -6         50.15         10.00        13.89 o                         
   6  11  -6        115.51         99.29        23.63 o                         
   7  11  -6         17.20         72.08        39.34 o                         
   8  11  -6       2273.12       2395.35        79.82 o                         
   9  11  -6       1280.66       1561.61        54.88 o                         
  10  11  -6       1245.26       1274.67        76.41 o                         
  11  11  -6        129.22        107.69        22.67 o                         
  12  11  -6       1338.41       1113.27        44.74 o                         
  13  11  -6         45.65        151.99        35.74 o                         
  14  11  -6        535.94        695.05        41.19 o                         
  15  11  -6        205.20        239.04        25.69 o                         
  16  11  -6       1271.46       1288.00        59.54 o                         
  17  11  -6        430.45        397.81        33.85 o                         
  18  11  -6       1185.64       1136.91        74.25 o                         
  19  11  -6        206.27        227.41        26.76 o                         
  20  11  -6       1411.17       1550.64        63.88 o                         
  21  11  -6        119.39        162.46        29.50 o                         
  22  11  -6         10.93        -20.88        20.88 o                         
  23  11  -6        132.55        173.49        28.25 o                         
  24  11  -6        223.73        188.28        26.52 o                         
  25  11  -6        237.80        113.97        43.36 o                         
  26  11  -6        372.52        335.07        35.22 o                         
  27  11  -6         66.04        158.14       123.18 o                         
   0  12  -6        279.34        303.15        30.29 o                         
   1  12  -6        465.11        494.45        37.80 o                         
   2  12  -6       1472.50       1372.98        51.85 o                         
   3  12  -6        269.95        341.33        38.64 o                         
   4  12  -6        355.59        267.33        20.49 o                         
   5  12  -6        321.35        284.21        24.74 o                         
   6  12  -6        205.50        201.01        21.14 o                         
   7  12  -6        221.52        133.09        26.32 o                         
   8  12  -6        162.22         79.19        27.63 o                         
   9  12  -6        106.98        162.74        22.46 o                         
  10  12  -6       1042.17        949.01        46.83 o                         
  11  12  -6        159.92        182.69        24.18 o                         
  12  12  -6         62.71        106.01        27.88 o                         
  13  12  -6        255.82        195.13        27.04 o                         
  14  12  -6        747.30        810.24        49.01 o                         
  15  12  -6        506.01        452.42        32.56 o                         
  16  12  -6        247.66        186.27        25.69 o                         
  17  12  -6        234.49        170.61        25.89 o                         
  18  12  -6        423.89        295.12        30.87 o                         
  19  12  -6        240.99        210.46        31.99 o                         
  20  12  -6         47.64         20.95        22.22 o                         
  21  12  -6        167.89        151.00        29.93 o                         
  22  12  -6         49.70        -17.28        29.49 o                         
  23  12  -6         32.28        -24.18        25.03 o                         
  24  12  -6         48.56        -22.37        30.35 o                         
  25  12  -6         94.71        -93.22        93.22 o                         
   1  13  -6       1589.89       1839.15        53.40 o                         
   2  13  -6        585.42       1145.95        46.84 o                         
   3  13  -6        704.39       1211.03        59.40 o                         
   4  13  -6       1707.04       2116.58        70.33 o                         
   5  13  -6         63.71        637.47       148.15 o                         
   6  13  -6       2858.23       2912.02        84.72 o                         
   7  13  -6        967.17       1217.75        56.84 o                         
   8  13  -6         41.08        140.88        39.46 o                         
   9  13  -6        598.72        681.24        50.20 o                         
  10  13  -6        432.28        396.66        33.64 o                         
  11  13  -6        304.56        199.26        32.77 o                         
  12  13  -6        162.01         92.82        27.07 o                         
  13  13  -6        159.93        156.84        28.41 o                         
  14  13  -6        256.47        255.42        34.32 o                         
  15  13  -6          1.79        -24.61        24.61 o                         
  16  13  -6         40.48        -21.00        25.74 o                         
  17  13  -6         13.96        -24.77        32.45 o                         
  18  13  -6        343.47        285.27        41.91 o                         
  19  13  -6        135.29         54.88        36.24 o                         
  20  13  -6        120.23         99.60        30.46 o                         
  21  13  -6         12.98        -27.33        27.33 o                         
  22  13  -6         10.63         -8.26        38.57 o                         
   0  14  -6        519.18        360.34        36.72 o                         
   1  14  -6        236.99        283.31        25.03 o                         
   2  14  -6         85.49        170.77        22.42 o                         
   3  14  -6        359.45        334.56        26.65 o                         
   4  14  -6        268.57        241.76        24.77 o                         
   5  14  -6        252.33        298.75        27.12 o                         
   6  14  -6         30.30        102.45        29.92 o                         
   7  14  -6        313.48        297.05        26.91 o                         
   8  14  -6        537.66        426.42        33.07 o                         
   9  14  -6         38.33         67.03        27.09 o                         
  10  14  -6        717.63        668.24        56.64 o                         
  11  14  -6         62.04         37.06        27.07 o                         
  12  14  -6        131.06         26.72        27.67 o                         
  13  14  -6         29.73         -9.91        26.21 o                         
  14  14  -6         35.11        -25.28        25.28 o                         
  15  14  -6         80.62        -14.75        28.15 o                         
  16  14  -6         27.08         11.23        41.66 o                         
  17  14  -6        121.63         97.67        35.93 o                         
  18  14  -6          6.50        -19.17        26.59 o                         
  19  14  -6         35.17         27.30        85.82 o                         
   1  15  -6       2140.44       2937.49       113.25 o                         
   2  15  -6        295.84        365.74        65.19 o                         
   3  15  -6         57.78        143.59        26.14 o                         
   4  15  -6        108.47         86.83        36.76 o                         
   5  15  -6         69.40         65.64        24.13 o                         
   6  15  -6         42.19          4.96        26.74 o                         
   7  15  -6         48.07         57.02        23.77 o                         
   8  15  -6         73.89         15.42        29.88 o                         
   9  15  -6        324.41        338.14        42.36 o                         
  10  15  -6          9.69         58.55        32.51 o                         
  11  15  -6        465.05        390.55        43.08 o                         
  12  15  -6          3.87         14.56        41.13 o                         
  13  15  -6        440.50        354.27        43.02 o                         
  14  15  -6         11.46        -36.30        36.30 o                         
  15  15  -6          7.90        -54.40        72.17 o                         
   0  16  -6        669.43        957.12       183.83 o                         
   1  16  -6         35.09        232.66        42.98 o                         
   2  16  -6        813.06       1002.98        69.92 o                         
   3  16  -6        192.88        200.20        32.71 o                         
   4  16  -6        104.03         93.45        29.06 o                         
   5  16  -6         47.61         48.93        29.03 o                         
   6  16  -6         73.03         57.89        27.95 o                         
   7  16  -6        265.41        288.69        38.72 o                         
   8  16  -6        393.97        377.14       105.11 o                         
   9  16  -6         52.82         14.15       133.17 o                         
   2   0  -5      47768.07      47785.58       915.00 o                         
   4   0  -5       1450.93       1597.30        30.46 o                         
   6   0  -5       1602.79       1118.77        30.10 o                         
   8   0  -5       2028.16       2459.63        57.47 o                         
  10   0  -5       2210.67       2774.39        70.28 o                         
  12   0  -5       1369.87        992.11        35.05 o                         
  14   0  -5        859.91       1211.87        70.63 o                         
  16   0  -5       2446.55       1800.09        80.61 o                         
  18   0  -5       2407.24       2221.38        81.50 o                         
  20   0  -5       2377.86       2500.84       135.61 o                         
  22   0  -5        882.98       1087.89        63.37 o                         
  24   0  -5        985.22       1085.88        67.75 o                         
  26   0  -5       1469.06       1602.63        85.08 o                         
  28   0  -5        676.11        769.15        63.83 o                         
  30   0  -5         97.95         83.37        31.25 o                         
  32   0  -5         37.50         47.04        39.97 o                         
  34   0  -5         17.84        -36.73        36.73 o                         
  36   0  -5        408.55        482.68       115.23 o                         
   0   1  -5       2385.75       1469.63        28.49 o                         
   1   1  -5      10431.74       6488.40        85.38 o                         
   2   1  -5       6500.91       6135.70        77.33 o                         
   3   1  -5       1509.66       1310.91        21.07 o                         
   4   1  -5       3668.36       3275.73        47.92 o                         
   5   1  -5      12682.65      10328.52       143.78 o                         
   6   1  -5        266.43        347.89         9.64 o                         
   7   1  -5       3623.85       3527.18        54.28 o                         
   8   1  -5        373.47        358.03         8.82 o                         
   9   1  -5        746.46        692.26        13.46 o                         
  10   1  -5       3794.11       3845.44        67.08 o                         
  11   1  -5        904.38        803.20        21.41 o                         
  12   1  -5        652.13        421.77        14.32 o                         
  13   1  -5        694.88        956.23        28.83 o                         
  14   1  -5       3116.92       3168.45        65.03 o                         
  15   1  -5       1837.83       1999.32        54.23 o                         
  16   1  -5         59.38         86.59        11.71 o                         
  17   1  -5       3005.96       2331.14        82.80 o                         
  18   1  -5        159.48        149.01        17.14 o                         
  19   1  -5       2010.00       2121.40        67.41 o                         
  20   1  -5       1820.62       1774.48        52.82 o                         
  21   1  -5       1212.81       1098.70        45.04 o                         
  22   1  -5        450.25        451.94        26.51 o                         
  23   1  -5        272.00        263.27        19.33 o                         
  24   1  -5        612.59        717.11        42.69 o                         
  25   1  -5        142.75         66.58        24.44 o                         
  26   1  -5         73.61         22.56        14.13 o                         
  27   1  -5        680.31        684.71        44.73 o                         
  28   1  -5         71.08         58.04        21.57 o                         
  29   1  -5        754.05        979.97        52.55 o                         
  30   1  -5        513.35        582.05        46.89 o                         
  31   1  -5        211.83        195.26        30.00 o                         
  32   1  -5         99.59        159.81        28.83 o                         
  33   1  -5        231.58        351.26        38.86 o                         
  34   1  -5         18.38         -7.58        26.08 o                         
  35   1  -5         57.46        133.76        38.70 o                         
  36   1  -5         46.41          0.94        30.45 o                         
   1   2  -5       4390.49       5196.52        75.39 o                         
   2   2  -5         15.19        260.74        23.45 o                         
   3   2  -5       8009.91       8469.10       126.11 o                         
   4   2  -5       3196.07       3019.24        46.00 o                         
   5   2  -5       3359.72       2866.35        45.12 o                         
   6   2  -5       1892.89       2269.15        35.36 o                         
   7   2  -5       6100.69       4934.49        83.92 o                         
   8   2  -5       2242.33       2541.36        52.77 o                         
   9   2  -5       3401.20       3071.45        55.09 o                         
  10   2  -5        730.72        408.41        17.35 o                         
  11   2  -5      10574.58       7510.79       121.45 o                         
  12   2  -5       2868.33       1740.19        36.98 o                         
  13   2  -5        388.99        569.63        26.37 o                         
  14   2  -5        183.05         75.67         8.17 o                         
  15   2  -5        505.88        505.95        20.17 o                         
  16   2  -5       1843.43       1758.00        45.09 o                         
  17   2  -5        914.56        846.90        29.39 o                         
  18   2  -5        469.24        446.97        24.97 o                         
  19   2  -5       1051.96        872.81        28.07 o                         
  20   2  -5         28.38         19.94        12.19 o                         
  21   2  -5        320.85        269.57        16.47 o                         
  22   2  -5       1842.17       1917.69        55.32 o                         
  23   2  -5        514.92        486.93        22.58 o                         
  24   2  -5        137.25        139.67        19.28 o                         
  25   2  -5        228.25        228.10        17.43 o                         
  26   2  -5        241.86        266.25        20.63 o                         
  27   2  -5         21.10          9.70        17.97 o                         
  28   2  -5        539.81        586.87        37.15 o                         
  29   2  -5         32.82         21.53        22.20 o                         
  30   2  -5         43.33         -8.56        19.93 o                         
  31   2  -5         99.61        127.32        29.11 o                         
  32   2  -5        130.05        102.94        28.40 o                         
  33   2  -5        139.01        206.76        33.09 o                         
  34   2  -5         27.21         -2.24        27.50 o                         
  35   2  -5          6.11        -29.89        33.76 o                         
  36   2  -5          1.92        -31.66        33.61 o                         
   0   3  -5      16631.20      12920.55       240.18 o                         
   1   3  -5       5410.02       6260.45        80.99 o                         
   2   3  -5       2049.20       2228.46        37.77 o                         
   3   3  -5       1984.91       2684.84        42.86 o                         
   4   3  -5       5167.02       4527.58        63.04 o                         
   5   3  -5        284.96        268.53        10.81 o                         
   6   3  -5        533.78        665.22        13.99 o                         
   7   3  -5       6718.14       6477.42       105.38 o                         
   8   3  -5        336.80        217.28        12.57 o                         
   9   3  -5       1121.91        982.30        32.56 o                         
  10   3  -5        522.13        625.75        24.75 o                         
  11   3  -5         84.56         79.81         9.52 o                         
  12   3  -5      11334.69       9551.97       181.74 o                         
  13   3  -5       1237.73       1435.23        39.87 o                         
  14   3  -5       4608.74       5045.29       105.10 o                         
  15   3  -5       1246.17       1219.13        41.04 o                         
  16   3  -5        616.36        519.54        23.05 o                         
  17   3  -5        242.90        240.38        17.17 o                         
  18   3  -5       2914.63       2588.78        66.96 o                         
  19   3  -5       1577.62       1652.26        54.09 o                         
  20   3  -5         95.02         68.59        19.91 o                         
  21   3  -5       1706.51       1802.40        57.76 o                         
  22   3  -5       1650.38       1775.02        62.98 o                         
  23   3  -5         18.55         18.70        15.71 o                         
  24   3  -5        874.55        624.12        46.34 o                         
  25   3  -5         69.28         64.32        17.52 o                         
  26   3  -5        711.38        787.05        42.31 o                         
  27   3  -5         67.00         27.59        15.27 o                         
  28   3  -5         76.42         60.29        18.05 o                         
  29   3  -5        612.06        552.22        36.71 o                         
  30   3  -5         47.07         41.07        22.29 o                         
  31   3  -5        235.41        224.20        35.50 o                         
  32   3  -5         42.62         14.72        25.83 o                         
  33   3  -5          9.68         -5.48        26.76 o                         
  34   3  -5        476.96       1094.20       107.66 o                         
  35   3  -5          3.55        -29.85        29.85 o                         
  36   3  -5         50.19         -3.99        44.20 o                         
   1   4  -5       3029.90       3051.41        51.21 o                         
   2   4  -5       9597.70       9060.25       115.12 o                         
   3   4  -5       6155.07       7053.44       102.52 o                         
   4   4  -5       4080.73       4144.19        64.07 o                         
   5   4  -5       4252.56       3939.95        67.49 o                         
   6   4  -5       2081.17       1858.40        35.42 o                         
   7   4  -5       1434.98       2214.65        43.87 o                         
   8   4  -5       2228.69       1924.77        41.28 o                         
   9   4  -5       1572.32       2032.85        51.13 o                         
  10   4  -5         46.67         34.36         8.24 o                         
  11   4  -5       7738.67       5956.76       110.00 o                         
  12   4  -5        359.47        449.84        24.20 o                         
  13   4  -5       3551.41       3236.28        84.55 o                         
  14   4  -5        842.62        909.56        60.54 o                         
  15   4  -5       4171.06       3690.60        96.06 o                         
  16   4  -5        608.22        762.54        47.00 o                         
  17   4  -5        414.60        530.68        24.54 o                         
  18   4  -5        621.40        840.92        36.41 o                         
  19   4  -5        540.80        684.99        36.33 o                         
  20   4  -5        247.38        305.17        21.35 o                         
  21   4  -5       1597.59       1732.73        59.06 o                         
  22   4  -5         89.18         86.62        18.39 o                         
  23   4  -5       2536.84       2604.95        78.18 o                         
  24   4  -5        369.82        333.29        29.86 o                         
  25   4  -5        405.27        326.09        26.00 o                         
  26   4  -5          2.63        -13.36        18.29 o                         
  27   4  -5        204.26        260.74        27.04 o                         
  28   4  -5         54.37         58.29        20.65 o                         
  29   4  -5        192.40        142.53        24.60 o                         
  30   4  -5         95.98        100.31        23.47 o                         
  31   4  -5        176.98        154.53        30.56 o                         
  32   4  -5        121.82        114.18        27.25 o                         
  33   4  -5        312.87        238.49        39.24 o                         
  34   4  -5         97.20         -2.25        36.69 o                         
  35   4  -5        208.87        274.11        44.27 o                         
   0   5  -5      10775.06      10599.49       233.19 o                         
   1   5  -5      10248.92      10726.52       165.98 o                         
   2   5  -5       1519.93       2165.65       130.32 o                         
   3   5  -5       7539.04       7892.39       129.94 o                         
   4   5  -5       2086.03       2206.51        90.93 o                         
   5   5  -5       6935.04       6799.84       119.89 o                         
   6   5  -5       7504.29       6870.31       116.37 o                         
   7   5  -5        147.76        226.29        16.66 o                         
   8   5  -5        715.86        748.08        21.44 o                         
   9   5  -5       2424.93       2621.90        60.46 o                         
  10   5  -5       1780.21       2006.80        55.71 o                         
  11   5  -5         41.97         83.11        16.38 o                         
  12   5  -5       3053.05       2998.64        71.09 o                         
  13   5  -5       1257.02       1141.03        34.82 o                         
  14   5  -5       1674.37       2037.25        51.57 o                         
  15   5  -5        366.50        364.37        18.37 o                         
  16   5  -5        423.27        501.98        31.70 o                         
  17   5  -5       1148.85       1145.96        39.55 o                         
  18   5  -5       1087.52       1120.27        37.42 o                         
  19   5  -5        607.57        432.05        27.96 o                         
  20   5  -5        573.47        537.32        35.55 o                         
  21   5  -5        173.04        218.19        21.41 o                         
  22   5  -5        458.64        362.35        39.59 o                         
  23   5  -5       1657.52       1613.10        52.81 o                         
  24   5  -5        652.27        624.18        32.59 o                         
  25   5  -5        878.93        741.38        40.83 o                         
  26   5  -5        474.10        447.41        35.82 o                         
  27   5  -5        270.25        269.90        26.17 o                         
  28   5  -5         97.12         23.91        21.66 o                         
  29   5  -5        130.22         88.85        22.71 o                         
  30   5  -5        111.42         50.06        23.34 o                         
  31   5  -5        112.87         84.45        24.81 o                         
  32   5  -5        147.32         37.38        23.20 o                         
  33   5  -5         68.10        -16.92        23.45 o                         
  34   5  -5        403.74        565.16        58.45 o                         
   1   6  -5        319.05        415.96        17.96 o                         
   2   6  -5       3898.55       3765.76        72.42 o                         
   3   6  -5        280.87        477.50        67.79 o                         
   4   6  -5       2399.42       2279.94        51.46 o                         
   5   6  -5        252.50        260.52        43.28 o                         
   6   6  -5       6715.46       6201.56       119.06 o                         
   7   6  -5       2220.82       2113.49        53.07 o                         
   8   6  -5        636.93        643.87        23.95 o                         
   9   6  -5       2078.29       2684.75        65.14 o                         
  10   6  -5       5399.87       4726.05        88.79 o                         
  11   6  -5        827.40        731.79        31.36 o                         
  12   6  -5       1310.06       1218.88        43.72 o                         
  13   6  -5       2673.24       2110.32        87.19 o                         
  14   6  -5        872.69        898.97        38.88 o                         
  15   6  -5       2528.15       2762.88        81.02 o                         
  16   6  -5       1452.25       1390.08        44.24 o                         
  17   6  -5        813.96        805.78        34.45 o                         
  18   6  -5       2651.90       2761.25        86.49 o                         
  19   6  -5        562.82        691.89        31.11 o                         
  20   6  -5        508.98        388.07        22.55 o                         
  21   6  -5        966.56       1136.32        52.38 o                         
  22   6  -5       1211.02       1387.19        46.78 o                         
  23   6  -5        421.35        484.43        32.13 o                         
  24   6  -5        559.26        654.90        37.07 o                         
  25   6  -5        252.31        185.92        24.47 o                         
  26   6  -5         65.02        -14.36        22.81 o                         
  27   6  -5         49.43         13.44        19.68 o                         
  28   6  -5        224.15        254.67        28.10 o                         
  29   6  -5         16.64        -18.94        18.94 o                         
  30   6  -5        110.00         61.79        21.13 o                         
  31   6  -5         69.07          9.06        25.05 o                         
  32   6  -5          2.71        -22.18        22.18 o                         
  33   6  -5        187.01        143.54        32.80 o                         
  34   6  -5         17.05        -22.83        22.83 o                         
   0   7  -5        556.89        756.90        52.23 o                         
   1   7  -5       1574.02       1566.11        39.40 o                         
   2   7  -5       2012.72       2588.65        59.83 o                         
   3   7  -5       5481.97       5645.31       112.98 o                         
   4   7  -5        147.79        576.71        58.26 o                         
   5   7  -5       5804.60       5953.59       120.57 o                         
   6   7  -5       1214.42       1354.58        46.65 o                         
   7   7  -5       1140.96       1006.75        31.73 o                         
   8   7  -5        736.50        815.79        33.82 o                         
   9   7  -5       1122.72       1103.22        34.89 o                         
  10   7  -5        752.92        787.76        42.88 o                         
  11   7  -5        254.14        216.31        21.75 o                         
  12   7  -5         56.08         53.73        10.62 o                         
  13   7  -5       1114.55       1214.97        39.58 o                         
  14   7  -5       1053.13       1262.65        55.33 o                         
  15   7  -5       3813.72       3657.43        87.25 o                         
  16   7  -5       2524.72       2431.86        65.43 o                         
  17   7  -5       1010.51       1152.04        37.31 o                         
  18   7  -5        618.25        539.81        28.01 o                         
  19   7  -5        102.83         66.88        13.90 o                         
  20   7  -5        115.23         46.76        16.61 o                         
  21   7  -5        402.44        492.77        30.46 o                         
  22   7  -5       1404.26       1865.30        53.84 o                         
  23   7  -5        306.97        342.17        23.37 o                         
  24   7  -5        137.75        158.89        17.62 o                         
  25   7  -5        198.40        129.04        20.09 o                         
  26   7  -5         43.17         43.40        19.91 o                         
  27   7  -5        536.51        619.77        64.32 o                         
  28   7  -5        360.75        356.74        33.53 o                         
  29   7  -5        212.10        195.06        25.99 o                         
  30   7  -5         55.01          6.77        20.53 o                         
  31   7  -5         33.91        -19.71        20.95 o                         
  32   7  -5         35.44        -21.05        21.05 o                         
  33   7  -5          8.08        -20.49        20.49 o                         
   1   8  -5        439.95        631.68        27.90 o                         
   2   8  -5       2883.98       3353.78        62.35 o                         
   3   8  -5       1562.35       2466.27       100.02 o                         
   4   8  -5      13311.98      12041.73       249.34 o                         
   6   8  -5       9351.60       8966.42       181.20 o                         
   7   8  -5       1104.65       1238.66        60.01 o                         
   8   8  -5        937.50       1049.87        37.11 o                         
   9   8  -5       1946.03       1710.11        51.69 o                         
  10   8  -5       1234.30       1487.82        49.54 o                         
  11   8  -5       1113.30       1388.26        55.18 o                         
  12   8  -5       3010.37       3112.49        72.06 o                         
  13   8  -5       2117.87       2493.06        73.03 o                         
  14   8  -5       1596.88       1754.43        61.13 o                         
  15   8  -5         19.49         15.72        20.20 o                         
  16   8  -5        656.61        579.08        29.38 o                         
  17   8  -5        144.00         86.35        19.18 o                         
  18   8  -5        145.82        141.63        25.31 o                         
  19   8  -5        576.90        541.88        39.49 o                         
  20   8  -5        449.99        433.66        30.89 o                         
  21   8  -5        385.42        388.31        25.68 o                         
  22   8  -5        247.64        343.79        22.33 o                         
  23   8  -5        302.08        334.73        31.65 o                         
  24   8  -5         95.60         43.51        23.36 o                         
  25   8  -5         15.29        -17.63        17.63 o                         
  26   8  -5         80.63         69.41        21.08 o                         
  27   8  -5         12.13        -19.61        19.61 o                         
  28   8  -5        244.13        283.15        28.67 o                         
  29   8  -5         79.39         67.75        22.93 o                         
  30   8  -5         84.16          7.05        22.22 o                         
  31   8  -5        109.83         89.88        26.25 o                         
  32   8  -5         42.96        -29.10        29.10 o                         
   0   9  -5      10040.82      10058.95       258.26 o                         
   1   9  -5       3674.17       4733.28       115.08 o                         
   2   9  -5        289.07        602.84        90.31 o                         
   3   9  -5       2499.97       2592.28        63.15 o                         
   4   9  -5        869.19       1593.22        47.24 o                         
   5   9  -5       2484.40       3158.38        69.80 o                         
   6   9  -5       2556.66       2681.16        77.04 o                         
   7   9  -5       1736.41       1855.80        76.87 o                         
   8   9  -5       3289.09       3381.85        78.35 o                         
   9   9  -5       1222.26       1685.07        54.23 o                         
  10   9  -5       2005.85       1900.37        64.49 o                         
  11   9  -5        317.49        467.65        43.84 o                         
  12   9  -5       1289.78       1396.46        50.12 o                         
  13   9  -5       1704.61       1672.49        54.83 o                         
  14   9  -5        189.97        121.65        23.10 o                         
  15   9  -5       2520.52       2285.10        81.57 o                         
  16   9  -5        473.49        348.11        35.83 o                         
  17   9  -5        594.35        481.16        31.81 o                         
  18   9  -5       1280.16       1207.17        59.69 o                         
  19   9  -5         72.75         41.67        18.71 o                         
  20   9  -5        873.70        711.02        38.51 o                         
  21   9  -5         38.74         27.89        18.01 o                         
  22   9  -5         50.20         46.24        25.60 o                         
  23   9  -5        326.25        145.39        23.61 o                         
  24   9  -5        183.79        157.03        23.32 o                         
  25   9  -5         33.72         24.83        19.70 o                         
  26   9  -5         42.83        -20.95        20.95 o                         
  27   9  -5         18.45        -27.68        27.68 o                         
  28   9  -5          5.10        -21.26        21.26 o                         
  29   9  -5         81.94         52.14        24.70 o                         
  30   9  -5        121.51        106.08        39.48 o                         
  31   9  -5        163.11        -74.91       109.87 o                         
   1  10  -5        722.67        826.98        26.69 o                         
   2  10  -5        312.81        423.12        18.82 o                         
   3  10  -5        411.30        539.90        23.77 o                         
   4  10  -5        209.55        178.17        20.27 o                         
   5  10  -5        588.95        697.64        35.70 o                         
   6  10  -5       1200.43       1232.60        40.45 o                         
   7  10  -5        216.99        278.05        22.62 o                         
   8  10  -5        371.19        366.96        49.74 o                         
   9  10  -5        703.97        842.01        36.76 o                         
  10  10  -5        695.48        869.90        63.07 o                         
  11  10  -5       3812.56       4055.23       100.32 o                         
  12  10  -5        142.43        197.99        49.98 o                         
  13  10  -5        816.46        849.45        43.45 o                         
  14  10  -5       1447.69       1237.73        56.01 o                         
  15  10  -5        626.36        489.62        41.13 o
[truncated: 789,508 more chars]
